# Supplementary material for: Chloroplast Genome Annotation Tools: Prolegomena to the Identification of Inverted Repeats
Source: Int J Mol Sci. 2022 Sep 16;23(18):10804. doi: 10.3390/ijms231810804 (PMC9503105; doi:10.3390/ijms231810804)
Supplement: Supplementary file 1 [file ijms-23-10804-s001.zip › Table S1.xlsx]

## Sheet: Results
Clade	order	family	genus	species	accession	created	published	length	no._ambiguous	method	IRa_start	IRa_end	IRb_start	IRb_end	IRa_len	IRb_len	diff_len	diff_type	IR_type	IR_wrapped	SSC_len	LSC_len	replace_num	replace_sum	indel_num	indel_sum	not_dna_ira	not_dna_irb	not_dna_irs	Same	Similar
asterids	Ericales	Ericaceae	Agapetes	Agapetes malipoensis	NC_058759	2021-07-09	2021-11-04	172729	0	chloe	105281	137490	140520	172729	32209	32209	0	+	exact	0	3030	105281	0	0	0	0	0	0	0	1	1
										chloroplot									no												3
										ge_seq	105281	137490	140520	172729	32209	32209	0	+	exact	0	3030	105281	0	0	0	0	0	0	0	1	1
										org_annotate	105281	137533	140473	172729	32252	32256	4	R:10,13;I:3,4	differs	0	2940	105281	10	13	3	4	0	0	0	2	2
										pga	105281	137503	140505	172729	32222	32224	2	R:3,3;I:1,2	differs	0	3002	105281	3	3	1	2	0	0	0	3	1
										plann	105281	137490	140520	172729	32209	32209	0	+	exact	0	3030	105281	0	0	0	0	0	0	0	1	1
										ncbi									no												3
			Allotropa	Allotropa virgata	NC_035580	2017-05-15	2017-08-24	35983	0	chloe									no												2
										chloroplot									no												2
										ge_seq									no												2
										org_annotate	26287	26403	34885	34996	116	111	5	R:14,22;I:5,5	differs	0	8482	27274	14	22	5	5	0	0	0	1	1
										pga									no												2
										plann									no												2
										ncbi									no												2
			Gaultheria	Gaultheria griffithiana	NC_057623	2021-01-23	2021-09-10	175649	0	chloe	107158	139532	143276	1	32374	32374	0	+	exact	1	3744	107157	0	0	0	0	0	0	0	1	1
										chloroplot									no												4
										ge_seq	107159	139532	143276	175649	32373	32373	0	+	exact	0	3744	107159	0	0	0	0	0	0	0	2	1
										org_annotate	107159	139554	143254	175649	32395	32395	0	R:5,5;I:2,2	differs	0	3700	107159	5	5	2	2	0	0	0	3	2
										pga	107158	139541	143267	1	32383	32383	0	R:2,2	differs	1	3726	107157	2	2	0	0	0	0	0	4	1
										plann	107159	139541	143267	175649	32382	32382	0	R:2,2	differs	0	3726	107159	2	2	0	0	0	0	0	5	1
										ncbi	107114	139535	143228	175649	32421	32421	0	I:2,90	differs	0	3693	107114	0	0	2	90	0	0	0	6	3
			Hemitomes	Hemitomes congestum	NC_035581	2017-05-15	2017-08-24	35569	46	chloe									no												2
										chloroplot									no												2
										ge_seq									no												2
										org_annotate	7174	7339	9327	9492	165	165	0	R:40,72;I:14,18	differs	0	1988	33251	40	72	14	18	0	0	0	1	1
										pga									no												2
										plann									no												2
										ncbi									no												2
			Monotropa	Monotropa hypopitys	NC_029704	2016-01-28	2016-03-29	35336	0	chloe									no												2
										chloroplot									no												2
										ge_seq									no												2
										org_annotate	856	918	29520	29582	62	62	0	R:16,28;I:7,8	differs	0	6610	28602	16	28	7	8	0	0	0	1	1
										pga									no												2
										plann									no												2
										ncbi									no												2
				Monotropa uniflora	NC_035582	2017-05-15	2017-08-24	43351	0	chloe	19151	27573	28371	36793	8422	8422	0	+	exact	0	798	25709	0	0	0	0	0	0	0	1	1
										chloroplot	19151	27573	28371	36793	8422	8422	0	+	exact	0	798	25709	0	0	0	0	0	0	0	1	1
										ge_seq	19151	27573	28371	36793	8422	8422	0	+	exact	0	798	25709	0	0	0	0	0	0	0	1	1
										org_annotate									no												2
										pga	19151	27573	28371	36793	8422	8422	0	+	exact	0	798	25709	0	0	0	0	0	0	0	1	1
										plann									no												2
										ncbi	19151	27573	28371	36793	8422	8422	0	+	exact	0	798	25709	0	0	0	0	0	0	0	1	1
			Monotropsis	Monotropsis odorata	NC_035583	2017-05-15	2017-08-24	32752	3	chloe									no												2
										chloroplot									no												2
										ge_seq									no												2
										org_annotate	4110	4773	4192	4862	663	670	7	R:126,193;I:83,97	differs	0	32000	32171	126	193	83	97	0	3	3	1	1
										pga									no												2
										plann									no												2
										ncbi									no												2
			Pityopus	Pityopus californicus	NC_035584	2017-05-15	2017-08-24	35926	0	chloe									no												2
										chloroplot									no												2
										ge_seq									no												2
										org_annotate	5658	5808	26182	26332	150	150	0	R:35,60;I:14,22	differs	0	15252	20374	35	60	14	22	0	0	0	1	1
										pga									no												2
										plann									no												2
										ncbi									no												2
			Rhododendron	Rhododendron datiandingense	NC_057644	2020-12-18	2021-09-10	207311	0	chloe	44666	51739	54321	61394	7073	7073	0	R:3,3	differs	0	2582	190583	3	3	0	0	0	0	0	1	1
										chloroplot									no												4
										ge_seq	44719	51739	54321	61341	7020	7020	0	R:1,1	differs	0	2582	190689	1	1	0	0	0	0	0	2	2
										org_annotate	96430	98705	195176	197491	2275	2315	40	R:485,783;I:285,406	differs	0	96471	106250	485	783	285	406	0	0	0	3	3
										pga									no												4
										plann									no												4
										ncbi									no												4
				Rhododendron delavayi var. delavayi	NC_047438	2019-09-04	2020-04-26	193798	0	chloe	107529	129296	169603	191370	21767	21767	0	R:3,3	differs	0	40307	109957	3	3	0	0	0	0	0	1	1
										chloroplot									no												4
										ge_seq	109443	148112	150724	189456	38669	38732	63	R:43,53;I:17,108	differs	0	2612	113785	43	53	17	108	0	0	0	2	2
										org_annotate	106961	130588	168316	191935	23627	23619	8	R:44,53;I:7,16	differs	0	37728	108824	44	53	7	16	0	0	0	3	3
										pga	106961	130588	168316	191935	23627	23619	8	R:44,53;I:7,16	differs	0	37728	108824	44	53	7	16	0	0	0	3	3
										plann	106961	130588	168316	191935	23627	23619	8	R:44,53;I:7,16	differs	0	37728	108824	44	53	7	16	0	0	0	3	3
										ncbi									no												4
				Rhododendron griersonianum	NC_050162	2020-05-23	2020-08-17	206467	0	chloe	108922	156389	159000	206467	47467	47467	0	+	exact	0	2611	108922	0	0	0	0	0	0	0	1	1
										chloroplot	205726	206467	10411	10762	741	351	390	???	differs	0	10411	194964	0	0	0	0	0	0	0	2	2
										ge_seq	108922	156389	159000	206467	47467	47467	0	+	exact	0	2611	108922	0	0	0	0	0	0	0	1	1
										org_annotate	108922	156389	159000	206467	47467	47467	0	+	exact	0	2611	108922	0	0	0	0	0	0	0	1	1
										pga	108922	156389	159000	206467	47467	47467	0	+	exact	0	2611	108922	0	0	0	0	0	0	0	1	1
										plann	108922	156389	159000	206467	47467	47467	0	+	exact	0	2611	108922	0	0	0	0	0	0	0	1	1
										ncbi	108922	156389	159000	206467	47467	47467	0	+	exact	0	2611	108922	0	0	0	0	0	0	0	1	1
				Rhododendron kawakamii	NC_058233	2021-03-16	2021-10-26	230777	0	chloe	230775	15963	45022	60987	15965	15965	0	+	exact	1	29059	169788	0	0	0	0	0	0	0	1	1
										chloroplot									no												5
										ge_seq	143496	149766	221848	228118	6270	6270	0	+	exact	0	72082	146155	0	0	0	0	0	0	0	2	2
										org_annotate	3846	28124	59724	84002	24278	24278	0	R:5065,8067;I:3087,4334	differs	0	31600	150621	5065	8067	3087	4334	0	0	0	3	3
										pga									no												5
										plann	0	15999	44985	60985	15999	16000	1	R:3,4;I:1,1	differs	0	28986	169792	3	4	1	1	0	0	0	4	4
										ncbi	3846	28124	59724	84002	24278	24278	0	R:5065,8067;I:3087,4334	differs	0	31600	150621	5065	8067	3087	4334	0	0	0	3	3
				Rhododendron platypodum	NC_053746	2020-09-08	2021-03-26	201047	0	chloe	109134	153784	156397	201047	44650	44650	0	+	exact	0	2613	109134	0	0	0	0	0	0	0	1	1
										chloroplot	200331	201047	10390	10766	716	376	340	???	differs	0	10390	189565	0	0	0	0	0	0	0	2	2
										ge_seq	109134	153784	156397	201047	44650	44650	0	+	exact	0	2613	109134	0	0	0	0	0	0	0	1	1
										org_annotate	109134	153784	156397	201047	44650	44650	0	+	exact	0	2613	109134	0	0	0	0	0	0	0	1	1
										pga	109134	153784	156397	201047	44650	44650	0	+	exact	0	2613	109134	0	0	0	0	0	0	0	1	1
										plann	109134	153784	156397	201047	44650	44650	0	+	exact	0	2613	109134	0	0	0	0	0	0	0	1	1
										ncbi	109134	153784	156397	201047	44650	44650	0	+	exact	0	2613	109134	0	0	0	0	0	0	0	1	1
				Rhododendron simsii	NC_053764	2020-09-21	2021-03-26	152214	0	chloe	19289	21006	90789	92506	1717	1717	0	R:1,1	differs	0	69783	78997	1	1	0	0	0	0	0	1	1
										chloroplot	19289	20738	91057	92506	1449	1449	0	+	exact	0	70319	78997	0	0	0	0	0	0	0	2	2
										ge_seq									no												4
										org_annotate	4935	5908	57624	58600	973	976	3	R:200,351;I:100,161	differs	0	51716	98549	200	351	100	161	0	0	0	3	3
										pga	19286	21014	90781	92509	1728	1728	0	R:3,3	differs	0	69767	78991	3	3	0	0	0	0	0	4	1
										plann									no												4
										ncbi									no												4
			Vaccinium	Vaccinium macrocarpon	NC_019616	2012-03-08	2012-12-20	176045	0	chloe	104552	138784	141813	176045	34232	34232	0	+	exact	0	3029	104552	0	0	0	0	0	0	0	1	1
										chloroplot	104552	138784	141813	176045	34232	34232	0	+	exact	0	3029	104552	0	0	0	0	0	0	0	1	1
										ge_seq	104552	138784	141813	176045	34232	34232	0	+	exact	0	3029	104552	0	0	0	0	0	0	0	1	1
										org_annotate	104552	138802	141794	176045	34250	34251	1	R:2,2;I:1,7	differs	0	2992	104552	2	2	1	7	0	0	0	2	1
										pga	104552	138784	141813	176045	34232	34232	0	+	exact	0	3029	104552	0	0	0	0	0	0	0	1	1
										plann	104552	138784	141813	176045	34232	34232	0	+	exact	0	3029	104552	0	0	0	0	0	0	0	1	1
										ncbi									no												2
				Vaccinium oldhamii	NC_042713	2018-10-12	2019-06-25	173245	0	chloe	107201	139541	142608	1703	32340	32340	0	+	exact	1	3067	105498	0	0	0	0	0	0	0	1	1
										chloroplot	107201	139541	142608	1703	32340	32340	0	+	exact	1	3067	105498	0	0	0	0	0	0	0	1	1
										ge_seq	108904	139541	142608	173245	30637	30637	0	+	exact	0	3067	108904	0	0	0	0	0	0	0	2	2
										org_annotate	108904	139541	142608	173245	30637	30637	0	+	exact	0	3067	108904	0	0	0	0	0	0	0	2	2
										pga	107201	139541	142608	1703	32340	32340	0	+	exact	1	3067	105498	0	0	0	0	0	0	0	1	1
										plann	108904	139541	142608	173245	30637	30637	0	+	exact	0	3067	108904	0	0	0	0	0	0	0	2	2
										ncbi									no												3
rosids	Cucurbitales	Apodanthaceae	Pilostyles	Pilostyles aethiopica	NC_029235	2015-11-01	2016-02-12	11348	0	chloe									no												1
										chloroplot									no												1
										ge_seq									no												1
										org_annotate									no												1
										pga									no												1
										plann									no												1
										ncbi									no												1
				Pilostyles hamiltonii	NC_029236	2015-11-01	2016-02-12	15167	1	chloe									no												1
										chloroplot									no												1
										ge_seq									no												1
										org_annotate									no												1
										pga									no												1
										plann									no												1
										ncbi									no												1
	Fabales	Fabaceae	Alhagi	Alhagi sparsifolia	NC_056268	2020-06-04	2021-06-20	128233	1241	chloe									no												2
										chloroplot									no												2
										ge_seq									no												2
										org_annotate	26854	26996	55673	55812	142	139	3	R:30,57;I:18,23	differs	0	28677	99275	30	57	18	23	0	0	0	1	1
										pga									no												2
										plann									no												2
										ncbi									no												2
			Astragalus	Astragalus bhotanensis	NC_047381	2019-11-18	2020-04-26	123278	0	chloe									no												2
										chloroplot									no												2
										ge_seq									no												2
										org_annotate	4464	4503	95222	95261	39	39	0	R:7,7;I:3,4	differs	0	32481	90719	7	7	3	4	0	0	0	1	1
										pga									no												2
										plann									no												2
										ncbi									no												2
				Astragalus galactites	NC_058825	2021-07-05	2021-11-04	126117	0	chloe									no												2
										chloroplot									no												2
										ge_seq									no												2
										org_annotate	0	3348	122769	126117	3348	3348	0	R:698,1188;I:375,492	differs	0	0	119421	698	1188	375	492	0	0	0	1	1
										pga									no												2
										plann									no												2
										ncbi									no												2
				Astragalus gummifer	NC_047251	2019-11-28	2020-04-26	123425	0	chloe									no												2
										chloroplot									no												2
										ge_seq									no												2
										org_annotate	25739	25837	52585	52681	98	96	2	R:24,34;I:13,16	differs	0	26748	96483	24	34	13	16	0	0	0	1	1
										pga									no												2
										plann									no												2
										ncbi									no												2
				Astragalus laxmannii	NC_052923	2020-07-20	2021-02-10	122844	1	chloe									no												2
										chloroplot									no												2
										ge_seq									no												2
										org_annotate	25488	25607	52143	52266	119	123	4	R:27,64;I:9,12	differs	0	26536	96066	27	64	9	12	0	0	0	1	1
										pga									no												2
										plann									no												2
										ncbi									no												2
				Astragalus mongholicus	NC_029828	2016-02-02	2016-04-09	123582	0	chloe									no												2
										chloroplot									no												2
										ge_seq									no												2
										org_annotate	25732	25830	52578	52674	98	96	2	R:24,34;I:13,16	differs	0	26748	96640	24	34	13	16	0	0	0	1	1
										pga									no												2
										plann									no												2
										ncbi									no												2
				Astragalus mongholicus var. nakaianus	NC_028171	2015-04-28	2015-11-01	123633	0	chloe									no												2
										chloroplot									no												2
										ge_seq									no												2
										org_annotate	20176	20756	22400	22986	580	586	6	R:135,208;I:74,96	differs	0	1644	120823	135	208	74	96	0	0	0	1	1
										pga									no												2
										plann									no												2
										ncbi									no												2
				Astragalus scaberrimus	NC_058245	2021-02-24	2021-10-26	123492	0	chloe									no												2
										chloroplot									no												2
										ge_seq									no												2
										org_annotate	70795	70919	97963	98088	124	125	1	R:28,59;I:11,15	differs	0	27044	96199	28	59	11	15	0	0	0	1	1
										pga									no												2
										plann									no												2
										ncbi									no												2
			Caragana	Caragana korshinskii	NC_035229	2016-05-26	2017-07-14	129331	1	chloe									no												3
										chloroplot	100078	100185	109285	109392	107	107	0	+	exact	0	9100	120017	0	0	0	0	0	0	0	1	1
										ge_seq									no												3
										org_annotate	19465	19591	72608	72744	126	136	10	R:22,38;I:20,30	differs	0	53017	76052	22	38	20	30	0	0	0	2	2
										pga									no												3
										plann									no												3
										ncbi									no												3
				Caragana kozlowii	NC_035228	2016-05-29	2017-07-14	131274	0	chloe									no												3
										chloroplot	101413	101520	110968	111075	107	107	0	+	exact	0	9448	121612	0	0	0	0	0	0	0	1	1
										ge_seq									no												3
										org_annotate	19325	19468	72361	72508	143	147	4	R:25,45;I:23,30	differs	0	52893	78091	25	45	23	30	0	0	0	2	2
										pga									no												3
										plann									no												3
										ncbi									no												3
				Caragana microphylla	NC_032691	2016-05-25	2017-01-05	130029	0	chloe									no												3
										chloroplot	100317	100424	109484	109591	107	107	0	+	exact	0	9060	120755	0	0	0	0	0	0	0	1	1
										ge_seq									no												3
										org_annotate	19454	19580	72579	72715	126	136	10	R:22,38;I:20,30	differs	0	52999	76768	22	38	20	30	0	0	0	2	2
										pga									no												3
										plann									no												3
										ncbi									no												3
				Caragana roborovskyi	NC_058649	2021-02-27	2021-11-04	129112	0	chloe									no												3
										chloroplot	99979	100086	109086	109193	107	107	0	+	exact	0	9000	119898	0	0	0	0	0	0	0	1	1
										ge_seq									no												3
										org_annotate	19354	19480	72405	72541	126	136	10	R:22,38;I:20,30	differs	0	52925	75925	22	38	20	30	0	0	0	2	2
										pga									no												3
										plann									no												3
										ncbi									no												3
				Caragana rosea var. rosea	NC_039932	2017-08-02	2018-12-03	133122	0	chloe									no												3
										chloroplot	88210	88654	119105	119562	444	457	13	R:8,9;I:3,13	differs	0	30451	101770	8	9	3	13	0	0	0	1	1
										ge_seq									no												3
										org_annotate	19177	19304	74248	74387	127	139	12	R:27,46;I:20,26	differs	0	54944	77912	27	46	20	26	0	0	0	2	2
										pga									no												3
										plann									no												3
										ncbi									no												3
				Caragana stenophylla	NC_057610	2020-10-06	2021-09-10	132895	0	chloe									no												3
										chloroplot	86909	87018	118786	118895	109	109	0	+	exact	0	31768	100909	0	0	0	0	0	0	0	1	1
										ge_seq									no												3
										org_annotate	19173	19303	71724	71863	130	139	9	R:27,39;I:23,33	differs	0	52421	80205	27	39	23	33	0	0	0	2	2
										pga									no												3
										plann									no												3
										ncbi									no												3
			Carmichaelia	Carmichaelia australis	NC_035957	2017-08-03	2017-10-06	122805	0	chloe									no												2
										chloroplot									no												2
										ge_seq									no												2
										org_annotate	19927	20507	22151	22737	580	586	6	R:132,199;I:76,106	differs	0	1644	119995	132	199	76	106	0	0	0	1	1
										pga									no												2
										plann									no												2
										ncbi									no												2
			Cicer	Cicer arietinum	NC_011163	2008-06-19	2010-03-26	125319	0	chloe									no												3
										chloroplot	84161	84294	105826	105959	133	133	0	+	exact	0	21532	103521	0	0	0	0	0	0	0	1	1
										ge_seq									no												3
										org_annotate	19834	20414	22058	22644	580	586	6	R:131,199;I:80,102	differs	0	1644	122509	131	199	80	102	0	0	0	2	2
										pga									no												3
										plann									no												3
										ncbi									no												3
			Galega	Galega officinalis	NC_051885	2020-05-22	2020-12-11	125086	0	chloe									no												2
										chloroplot									no												2
										ge_seq									no												2
										org_annotate	764	792	14655	14683	28	28	0	R:3,21	differs	0	13863	111167	3	21	0	0	0	0	0	1	1
										pga									no												2
										plann									no												2
										ncbi									no												2
			Glycyrrhiza	Glycyrrhiza aspera	NC_048509	2019-10-10	2020-06-01	127831	0	chloe									no												2
										chloroplot									no												2
										ge_seq									no												2
										org_annotate	26856	26978	55252	55369	122	117	5	R:28,43;I:18,27	differs	0	28274	99318	28	43	18	27	0	0	0	1	1
										pga									no												2
										plann									no												2
										ncbi									no												2
				Glycyrrhiza glabra	NC_024038	2013-06-06	2014-09-29	127943	1	chloe									no												2
										chloroplot									no												2
										ge_seq									no												2
										org_annotate	26922	27044	55357	55474	122	117	5	R:28,43;I:18,27	differs	0	28313	99391	28	43	18	27	0	0	0	1	1
										pga									no												2
										plann									no												2
										ncbi									no												2
				Glycyrrhiza glabra x Glycyrrrhiza uralensis	NC_046414	2016-03-02	2020-03-26	127939	0	chloe									no												2
										chloroplot									no												2
										ge_seq									no												2
										org_annotate	26926	27048	55344	55461	122	117	5	R:28,43;I:18,27	differs	0	28296	99404	28	43	18	27	0	0	0	1	1
										pga									no												2
										plann									no												2
										ncbi									no												2
				Glycyrrhiza inflata	NC_042146	2018-05-08	2019-05-12	127927	0	chloe									no												2
										chloroplot									no												2
										ge_seq									no												2
										org_annotate	26890	27012	55282	55399	122	117	5	R:28,43;I:18,27	differs	0	28270	99418	28	43	18	27	0	0	0	1	1
										pga									no												2
										plann									no												2
										ncbi									no												2
				Glycyrrhiza lepidota	NC_034229	2016-10-25	2017-03-24	127939	0	chloe									no												2
										chloroplot									no												2
										ge_seq									no												2
										org_annotate	26926	27048	55344	55461	122	117	5	R:28,43;I:18,27	differs	0	28296	99404	28	43	18	27	0	0	0	1	1
										pga									no												2
										plann									no												2
										ncbi									no												2
				Glycyrrhiza uralensis	NC_047343	2019-11-18	2020-04-26	127887	0	chloe									no												2
										chloroplot									no												2
										ge_seq									no												2
										org_annotate	26927	27049	55350	55467	122	117	5	R:28,43;I:18,27	differs	0	28301	99347	28	43	18	27	0	0	0	1	1
										pga									no												2
										plann									no												2
										ncbi									no												2
			Halimodendron	Halimodendron halodendron	NC_056974	2020-12-08	2021-09-01	129342	0	chloe									no												3
										chloroplot	32134	32241	41249	41356	107	107	0	+	exact	0	9008	120120	0	0	0	0	0	0	0	1	1
										ge_seq									no												3
										org_annotate	52737	52885	91222	91370	148	148	0	R:31,46;I:11,14	differs	0	38337	90709	31	46	11	14	0	0	0	2	2
										pga									no												3
										plann									no												3
										ncbi									no												3
			Hedysarum	Hedysarum semenovii	NC_047344	2019-11-18	2020-04-26	123407	0	chloe									no												2
										chloroplot									no												2
										ge_seq									no												2
										org_annotate	16317	16405	52941	53028	88	87	1	R:13,18;I:1,1	differs	0	36536	86696	13	18	1	1	0	0	0	1	1
										pga									no												2
										plann									no												2
										ncbi									no												2
				Hedysarum taipeicum	NC_046493	2019-01-22	2020-03-26	126699	0	chloe									no												2
										chloroplot									no												2
										ge_seq									no												2
										org_annotate	20706	21281	22930	23511	575	581	6	R:120,203;I:75,96	differs	0	1649	123894	120	203	75	96	0	0	0	1	1
										pga									no												2
										plann									no												2
										ncbi									no												2
			Lathyrus	Lathyrus clymenum	NC_027148	2014-05-16	2015-06-03	121263	0	chloe									no												2
										chloroplot									no												2
										ge_seq									no												2
										org_annotate	19385	19965	21609	22195	580	586	6	R:128,209;I:78,98	differs	0	1644	118453	128	209	78	98	0	0	0	1	1
										pga									no												2
										plann									no												2
										ncbi									no												2
				Lathyrus davidii	NC_027073	2014-05-07	2015-05-14	123895	0	chloe									no												2
										chloroplot									no												2
										ge_seq									no												2
										org_annotate	55227	55807	57451	58037	580	586	6	R:128,205;I:79,98	differs	0	1644	121085	128	205	79	98	0	0	0	1	1
										pga									no												2
										plann									no												2
										ncbi									no												2
				Lathyrus graminifolius	NC_027074	2014-05-07	2015-05-14	122438	0	chloe									no												2
										chloroplot									no												2
										ge_seq									no												2
										org_annotate	19076	19307	81201	81414	231	213	18	R:52,84;I:26,38	differs	0	60100	61894	52	84	26	38	0	0	0	1	1
										pga									no												2
										plann									no												2
										ncbi									no												2
				Lathyrus inconspicuus	NC_027149	2014-05-16	2015-06-03	123153	0	chloe									no												2
										chloroplot									no												2
										ge_seq									no												2
										org_annotate	18996	19244	77738	77975	248	237	11	R:55,83;I:30,45	differs	0	58494	64174	55	83	30	45	0	0	0	1	1
										pga									no												2
										plann									no												2
										ncbi									no												2
				Lathyrus japonicus	NC_027075	2014-05-07	2015-05-14	124242	0	chloe									no												3
										chloroplot	19188	19317	42339	42468	129	129	0	+	exact	0	23022	100962	0	0	0	0	0	0	0	1	1
										ge_seq									no												3
										org_annotate	65375	65955	67599	68185	580	586	6	R:127,207;I:79,98	differs	0	1644	121432	127	207	79	98	0	0	0	2	2
										pga									no												3
										plann									no												3
										ncbi									no												3
				Lathyrus littoralis	NC_027076	2014-05-07	2015-05-14	123734	0	chloe									no												2
										chloroplot									no												2
										ge_seq									no												2
										org_annotate	64577	65157	66801	67387	580	586	6	R:127,207;I:79,98	differs	0	1644	120924	127	207	79	98	0	0	0	1	1
										pga									no												2
										plann									no												2
										ncbi									no												2
				Lathyrus ochroleucus	NC_027077	2014-05-07	2015-05-14	123911	0	chloe									no												2
										chloroplot									no												2
										ge_seq									no												2
										org_annotate	101262	101304	113788	113830	42	42	0	R:9,12;I:6,8	differs	0	12484	111343	9	12	6	8	0	0	0	1	1
										pga									no												2
										plann									no												2
										ncbi									no												2
				Lathyrus odoratus	NC_027150	2014-05-16	2015-06-03	120289	0	chloe									no												2
										chloroplot									no												2
										ge_seq									no												2
										org_annotate	18565	19149	20789	21379	584	590	6	R:131,213;I:77,92	differs	0	1640	117475	131	213	77	92	0	0	0	1	1
										pga									no												2
										plann									no												2
										ncbi									no												2
				Lathyrus palustris	NC_027078	2014-05-07	2015-05-14	124287	0	chloe									no												2
										chloroplot									no												2
										ge_seq									no												2
										org_annotate	19057	19295	82243	82472	238	229	9	R:50,73;I:31,47	differs	0	60872	62948	50	73	31	47	0	0	0	1	1
										pga									no												2
										plann									no												2
										ncbi									no												2
				Lathyrus pubescens	NC_027079	2014-05-07	2015-05-14	126421	0	chloe	106415	107493	30327	31405	1078	1078	0	+	exact	0	49255	75010	0	0	0	0	0	0	0	1	1
										chloroplot	106415	107493	30327	31405	1078	1078	0	+	exact	0	49255	75010	0	0	0	0	0	0	0	1	1
										ge_seq									no												3
										org_annotate	30327	31405	106415	107493	1078	1078	0	+	exact	0	49255	75010	0	0	0	0	0	0	0	2	2
										pga	30327	31405	106415	107493	1078	1078	0	+	exact	0	49255	75010	0	0	0	0	0	0	0	2	2
										plann									no												3
										ncbi									no												3
				Lathyrus sativus	NC_014063	2010-03-23	2010-12-07	121020	0	chloe									no												2
										chloroplot									no												2
										ge_seq									no												2
										org_annotate	18970	19550	21194	21780	580	586	6	R:123,195;I:80,112	differs	0	1644	118210	123	195	80	112	0	0	0	1	1
										pga									no												2
										plann									no												2
										ncbi									no												2
				Lathyrus tingitanus	NC_027151	2014-05-16	2015-06-03	122165	0	chloe									no												2
										chloroplot									no												2
										ge_seq									no												2
										org_annotate	19336	19916	21560	22146	580	586	6	R:129,207;I:79,98	differs	0	1644	119355	129	207	79	98	0	0	0	1	1
										pga									no												2
										plann									no												2
										ncbi									no												2
				Lathyrus venosus	NC_027080	2014-05-07	2015-05-14	125459	0	chloe									no												3
										chloroplot	31680	31888	61244	61452	208	208	0	+	exact	0	29356	95687	0	0	0	0	0	0	0	1	1
										ge_seq									no												3
										org_annotate	65821	66401	68045	68631	580	586	6	R:128,211;I:76,94	differs	0	1644	122649	128	211	76	94	0	0	0	2	2
										pga									no												3
										plann									no												3
										ncbi									no												3
			Lens	Lens culinaris	NC_027152	2014-05-16	2015-06-03	122967	0	chloe									no												3
										chloroplot	68769	68991	103587	103809	222	222	0	+	exact	0	34596	87927	0	0	0	0	0	0	0	1	1
										ge_seq									no												3
										org_annotate	15452	15540	52296	52383	88	87	1	R:14,19;I:15,27	differs	0	36756	86036	14	19	15	27	0	0	0	2	2
										pga									no												3
										plann									no												3
										ncbi									no												3
			Lessertia	Lessertia frutescens	NC_036151	2017-06-07	2017-10-23	122700	0	chloe									no												2
										chloroplot									no												2
										ge_seq									no												2
										org_annotate	25991	26135	52293	52440	144	147	3	R:32,72;I:10,11	differs	0	26158	96251	32	72	10	11	0	0	0	1	1
										pga									no												2
										plann									no												2
										ncbi									no												2
			Medicago	Medicago arabica	NC_057661	2020-06-08	2021-09-10	125028	0	chloe									no												2
										chloroplot									no												2
										ge_seq									no												2
										org_annotate	19351	19932	21575	22162	581	587	6	R:135,212;I:71,92	differs	0	1643	122217	135	212	71	92	0	0	0	1	1
										pga									no												2
										plann									no												2
										ncbi									no												2
				Medicago arborea	NC_042856	2019-01-29	2019-06-25	124273	0	chloe									no												2
										chloroplot									no												2
										ge_seq									no												2
										org_annotate	9527	9563	99722	99758	36	36	0	R:13,14;I:5,6	differs	0	34042	90159	13	14	5	6	0	0	0	1	1
										pga									no												2
										plann									no												2
										ncbi									no												2
				Medicago archiducis-nicolai	NC_053370	2020-01-05	2021-03-09	127072	0	chloe									no												2
										chloroplot									no												2
										ge_seq									no												2
										org_annotate	53590	54177	55820	56401	587	581	6	R:130,198;I:83,104	differs	0	1643	124261	130	198	83	104	0	0	0	1	1
										pga									no												2
										plann									no												2
										ncbi									no												2
				Medicago biflora	NC_042415	2019-01-29	2019-06-06	121957	0	chloe									no												3
										chloroplot	14624	14789	62591	62756	165	165	0	+	exact	0	47802	73825	0	0	0	0	0	0	0	1	1
										ge_seq									no												3
										org_annotate	14624	14834	62546	62756	210	210	0	R:3,3;I:2,2	differs	0	47712	73825	3	3	2	2	0	0	0	2	2
										pga									no												3
										plann									no												3
										ncbi									no												3
				Medicago blancheana	NC_042852	2019-01-29	2019-06-25	123387	0	chloe									no												2
										chloroplot									no												2
										ge_seq									no												2
										org_annotate	106742	106784	113640	113682	42	42	0	R:7,13;I:4,6	differs	0	6856	116447	7	13	4	6	0	0	0	1	1
										pga									no												2
										plann									no												2
										ncbi									no												2
				Medicago coronata	NC_057660	2020-06-08	2021-09-10	123864	0	chloe									no												3
										chloroplot	70732	70836	104586	104690	104	104	0	+	exact	0	33750	89906	0	0	0	0	0	0	0	1	1
										ge_seq									no												3
										org_annotate	19121	19701	21345	21931	580	586	6	R:137,202;I:74,96	differs	0	1644	121054	137	202	74	96	0	0	0	2	2
										pga									no												3
										plann									no												3
										ncbi									no												3
				Medicago cretacea	NC_042842	2019-01-29	2019-06-25	126021	0	chloe									no												2
										chloroplot									no												2
										ge_seq									no												2
										org_annotate	19976	20557	22200	22787	581	587	6	R:136,209;I:71,92	differs	0	1643	123210	136	209	71	92	0	0	0	1	1
										pga									no												2
										plann									no												2
										ncbi									no												2
				Medicago disciformis	NC_057655	2020-06-08	2021-09-10	121039	0	chloe									no												2
										chloroplot									no												2
										ge_seq									no												2
										org_annotate	18895	19475	21119	21705	580	586	6	R:138,206;I:74,96	differs	0	1644	118229	138	206	74	96	0	0	0	1	1
										pga									no												2
										plann									no												2
										ncbi									no												2
				Medicago edgeworthii	NC_052706	2020-01-04	2021-02-10	122442	0	chloe									no												2
										chloroplot									no												2
										ge_seq									no												2
										org_annotate	32096	32240	98377	98527	144	150	6	R:30,36;I:10,10	differs	0	56011	66137	30	36	10	10	0	0	0	1	1
										pga									no												2
										plann									no												2
										ncbi									no												2
				Medicago falcata	NC_032066	2016-09-08	2016-12-07	124430	0	chloe									no												2
										chloroplot									no												2
										ge_seq									no												2
										org_annotate	944	983	14604	14641	39	37	2	R:8,16;I:2,2	differs	0	13621	110733	8	16	2	2	0	0	0	1	1
										pga									no												2
										plann									no												2
										ncbi									no												2
				Medicago hybrida	NC_027153	2014-05-16	2015-06-03	125208	0	chloe									no												2
										chloroplot									no												2
										ge_seq									no												2
										org_annotate	110368	110405	124036	124075	37	39	2	R:8,16;I:2,2	differs	0	13631	111501	8	16	2	2	0	0	0	1	1
										pga									no												2
										plann									no												2
										ncbi									no												2
				Medicago intertexta	NC_042851	2019-01-29	2019-06-25	125621	0	chloe									no												2
										chloroplot									no												2
										ge_seq									no												2
										org_annotate	19708	20289	21932	22519	581	587	6	R:134,200;I:77,98	differs	0	1643	122810	134	200	77	98	0	0	0	1	1
										pga									no												2
										plann									no												2
										ncbi									no												2
				Medicago laciniata	NC_042853	2019-01-29	2019-06-25	123500	0	chloe									no												2
										chloroplot									no												2
										ge_seq									no												2
										org_annotate	15859	15947	52937	53024	88	87	1	R:13,20;I:1,1	differs	0	36990	86335	13	20	1	1	0	0	0	1	1
										pga									no												2
										plann									no												2
										ncbi									no												2
				Medicago lupulina	NC_042847	2019-01-29	2019-06-25	122770	0	chloe									no												3
										chloroplot	64573	64771	103157	103355	198	198	0	+	exact	0	38386	83988	0	0	0	0	0	0	0	1	1
										ge_seq									no												3
										org_annotate	19166	19746	21390	21976	580	586	6	R:134,205;I:74,96	differs	0	1644	119960	134	205	74	96	0	0	0	2	2
										pga									no												3
										plann									no												3
										ncbi									no												3
				Medicago marina	NC_042845	2019-01-29	2019-06-25	124182	0	chloe									no												2
										chloroplot									no												2
										ge_seq									no												2
										org_annotate	19739	20320	21963	22550	581	587	6	R:135,208;I:71,92	differs	0	1643	121371	135	208	71	92	0	0	0	1	1
										pga									no												2
										plann									no												2
										ncbi									no												2
				Medicago minima	NC_042849	2019-01-29	2019-06-25	132296	0	chloe	64386	73634	104035	113283	9248	9248	0	+	exact	0	30401	83399	0	0	0	0	0	0	0	1	1
										chloroplot	64386	73634	104035	113283	9248	9248	0	+	exact	0	30401	83399	0	0	0	0	0	0	0	1	1
										ge_seq	64386	73634	104035	113283	9248	9248	0	+	exact	0	30401	83399	0	0	0	0	0	0	0	1	1
										org_annotate	19178	19758	21402	21988	580	586	6	R:130,199;I:77,100	differs	0	1644	129486	130	199	77	100	0	0	0	2	2
										pga	64386	73634	104035	113283	9248	9248	0	+	exact	0	30401	83399	0	0	0	0	0	0	0	1	1
										plann									no												3
										ncbi									no												3
				Medicago monspeliaca	NC_042855	2019-01-29	2019-06-25	121313	0	chloe									no												2
										chloroplot									no												2
										ge_seq									no												2
										org_annotate	107945	108032	118523	118616	87	93	6	R:11,15;I:10,18	differs	0	10491	110642	11	15	10	18	0	0	0	1	1
										pga									no												2
										plann									no												2
										ncbi									no												2
				Medicago orbicularis	NC_042850	2019-01-29	2019-06-25	125015	0	chloe									no												2
										chloroplot									no												2
										ge_seq									no												2
										org_annotate	9431	9467	99993	100029	36	36	0	R:13,14;I:5,6	differs	0	34417	90526	13	14	5	6	0	0	0	1	1
										pga									no												2
										plann									no												2
										ncbi									no												2
				Medicago papillosa	NC_027154	2014-05-16	2015-06-03	125203	0	chloe									no												2
										chloroplot									no												2
										ge_seq									no												2
										org_annotate	110344	110381	124032	124071	37	39	2	R:8,16;I:2,2	differs	0	13651	111476	8	16	2	2	0	0	0	1	1
										pga									no												2
										plann									no												2
										ncbi									no												2
				Medicago pironae	NC_042846	2019-01-29	2019-06-25	123712	0	chloe									no												2
										chloroplot									no												2
										ge_seq									no												2
										org_annotate	109061	109098	122733	122772	37	39	2	R:8,16;I:2,2	differs	0	13635	110001	8	16	2	2	0	0	0	1	1
										pga									no												2
										plann									no												2
										ncbi									no												2
				Medicago polymorpha	NC_042848	2019-01-29	2019-06-25	124066	0	chloe									no												2
										chloroplot									no												2
										ge_seq									no												2
										org_annotate	19546	20127	21770	22357	581	587	6	R:131,202;I:74,96	differs	0	1643	121255	131	202	74	96	0	0	0	1	1
										pga									no												2
										plann									no												2
										ncbi									no												2
				Medicago praecox	NC_057657	2020-06-08	2021-09-10	122724	0	chloe									no												2
										chloroplot									no												2
										ge_seq									no												2
										org_annotate	9413	9449	97907	97943	36	36	0	R:13,14;I:5,6	differs	0	34194	88458	13	14	5	6	0	0	0	1	1
										pga									no												2
										plann									no												2
										ncbi									no												2
				Medicago radiata	NC_042854	2019-01-29	2019-06-25	124564	0	chloe									no												2
										chloroplot									no												2
										ge_seq									no												2
										org_annotate	19350	19931	21574	22161	581	587	6	R:130,198;I:81,102	differs	0	1643	121753	130	198	81	102	0	0	0	1	1
										pga									no												2
										plann									no												2
										ncbi									no												2
				Medicago ruthenica	NC_053371	2020-01-05	2021-03-09	126939	0	chloe									no												2
										chloroplot									no												2
										ge_seq									no												2
										org_annotate	57684	58265	59908	60495	581	587	6	R:135,202;I:78,100	differs	0	1643	124128	135	202	78	100	0	0	0	1	1
										pga									no												2
										plann									no												2
										ncbi									no												2
				Medicago sativa	NC_042841	2019-01-29	2019-06-25	125330	0	chloe									no												2
										chloroplot									no												2
										ge_seq									no												2
										org_annotate	110669	110706	124343	124382	37	39	2	R:8,16;I:2,2	differs	0	13637	111617	8	16	2	2	0	0	0	1	1
										pga									no												2
										plann									no												2
										ncbi									no												2
				Medicago sauvagei	NC_057659	2020-06-08	2021-09-10	124743	0	chloe									no												2
										chloroplot									no												2
										ge_seq									no												2
										org_annotate	19678	20253	21902	22483	575	581	6	R:124,200;I:73,96	differs	0	1649	121938	124	200	73	96	0	0	0	1	1
										pga									no												2
										plann									no												2
										ncbi									no												2
				Medicago secundiflora	NC_057656	2020-06-08	2021-09-10	120165	0	chloe									no												2
										chloroplot									no												2
										ge_seq									no												2
										org_annotate	107204	107376	116605	116783	172	178	6	R:36,47;I:10,12	differs	0	9229	110586	36	47	10	12	0	0	0	1	1
										pga									no												2
										plann									no												2
										ncbi									no												2
				Medicago suffruticosa	NC_042843	2019-01-29	2019-06-25	126394	0	chloe									no												2
										chloroplot									no												2
										ge_seq									no												2
										org_annotate	9478	9514	100854	100890	36	36	0	R:13,14;I:5,6	differs	0	34982	91340	13	14	5	6	0	0	0	1	1
										pga									no												2
										plann									no												2
										ncbi									no												2
				Medicago tenoreana	NC_057658	2020-06-08	2021-09-10	120857	0	chloe									no												2
										chloroplot									no												2
										ge_seq									no												2
										org_annotate	19115	19695	21339	21925	580	586	6	R:134,205;I:75,96	differs	0	1644	118047	134	205	75	96	0	0	0	1	1
										pga									no												2
										plann									no												2
										ncbi									no												2
				Medicago tetraprostrata	NC_042844	2019-01-29	2019-06-25	126778	0	chloe									no												2
										chloroplot									no												2
										ge_seq									no												2
										org_annotate	19790	20371	22014	22601	581	587	6	R:136,208;I:72,92	differs	0	1643	123967	136	208	72	92	0	0	0	1	1
										pga									no												2
										plann									no												2
										ncbi									no												2
				Medicago truncatula	NC_003119	2001-08-31	2017-10-10	124033	0	chloe									no												2
										chloroplot									no												2
										ge_seq									no												2
										org_annotate	24714	24750	114559	114595	36	36	0	R:13,14;I:5,6	differs	0	34152	89809	13	14	5	6	0	0	0	1	1
										pga									no												2
										plann									no												2
										ncbi									no												2
			Melilotus	Melilotus albus	NC_041419	2018-04-11	2019-04-10	127205	0	chloe									no												2
										chloroplot									no												2
										ge_seq									no												2
										org_annotate	15268	15355	52538	52624	87	86	1	R:14,20;I:1,1	differs	0	37183	89849	14	20	1	1	0	0	0	1	1
										pga									no												2
										plann									no												2
										ncbi									no												2
			Onobrychis	Onobrychis viciifolia	NC_053934	2020-09-14	2021-03-26	121932	0	chloe									no												2
										chloroplot									no												2
										ge_seq									no												2
										org_annotate	15668	15756	51529	51616	88	87	1	R:12,17;I:1,1	differs	0	35773	85984	12	17	1	1	0	0	0	1	1
										pga									no												2
										plann									no												2
										ncbi									no												2
			Oxytropis	Oxytropis arctobia	NC_050861	2020-04-28	2020-10-27	125271	0	chloe									no												2
										chloroplot									no												2
										ge_seq									no												2
										org_annotate	89699	89792	118732	118831	93	99	6	R:11,13;I:5,6	differs	0	28940	96139	11	13	5	6	0	0	0	1	1
										pga									no												2
										plann									no												2
										ncbi									no												2
				Oxytropis bicolor	NC_047482	2019-08-01	2020-04-26	122461	0	chloe									no												2
										chloroplot									no												2
										ge_seq									no												2
										org_annotate	25737	25831	52337	52429	94	92	2	R:25,34;I:10,12	differs	0	26506	95769	25	34	10	12	0	0	0	1	1
										pga									no												2
										plann									no												2
										ncbi									no												2
				Oxytropis glabra	NC_056975	2020-12-08	2021-09-01	122094	0	chloe									no												2
										chloroplot									no												2
										ge_seq									no												2
										org_annotate	81603	81695	108157	108251	92	94	2	R:24,32;I:11,14	differs	0	26462	95446	24	32	11	14	0	0	0	1	1
										pga									no												2
										plann									no												2
										ncbi									no												2
				Oxytropis splendens	NC_050860	2020-04-28	2020-10-27	122318	0	chloe									no												2
										chloroplot									no												2
										ge_seq									no												2
										org_annotate	89015	89109	115605	115697	94	92	2	R:25,34;I:10,12	differs	0	26496	95636	25	34	10	12	0	0	0	1	1
										pga									no												2
										plann									no												2
										ncbi									no												2
			Parochetus	Parochetus communis	NC_057460	2020-01-17	2021-09-10	123055	0	chloe									no												2
										chloroplot									no												2
										ge_seq									no												2
										org_annotate	25278	25372	53246	53338	94	92	2	R:24,33;I:10,12	differs	0	27874	94995	24	33	10	12	0	0	0	1	1
										pga									no												2
										plann									no												2
										ncbi									no												2
			Pisum	Pisum abyssinicum	NC_037830	2018-01-26	2018-07-11	122174	26	chloe									no												2
										chloroplot									no												2
										ge_seq									no												2
										org_annotate	51551	51591	63890	63930	40	40	0	R:9,9;I:8,10	differs	0	12299	109795	9	9	8	10	0	0	0	1	1
										pga									no												2
										plann									no												2
										ncbi									no												2
				Pisum fulvum	NC_036828	2017-11-08	2018-02-06	120837	20	chloe									no												2
										chloroplot									no												2
										ge_seq									no												2
										org_annotate	63703	63758	110419	110474	55	55	0	R:2,2	differs	0	46661	74066	2	2	0	0	0	0	0	1	1
										pga									no												2
										plann									no												2
										ncbi									no												2
				Pisum sativum	NC_014057	2010-03-23	2010-12-07	122169	0	chloe									no												2
										chloroplot									no												2
										ge_seq									no												2
										org_annotate	109813	110028	116178	116391	215	213	2	R:44,62;I:38,52	differs	0	6150	115591	44	62	38	52	0	0	0	1	1
										pga									no												2
										plann									no												2
										ncbi									no												2
				Pisum sativum subsp. elatius	NC_039371	2018-02-02	2018-09-25	121958	0	chloe									no												2
										chloroplot									no												2
										ge_seq									no												2
										org_annotate	30135	30783	32350	33007	648	657	9	R:139,225;I:88,123	differs	0	1567	119086	139	225	88	123	0	0	0	1	1
										pga									no												2
										plann									no												2
										ncbi									no												2
			Sphaerophysa	Sphaerophysa salsula	NC_054220	2020-10-15	2021-04-18	123300	0	chloe									no												2
										chloroplot									no												2
										ge_seq									no												2
										org_annotate	20398	20978	22622	23208	580	586	6	R:134,198;I:75,106	differs	0	1644	120490	134	198	75	106	0	0	0	1	1
										pga									no												2
										plann									no												2
										ncbi									no												2
			Tibetia	Tibetia himalaica	NC_053369	2020-01-05	2021-03-09	124201	0	chloe									no												2
										chloroplot									no												2
										ge_seq									no												2
										org_annotate	25722	25828	52693	52793	106	100	6	R:26,43;I:11,14	differs	0	26865	97130	26	43	11	14	0	0	0	1	1
										pga									no												2
										plann									no												2
										ncbi									no												2
				Tibetia liangshanensis	NC_036109	2017-06-01	2017-10-18	123372	0	chloe									no												2
										chloroplot									no												2
										ge_seq									no												2
										org_annotate	25410	25516	52315	52415	106	100	6	R:26,43;I:11,14	differs	0	26799	96367	26	43	11	14	0	0	0	1	1
										pga									no												2
										plann									no												2
										ncbi									no												2
			Trifolium	Trifolium aureum	NC_024035	2013-04-11	2014-09-29	126970	0	chloe									no												2
										chloroplot									no												2
										ge_seq									no												2
										org_annotate	25839	26029	101201	101391	190	190	0	R:9,11	differs	0	51418	75172	9	11	0	0	0	0	0	1	1
										pga									no												2
										plann									no												2
										ncbi									no												2
				Trifolium boissieri	NC_025743	2014-05-06	2015-01-13	125740	0	chloe									no												2
										chloroplot									no												2
										ge_seq									no												2
										org_annotate	24724	24914	99899	100089	190	190	0	R:11,13	differs	0	50375	74985	11	13	0	0	0	0	0	1	1
										pga									no												2
										plann									no												2
										ncbi									no												2
				Trifolium glanduliferum	NC_025744	2014-05-06	2014-12-03	126149	0	chloe									no												2
										chloroplot									no												2
										ge_seq									no												2
										org_annotate	79913	81195	82119	83425	1282	1306	24	R:297,478;I:151,208	differs	0	924	122637	297	478	151	208	0	0	0	1	1
										pga									no												2
										plann									no												2
										ncbi									no												2
				Trifolium grandiflorum	NC_024034	2013-04-11	2014-09-29	125628	0	chloe									no												2
										chloroplot									no												2
										ge_seq									no												2
										org_annotate	24800	24990	99901	100091	190	190	0	R:11,13	differs	0	50337	74911	11	13	0	0	0	0	0	1	1
										pga									no												2
										plann									no												2
										ncbi									no												2
				Trifolium meduseum	NC_024166	2014-02-23	2014-09-30	142595	0	chloe	136285	139098	45687	48500	2813	2813	0	R:3,3	differs	0	49184	87785	3	3	0	0	0	0	0	1	1
										chloroplot	136285	138477	46308	48500	2192	2192	0	+	exact	0	50426	87785	0	0	0	0	0	0	0	2	2
										ge_seq	136285	138477	46308	48500	2192	2192	0	+	exact	0	50426	87785	0	0	0	0	0	0	0	2	2
										org_annotate	14440	15682	46561	47798	1242	1237	5	R:269,489;I:142,183	differs	0	30879	109237	269	489	142	183	0	0	0	3	3
										pga	45687	48500	136285	139098	2813	2813	0	R:3,3	differs	0	49184	87785	3	3	0	0	0	0	0	4	4
										plann									no												5
										ncbi									no												5
				Trifolium pratense	NC_047412	2020-02-06	2020-04-26	146573	0	chloe	42168	43833	107967	109632	1665	1665	0	+	exact	0	64134	79109	0	0	0	0	0	0	0	1	1
										chloroplot	42168	43833	107967	109632	1665	1665	0	+	exact	0	64134	79109	0	0	0	0	0	0	0	1	1
										ge_seq									no												4
										org_annotate	66314	67876	107860	109437	1562	1577	15	R:27,31;I:11,23	differs	0	39984	103450	27	31	11	23	0	0	0	2	2
										pga	41957	43833	107967	109837	1876	1870	6	I:2,6	differs	0	64134	78693	0	0	2	6	0	0	0	3	3
										plann									no												4
										ncbi									no												4
				Trifolium repens	NC_024036	2013-04-11	2014-09-29	132120	9	chloe	83369	84499	1765	2895	1130	1130	0	+	exact	0	49386	80474	0	0	0	0	0	0	0	1	1
										chloroplot	82453	84499	1765	3802	2046	2037	9	I:1,9	differs	0	49386	78651	0	0	1	9	9	0	9	2	2
										ge_seq									no												5
										org_annotate	3349	3631	98262	98559	282	297	15	R:58,85;I:44,63	differs	0	36910	94631	58	85	44	63	0	0	0	3	3
										pga	1765	3805	82450	84499	2040	2049	9	R:1,1;I:1,9	differs	0	49386	78645	1	1	1	9	0	9	9	4	4
										plann									no												5
										ncbi									no												5
				Trifolium strictum	NC_025745	2014-05-06	2015-01-29	125834	0	chloe									no												2
										chloroplot									no												2
										ge_seq									no												2
										org_annotate	79317	80599	81523	82829	1282	1306	24	R:310,498;I:144,190	differs	0	924	122322	310	498	144	190	0	0	0	1	1
										pga									no												2
										plann									no												2
										ncbi									no												2
				Trifolium subterraneum	NC_011828	2008-06-23	2014-08-06	144763	0	chloe	68294	69673	139766	141145	1379	1379	0	+	exact	0	70093	71912	0	0	0	0	0	0	0	1	1
										chloroplot	68294	69673	139766	141145	1379	1379	0	+	exact	0	70093	71912	0	0	0	0	0	0	0	1	1
										ge_seq									no												4
										org_annotate	1762	2012	15122	15363	250	241	9	R:14,17;I:7,11	differs	0	13110	131162	14	17	7	11	0	0	0	2	2
										pga	68294	70693	138747	141145	2399	2398	1	R:4,4;I:1,1	differs	0	68054	71912	4	4	1	1	0	0	0	3	3
										plann									no												4
										ncbi									no												4
			Trigonella	Trigonella foenum-graecum	NC_042857	2019-01-29	2019-06-25	125645	0	chloe									no												2
										chloroplot									no												2
										ge_seq									no												2
										org_annotate	52543	52615	86496	86563	72	67	5	R:11,16;I:3,5	differs	0	33881	91625	11	16	3	5	0	0	0	1	1
										pga									no												2
										plann									no												2
										ncbi									no												2
			Vavilovia	Vavilovia formosa	NC_047213	2019-03-06	2020-04-26	122196	0	chloe									no												2
										chloroplot									no												2
										ge_seq									no												2
										org_annotate	56636	57222	58866	59446	586	580	6	R:137,206;I:77,98	differs	0	1644	119386	137	206	77	98	0	0	0	1	1
										pga									no												2
										plann									no												2
										ncbi									no												2
			Vicia	Vicia costata	NC_057995	2020-07-09	2021-10-01	134184	0	chloe	37699	38900	83838	85039	1201	1201	0	R:1,1	differs	0	44938	86844	1	1	0	0	0	0	0	1	1
										chloroplot	68045	69104	126923	127982	1059	1059	0	+	exact	0	57819	74247	0	0	0	0	0	0	0	2	2
										ge_seq									no												5
										org_annotate	31045	31625	33275	33849	580	574	6	R:120,210;I:73,90	differs	0	1650	131380	120	210	73	90	0	0	0	3	3
										pga	37499	38900	83838	85237	1401	1399	2	R:2,2;I:1,2	differs	0	44938	86446	2	2	1	2	0	0	0	4	4
										plann									no												5
										ncbi									no												5
				Vicia cracca	NC_056383	2020-11-17	2021-06-20	126272	0	chloe									no												3
										chloroplot	14146	14380	72949	73183	234	234	0	+	exact	0	58569	67235	0	0	0	0	0	0	0	1	1
										ge_seq									no												3
										org_annotate	15647	15872	105691	105917	225	226	1	R:53,76;I:30,37	differs	0	36002	89819	53	76	30	37	0	0	0	2	2
										pga									no												3
										plann									no												3
										ncbi									no												3
				Vicia sativa	NC_027155	2014-05-16	2015-06-03	122467	0	chloe									no												3
										chloroplot	65096	65524	93412	93840	428	428	0	+	exact	0	27888	93723	0	0	0	0	0	0	0	1	1
										ge_seq									no												3
										org_annotate	65084	65627	93309	93852	543	543	0	R:5,6;I:2,2	differs	0	27682	93699	5	6	2	2	0	0	0	2	2
										pga									no												3
										plann									no												3
										ncbi									no												3
				Vicia sepium	NC_039595	2017-12-14	2018-11-06	124095	0	chloe									no												3
										chloroplot	27577	27732	40090	40245	155	155	0	+	exact	0	12358	111427	0	0	0	0	0	0	0	1	1
										ge_seq									no												3
										org_annotate	27989	28251	89803	90034	262	231	31	R:45,74;I:28,47	differs	0	61552	62050	45	74	28	47	0	0	0	2	2
										pga									no												3
										plann									no												3
										ncbi									no												3
	Geraniales	Geraniaceae	Erodium	Erodium absinthoides	NC_026847	2014-03-03	2015-04-22	162618	0	chloe	37394	82884	117128	162618	45490	45490	0	+	exact	0	34244	37394	0	0	0	0	0	0	0	1	1
										chloroplot	37394	82884	117128	162618	45490	45490	0	+	exact	0	34244	37394	0	0	0	0	0	0	0	1	1
										ge_seq	37394	82884	117128	162618	45490	45490	0	+	exact	0	34244	37394	0	0	0	0	0	0	0	1	1
										org_annotate	37394	82884	117128	162618	45490	45490	0	+	exact	0	34244	37394	0	0	0	0	0	0	0	1	1
										pga	37394	82884	117128	162618	45490	45490	0	+	exact	0	34244	37394	0	0	0	0	0	0	0	1	1
										plann	37394	82884	117128	162618	45490	45490	0	+	exact	0	34244	37394	0	0	0	0	0	0	0	1	1
										ncbi									no												2
				Erodium carvifolium	NC_015083	2010-12-16	2011-02-10	116935	0	chloe									no												2
										chloroplot									no												2
										ge_seq									no												2
										org_annotate	30956	31401	31629	32074	445	445	0	+	exact	0	228	115817	0	0	0	0	0	0	0	1	1
										pga									no												2
										plann									no												2
										ncbi									no												2
				Erodium chrysanthum	NC_027065	2014-04-14	2015-05-14	168946	0	chloe	121518	168946	35758	83186	47428	47428	0	+	exact	0	35758	38332	0	0	0	0	0	0	0	1	1
										chloroplot	121518	168946	35758	83186	47428	47428	0	+	exact	0	35758	38332	0	0	0	0	0	0	0	1	1
										ge_seq	121518	168946	35758	83186	47428	47428	0	+	exact	0	35758	38332	0	0	0	0	0	0	0	1	1
										org_annotate	35758	83190	121514	168946	47432	47432	0	R:1,2	differs	0	35758	38324	1	2	0	0	0	0	0	2	2
										pga	35758	83186	121518	168946	47428	47428	0	+	exact	0	35758	38332	0	0	0	0	0	0	0	3	2
										plann	121518	168946	35758	83186	47428	47428	0	+	exact	0	35758	38332	0	0	0	0	0	0	0	1	1
										ncbi									no												3
				Erodium crassifolium	NC_025906	2013-11-18	2014-12-22	121393	0	chloe									no												2
										chloroplot									no												2
										ge_seq									no												2
										org_annotate	7424	7512	15825	15912	88	87	1	R:11,15;I:3,3	differs	0	8313	112905	11	15	3	3	0	0	0	1	1
										pga									no												2
										plann									no												2
										ncbi									no												2
				Erodium gruinum	NC_025907	2013-11-04	2014-12-22	142208	0	chloe	56293	81801	116700	142208	25508	25508	0	R:1,1	differs	0	34899	56293	1	1	0	0	0	0	0	1	1
										chloroplot	56293	81801	116700	142208	25508	25508	0	R:1,1	differs	0	34899	56293	1	1	0	0	0	0	0	1	1
										ge_seq	56293	81801	116700	142208	25508	25508	0	R:1,1	differs	0	34899	56293	1	1	0	0	0	0	0	1	1
										org_annotate	10294	10730	63041	63474	436	433	3	R:65,84;I:15,23	differs	0	52311	89028	65	84	15	23	0	0	0	2	2
										pga	56293	81801	116700	142208	25508	25508	0	R:1,1	differs	0	34899	56293	1	1	0	0	0	0	0	1	1
										plann	56293	81801	116700	142208	25508	25508	0	R:1,1	differs	0	34899	56293	1	1	0	0	0	0	0	1	1
										ncbi									no												3
				Erodium manescavi	NC_030720	2013-10-23	2016-08-03	116810	0	chloe									no												2
										chloroplot									no												2
										ge_seq									no												2
										org_annotate	31430	31577	56912	57058	147	146	1	R:7,9;I:1,1	differs	0	25335	91182	7	9	1	1	0	0	0	1	1
										pga									no												2
										plann									no												2
										ncbi									no												2
				Erodium reichardii	NC_030721	2013-10-28	2016-08-03	117753	0	chloe									no												3
										chloroplot	5502	5854	29940	30292	352	352	0	+	exact	0	24086	92963	0	0	0	0	0	0	0	1	1
										ge_seq									no												3
										org_annotate	28659	28785	32808	32942	126	134	8	R:27,55;I:15,22	differs	0	4023	113470	27	55	15	22	0	0	0	2	2
										pga									no												3
										plann									no												3
										ncbi									no												3
				Erodium rupestre	NC_030719	2013-10-23	2016-08-03	116810	0	chloe									no												2
										chloroplot									no												2
										ge_seq									no												2
										org_annotate	66166	66438	68930	69196	272	266	6	R:52,97;I:35,44	differs	0	2492	113780	52	97	35	44	0	0	0	1	1
										pga									no												2
										plann									no												2
										ncbi									no												2
				Erodium texanum	NC_014569	2010-04-15	2011-01-06	130812	0	chloe	33409	36762	46996	50349	3353	3353	0	+	exact	0	10234	113872	0	0	0	0	0	0	0	1	1
										chloroplot	33409	36762	46996	50349	3353	3353	0	+	exact	0	10234	113872	0	0	0	0	0	0	0	1	1
										ge_seq	33409	36762	46996	50349	3353	3353	0	+	exact	0	10234	113872	0	0	0	0	0	0	0	1	1
										org_annotate	2226	2891	84985	85643	665	658	7	R:59,69;I:2,7	differs	0	47395	82094	59	69	2	7	0	0	0	2	2
										pga	33409	36768	46990	50349	3359	3359	0	R:2,2	differs	0	10222	113872	2	2	0	0	0	0	0	3	1
										plann									no												3
										ncbi									no												3
				Erodium trifolium	NC_024635	2013-07-23	2014-08-06	123865	0	chloe	5543	7215	31339	33011	1672	1672	0	R:1,1	differs	0	24124	96397	1	1	0	0	0	0	0	1	1
										chloroplot	5591	7215	31339	32963	1624	1624	0	+	exact	0	24124	96493	0	0	0	0	0	0	0	2	2
										ge_seq									no												4
										org_annotate	81681	81820	83367	83500	139	133	6	R:29,54;I:13,20	differs	0	1547	122046	29	54	13	20	0	0	0	3	3
										pga	5540	7215	31339	33014	1675	1675	0	R:2,2	differs	0	24124	96391	2	2	0	0	0	0	0	4	1
										plann									no												4
										ncbi									no												4
			Monsonia	Monsonia emarginata	NC_029694	2015-08-31	2016-05-11	156877	0	chloe	146769	148867	12486	14584	2098	2098	0	R:1,1	differs	0	20496	132185	1	1	0	0	0	0	0	1	1
										chloroplot	146769	148312	13041	14584	1543	1543	0	+	exact	0	21606	132185	0	0	0	0	0	0	0	2	2
										ge_seq									no												4
										org_annotate	40879	43722	138491	141344	2843	2853	10	R:583,1011;I:366,524	differs	0	56412	94769	583	1011	366	524	0	0	0	3	3
										pga									no												4
										plann									no												4
										ncbi									no												4
				Monsonia marlothii	NC_029830	2015-08-31	2016-05-11	134416	0	chloe									no												2
										chloroplot									no												2
										ge_seq									no												2
										org_annotate	23633	24675	116915	117957	1042	1042	0	R:210,362;I:127,182	differs	0	40092	92240	210	362	127	182	0	0	0	1	1
										pga									no												2
										plann									no												2
										ncbi									no												2
				Monsonia speciosa	NC_014582	2010-04-15	2011-01-06	128787	0	chloe	107860	115173	121474	128787	7313	7313	0	+	exact	0	6301	107860	0	0	0	0	0	0	0	1	1
										chloroplot	107860	115173	121474	128787	7313	7313	0	+	exact	0	6301	107860	0	0	0	0	0	0	0	1	1
										ge_seq	107860	115173	121474	128787	7313	7313	0	+	exact	0	6301	107860	0	0	0	0	0	0	0	1	1
										org_annotate	19928	20062	60734	60866	134	132	2	R:27,53;I:15,24	differs	0	40672	87849	27	53	15	24	0	0	0	2	2
										pga	107860	115173	121474	128787	7313	7313	0	+	exact	0	6301	107860	0	0	0	0	0	0	0	1	1
										plann									no												3
										ncbi									no												3
	Malpighiales	Lophopyxidaceae	Lophopyxis	Lophopyxis maingayi	NC_050684	2019-09-23	2020-10-09	119741	0	chloe									no												2
										chloroplot									no												2
										ge_seq									no												2
										org_annotate	35432	36018	37647	38227	586	580	6	R:125,192;I:86,116	differs	0	1629	116946	125	192	86	116	0	0	0	1	1
										pga									no												2
										plann									no												2
										ncbi									no												2
		Putranjivaceae	Drypetes	Drypetes chevalieri	NC_051999	2019-09-23	2020-12-11	119720	0	chloe	89096	90494	5203	6601	1398	1398	0	+	exact	0	34429	82495	0	0	0	0	0	0	0	1	1
										chloroplot	89096	90494	5203	6601	1398	1398	0	+	exact	0	34429	82495	0	0	0	0	0	0	0	1	1
										ge_seq									no												3
										org_annotate	5199	6601	89096	90498	1402	1402	0	R:1,2	differs	0	34421	82495	1	2	0	0	0	0	0	2	2
										pga	5203	6601	89096	90494	1398	1398	0	+	exact	0	34429	82495	0	0	0	0	0	0	0	3	2
										plann									no												3
										ncbi	89096	90494	5203	6601	1398	1398	0	+	exact	0	34429	82495	0	0	0	0	0	0	0	1	1
				Drypetes diopa	NC_052000	2019-09-23	2020-12-11	119299	0	chloe	88755	90112	5293	6650	1357	1357	0	+	exact	0	34480	82105	0	0	0	0	0	0	0	1	1
										chloroplot	88755	90112	5293	6650	1357	1357	0	+	exact	0	34480	82105	0	0	0	0	0	0	0	1	1
										ge_seq									no												3
										org_annotate	5293	6650	88755	90112	1357	1357	0	+	exact	0	34480	82105	0	0	0	0	0	0	0	2	2
										pga	5293	6650	88755	90112	1357	1357	0	+	exact	0	34480	82105	0	0	0	0	0	0	0	2	2
										plann									no												3
										ncbi									no												3
				Drypetes hainanensis	NC_052001	2019-09-23	2020-12-11	119105	0	chloe	88474	89665	4947	6138	1191	1191	0	+	exact	0	34387	82336	0	0	0	0	0	0	0	1	1
										chloroplot	88474	89665	4947	6138	1191	1191	0	+	exact	0	34387	82336	0	0	0	0	0	0	0	1	1
										ge_seq									no												3
										org_annotate	4947	6138	88474	89665	1191	1191	0	+	exact	0	34387	82336	0	0	0	0	0	0	0	2	2
										pga	4947	6138	88474	89665	1191	1191	0	+	exact	0	34387	82336	0	0	0	0	0	0	0	2	2
										plann									no												3
										ncbi									no												3
				Drypetes indica	NC_052002	2019-09-23	2020-12-11	120596	0	chloe	89683	90730	5160	6207	1047	1047	0	+	exact	0	35026	83476	0	0	0	0	0	0	0	1	1
										chloroplot	89683	90730	5160	6207	1047	1047	0	+	exact	0	35026	83476	0	0	0	0	0	0	0	1	1
										ge_seq									no												3
										org_annotate	5156	6207	89683	90734	1051	1051	0	R:1,2	differs	0	35018	83476	1	2	0	0	0	0	0	2	2
										pga	5160	6207	89683	90730	1047	1047	0	+	exact	0	35026	83476	0	0	0	0	0	0	0	3	2
										plann									no												3
										ncbi	89683	90730	5160	6207	1047	1047	0	+	exact	0	35026	83476	0	0	0	0	0	0	0	1	1
				Drypetes lateriflora	NC_052003	2019-09-23	2020-12-11	120800	0	chloe	89441	90925	5201	6685	1484	1484	0	+	exact	0	35076	82756	0	0	0	0	0	0	0	1	1
										chloroplot	89441	90925	5201	6685	1484	1484	0	+	exact	0	35076	82756	0	0	0	0	0	0	0	1	1
										ge_seq									no												3
										org_annotate	5201	6685	89441	90925	1484	1484	0	+	exact	0	35076	82756	0	0	0	0	0	0	0	2	2
										pga	5201	6685	89441	90925	1484	1484	0	+	exact	0	35076	82756	0	0	0	0	0	0	0	2	2
										plann									no												3
										ncbi	89441	90925	5201	6685	1484	1484	0	+	exact	0	35076	82756	0	0	0	0	0	0	0	1	1
				Drypetes longifolia	NC_052004	2019-09-23	2020-12-11	119268	0	chloe	88126	89386	5042	6302	1260	1260	0	+	exact	0	34924	81824	0	0	0	0	0	0	0	1	1
										chloroplot	88126	89386	5042	6302	1260	1260	0	+	exact	0	34924	81824	0	0	0	0	0	0	0	1	1
										ge_seq									no												3
										org_annotate	5042	6302	88126	89386	1260	1260	0	+	exact	0	34924	81824	0	0	0	0	0	0	0	2	2
										pga	5042	6302	88126	89386	1260	1260	0	+	exact	0	34924	81824	0	0	0	0	0	0	0	2	2
										plann									no												3
										ncbi	88126	89386	5042	6302	1260	1260	0	+	exact	0	34924	81824	0	0	0	0	0	0	0	1	1
			Sibangea	Sibangea similis	NC_052005	2019-09-23	2020-12-11	119507	0	chloe	88130	89351	5188	6409	1221	1221	0	+	exact	0	35344	81721	0	0	0	0	0	0	0	1	1
										chloroplot	88130	89351	5188	6409	1221	1221	0	+	exact	0	35344	81721	0	0	0	0	0	0	0	1	1
										ge_seq									no												3
										org_annotate	5178	6409	88130	89361	1231	1231	0	R:1,1;I:2,2	differs	0	35324	81721	1	1	2	2	0	0	0	2	2
										pga	5188	6409	88130	89351	1221	1221	0	+	exact	0	35344	81721	0	0	0	0	0	0	0	3	2
										plann									no												3
										ncbi	88130	89351	5188	6409	1221	1221	0	+	exact	0	35344	81721	0	0	0	0	0	0	0	1	1
	Malvales	Cytinaceae	Cytinus	Cytinus hypocistis	NC_031150	2015-07-23	2016-09-23	19400	0	chloe									no												1
										chloroplot									no												1
										ge_seq									no												1
										org_annotate									no												1
										pga									no												1
										plann									no												1
										ncbi									no												1

## Sheet: All summed
Num sequences	Min length	Max length	Length span	Avg length	Std length	Method	Num annotated	% annotated	Min IR length	Max IR length	Avg IR length	Median	IRQ	Outliers	Q1	Q3	LoVal	HiVal	LoOutliers	HiOutliers
141	11348	230777	219429	124307	31175.3	chloe	32	22.7	1047	47467	13704.7	3083	25809.8	0	1373.5	27183.2	-37341.1	65897.9	0	0
						chloroplot	45	31.91	104	47428	5360.3	1078	1467	8	198	1665	-2002.5	3865.5	0	8
						ge_seq	17	12.06	2192	47467	24855.5	30637	31419	0	7313	38732	-39815.5	85860.5	0	0
						org_annotate	137	97.16	28	47467	3057.8	248	471	19	116	587	-590.5	1293.5	0	19
						pga	29	20.57	1047	47467	14402.3	2813	30823	0	1401	32224	-44833.5	78458.5	0	0
						plann	11	7.8	16000	47467	34511.8	32382	16997.5	0	28072.5	45070	2576.25	70566.2	0	0
						ncbi	10	7.09	1047	47467	16364.8	4953	29090.8	0	1294.5	30385.2	-42341.6	74021.4	0	0

## Sheet: By Clade
Clade	Num sequences	Min length	Max length	Length span	Avg length	Std length	Method	Num annotated	% annotated	Min IR length	Max IR length	Avg IR length	Median	IRQ	Outliers	Q1	Q3	LoVal	HiVal	LoOutliers	HiOutliers
asterids	16	32752	230777	198025	131762	78304.8	chloe	11	68.75	1717	47467	25292.4	32209	21109.5	0	12193.5	33303	-19470.8	64967.2	0	0
							chloroplot	6	37.5	716	34232	12983.3	4935.5	25442.5	0	918	26360.5	-37245.8	64524.2	0	0
							ge_seq	10	62.5	6270	47467	28201.2	32291	23631.2	0	13975.8	37607	-21471.1	73053.9	0	0
							org_annotate	15	93.75	62	47467	18267.7	23627	31908	0	417.5	32325.5	-47444.5	80187.5	0	0
							pga	9	56.25	1728	47467	28563.7	32340	10605	1	23627	34232	7719.5	50139.5	1	0
							plann	8	50	16000	47467	32650.5	32295.5	7952	1	28884.5	36836.5	16956.5	48764.5	1	0
							ncbi	5	31.25	8422	47467	31447.6	32421	20372	0	24278	44650	-6280	75208	0	0
rosids	125	11348	168946	157598	123353	18641.1	chloe	21	16.8	1047	47428	7635	1484	2132	5	1221	3353	-1977	6551	0	5
							chloroplot	39	31.2	104	47428	4187.5	1059	1423.5	5	160	1583.5	-1975.25	3718.75	0	5
							ge_seq	7	5.6	2192	47428	20076	9248	30166	0	5333	35499	-39916	80748	0	0
							org_annotate	122	97.6	28	47432	1187.8	220.5	485.25	8	100.75	586	-627.125	1313.88	0	8
							pga	20	16	1047	47428	8029.8	1775.5	3014.75	4	1332.75	4347.5	-3189.38	8869.62	0	4
							plann	3	2.4	25508	47428	39475.3	45490	10960	0	35499	46459	19059	62899	0	0
							ncbi	5	4	1047	1484	1282	1260	177	0	1221	1398	955.5	1663.5	0	0

## Sheet: By order
Clade	order	Num sequences	Min length	Max length	Length span	Avg length	Std length	Method	Num annotated	% annotated	Min IR length	Max IR length	Avg IR length	Median	IRQ	Outliers	Q1	Q3	LoVal	HiVal	LoOutliers	HiOutliers
asterids	Ericales	16	32752	230777	198025	131762	78304.8	chloe	11	68.75	1717	47467	25292.4	32209	21109.5	0	12193.5	33303	-19470.8	64967.2	0	0
								chloroplot	6	37.5	716	34232	12983.3	4935.5	25442.5	0	918	26360.5	-37245.8	64524.2	0	0
								ge_seq	10	62.5	6270	47467	28201.2	32291	23631.2	0	13975.8	37607	-21471.1	73053.9	0	0
								org_annotate	15	93.75	62	47467	18267.7	23627	31908	0	417.5	32325.5	-47444.5	80187.5	0	0
								pga	9	56.25	1728	47467	28563.7	32340	10605	1	23627	34232	7719.5	50139.5	1	0
								plann	8	50	16000	47467	32650.5	32295.5	7952	1	28884.5	36836.5	16956.5	48764.5	1	0
								ncbi	5	31.25	8422	47467	31447.6	32421	20372	0	24278	44650	-6280	75208	0	0
rosids	Cucurbitales	2	11348	15167	3819	13257.5	2700.4	chloe	0	0
								chloroplot	0	0
								ge_seq	0	0
								org_annotate	0	0
								pga	0	0
								plann	0	0
								ncbi	0	0
	Fabales	101	120165	146573	26408	125514	4455.8	chloe	7	6.93	1078	9248	2644.9	1379	1073.5	1	1165.5	2239	-444.75	3849.25	0	1
								chloroplot	24	23.76	104	9248	906	203	955.25	1	108.5	1063.75	-1324.38	2496.62	0	1
								ge_seq	2	1.98	2192	9248	5720	5720	3528	0	3956	7484	-1336	12776	0	0
								org_annotate	101	100	28	3348	357.1	178	492	2	94	586	-644	1324	0	2
								pga	7	6.93	1078	9248	2980.6	2049	967.5	1	1638.5	2606	187.25	4057.25	0	1
								plann	0	0
								ncbi	0	0
	Geraniales	13	116810	168946	52136	133710	18428.2	chloe	7	53.85	1672	47428	18980.3	7313	32773.5	0	2725.5	35499	-46434.8	84659.2	0	0
								chloroplot	8	61.54	352	47428	16576.4	5333	28899.8	0	1603.75	30503.5	-41745.9	73853.1	0	0
								ge_seq	5	38.46	3353	47428	25818.4	25508	38177	0	7313	45490	-49952.5	102756	0	0
								org_annotate	13	100	88	47432	7636.7	436	903	3	139	1042	-1215.5	2396.5	0	3
								pga	6	46.15	1675	47428	21795.5	16410.5	36147	0	4347.5	40494.5	-49873	94715	0	0
								plann	3	23.08	25508	47428	39475.3	45490	10960	0	35499	46459	19059	62899	0	0
								ncbi	0	0
	Malpighiales	8	119105	120800	1695	119754	624.5	chloe	7	87.5	1047	1484	1279.7	1260	171.5	0	1206	1377.5	948.75	1634.75	0	0
								chloroplot	7	87.5	1047	1484	1279.7	1260	171.5	0	1206	1377.5	948.75	1634.75	0	0
								ge_seq	0	0
								org_annotate	8	100	586	1484	1195.2	1245.5	212.25	1	1156	1368.25	837.625	1686.62	1	0
								pga	7	87.5	1047	1484	1279.7	1260	171.5	0	1206	1377.5	948.75	1634.75	0	0
								plann	0	0
								ncbi	5	62.5	1047	1484	1282	1260	177	0	1221	1398	955.5	1663.5	0	0
	Malvales	1	19400	19400	0	19400	0	chloe	0	0
								chloroplot	0	0
								ge_seq	0	0
								org_annotate	0	0
								pga	0	0
								plann	0	0
								ncbi	0	0

## Sheet: By family
Clade	order	family	Num sequences	Min length	Max length	Length span	Avg length	Std length	Method	Num annotated	% annotated	Min IR length	Max IR length	Avg IR length	Median	IRQ	Outliers	Q1	Q3	LoVal	HiVal	LoOutliers	HiOutliers
asterids	Ericales	Ericaceae	16	32752	230777	198025	131762	78304.8	chloe	11	68.75	1717	47467	25292.4	32209	21109.5	0	12193.5	33303	-19470.8	64967.2	0	0
									chloroplot	6	37.5	716	34232	12983.3	4935.5	25442.5	0	918	26360.5	-37245.8	64524.2	0	0
									ge_seq	10	62.5	6270	47467	28201.2	32291	23631.2	0	13975.8	37607	-21471.1	73053.9	0	0
									org_annotate	15	93.75	62	47467	18267.7	23627	31908	0	417.5	32325.5	-47444.5	80187.5	0	0
									pga	9	56.25	1728	47467	28563.7	32340	10605	1	23627	34232	7719.5	50139.5	1	0
									plann	8	50	16000	47467	32650.5	32295.5	7952	1	28884.5	36836.5	16956.5	48764.5	1	0
									ncbi	5	31.25	8422	47467	31447.6	32421	20372	0	24278	44650	-6280	75208	0	0
rosids	Cucurbitales	Apodanthaceae	2	11348	15167	3819	13257.5	2700.4	chloe	0	0
									chloroplot	0	0
									ge_seq	0	0
									org_annotate	0	0
									pga	0	0
									plann	0	0
									ncbi	0	0
	Fabales	Fabaceae	101	120165	146573	26408	125514	4455.8	chloe	7	6.93	1078	9248	2644.9	1379	1073.5	1	1165.5	2239	-444.75	3849.25	0	1
									chloroplot	24	23.76	104	9248	906	203	955.25	1	108.5	1063.75	-1324.38	2496.62	0	1
									ge_seq	2	1.98	2192	9248	5720	5720	3528	0	3956	7484	-1336	12776	0	0
									org_annotate	101	100	28	3348	357.1	178	492	2	94	586	-644	1324	0	2
									pga	7	6.93	1078	9248	2980.6	2049	967.5	1	1638.5	2606	187.25	4057.25	0	1
									plann	0	0
									ncbi	0	0
	Geraniales	Geraniaceae	13	116810	168946	52136	133710	18428.2	chloe	7	53.85	1672	47428	18980.3	7313	32773.5	0	2725.5	35499	-46434.8	84659.2	0	0
									chloroplot	8	61.54	352	47428	16576.4	5333	28899.8	0	1603.75	30503.5	-41745.9	73853.1	0	0
									ge_seq	5	38.46	3353	47428	25818.4	25508	38177	0	7313	45490	-49952.5	102756	0	0
									org_annotate	13	100	88	47432	7636.7	436	903	3	139	1042	-1215.5	2396.5	0	3
									pga	6	46.15	1675	47428	21795.5	16410.5	36147	0	4347.5	40494.5	-49873	94715	0	0
									plann	3	23.08	25508	47428	39475.3	45490	10960	0	35499	46459	19059	62899	0	0
									ncbi	0	0
	Malpighiales	Lophopyxidaceae	1	119741	119741	0	119741	0	chloe	0	0
									chloroplot	0	0
									ge_seq	0	0
									org_annotate	1	100	586	586	586	586	0	0	586	586	586	586	0	0
									pga	0	0
									plann	0	0
									ncbi	0	0
		Putranjivaceae	7	119105	120800	1695	119756	674.5	chloe	7	100	1047	1484	1279.7	1260	171.5	0	1206	1377.5	948.75	1634.75	0	0
									chloroplot	7	100	1047	1484	1279.7	1260	171.5	0	1206	1377.5	948.75	1634.75	0	0
									ge_seq	0	0
									org_annotate	7	100	1051	1484	1282.3	1260	168.5	0	1211	1379.5	958.25	1632.25	0	0
									pga	7	100	1047	1484	1279.7	1260	171.5	0	1206	1377.5	948.75	1634.75	0	0
									plann	0	0
									ncbi	5	71.43	1047	1484	1282	1260	177	0	1221	1398	955.5	1663.5	0	0
	Malvales	Cytinaceae	1	19400	19400	0	19400	0	chloe	0	0
									chloroplot	0	0
									ge_seq	0	0
									org_annotate	0	0
									pga	0	0
									plann	0	0
									ncbi	0	0

## Sheet: By genus
Clade	order	family	genus	Num sequences	Min length	Max length	Length span	Avg length	Std length	Method	Num annotated	% annotated	Min IR length	Max IR length	Avg IR length	Median	IRQ	Outliers	Q1	Q3	LoVal	HiVal	LoOutliers	HiOutliers
asterids	Ericales	Ericaceae	Agapetes	1	172729	172729	0	172729	0	chloe	1	100	32209	32209	32209	32209	0	0	32209	32209	32209	32209	0	0
										chloroplot	0	0
										ge_seq	1	100	32209	32209	32209	32209	0	0	32209	32209	32209	32209	0	0
										org_annotate	1	100	32256	32256	32256	32256	0	0	32256	32256	32256	32256	0	0
										pga	1	100	32224	32224	32224	32224	0	0	32224	32224	32224	32224	0	0
										plann	1	100	32209	32209	32209	32209	0	0	32209	32209	32209	32209	0	0
										ncbi	0	0
			Allotropa	1	35983	35983	0	35983	0	chloe	0	0
										chloroplot	0	0
										ge_seq	0	0
										org_annotate	1	100	116	116	116	116	0	0	116	116	116	116	0	0
										pga	0	0
										plann	0	0
										ncbi	0	0
			Gaultheria	1	175649	175649	0	175649	0	chloe	1	100	32374	32374	32374	32374	0	0	32374	32374	32374	32374	0	0
										chloroplot	0	0
										ge_seq	1	100	32373	32373	32373	32373	0	0	32373	32373	32373	32373	0	0
										org_annotate	1	100	32395	32395	32395	32395	0	0	32395	32395	32395	32395	0	0
										pga	1	100	32383	32383	32383	32383	0	0	32383	32383	32383	32383	0	0
										plann	1	100	32382	32382	32382	32382	0	0	32382	32382	32382	32382	0	0
										ncbi	1	100	32421	32421	32421	32421	0	0	32421	32421	32421	32421	0	0
			Hemitomes	1	35569	35569	0	35569	0	chloe	0	0
										chloroplot	0	0
										ge_seq	0	0
										org_annotate	1	100	165	165	165	165	0	0	165	165	165	165	0	0
										pga	0	0
										plann	0	0
										ncbi	0	0
			Monotropa	2	35336	43351	8015	39343.5	5667.5	chloe	1	50	8422	8422	8422	8422	0	0	8422	8422	8422	8422	0	0
										chloroplot	1	50	8422	8422	8422	8422	0	0	8422	8422	8422	8422	0	0
										ge_seq	1	50	8422	8422	8422	8422	0	0	8422	8422	8422	8422	0	0
										org_annotate	1	50	62	62	62	62	0	0	62	62	62	62	0	0
										pga	1	50	8422	8422	8422	8422	0	0	8422	8422	8422	8422	0	0
										plann	0	0
										ncbi	1	50	8422	8422	8422	8422	0	0	8422	8422	8422	8422	0	0
			Monotropsis	1	32752	32752	0	32752	0	chloe	0	0
										chloroplot	0	0
										ge_seq	0	0
										org_annotate	1	100	670	670	670	670	0	0	670	670	670	670	0	0
										pga	0	0
										plann	0	0
										ncbi	0	0
			Pityopus	1	35926	35926	0	35926	0	chloe	0	0
										chloroplot	0	0
										ge_seq	0	0
										org_annotate	1	100	150	150	150	150	0	0	150	150	150	150	0	0
										pga	0	0
										plann	0	0
										ncbi	0	0
			Rhododendron	6	152214	230777	78563	198602	25899.2	chloe	6	100	1717	47467	23106.5	18866	29633.2	0	9296	38929.2	-35153.9	83379.1	0	0
										chloroplot	3	50	716	1449	968.7	741	366.5	0	728.5	1095	178.75	1644.75	0	0
										ge_seq	5	83.33	6270	47467	28827.8	38732	37630	0	7020	44650	-49425	101095	0	0
										org_annotate	6	100	976	47467	23885.5	23952.5	31914	0	7643	39557	-40228	87428	0	0
										pga	4	66.67	1728	47467	29368	34138.5	27202	0	18152.2	45354.2	-22650.8	86157.2	0	0
										plann	4	66.67	16000	47467	32936	34138.5	23634	0	21720.2	45354.2	-13730.8	80805.2	0	0
										ncbi	3	50	24278	47467	38798.3	44650	11594.5	0	34464	46058.5	17072.2	63450.2	0	0
			Vaccinium	2	173245	176045	2800	174645	1979.9	chloe	2	100	32340	34232	33286	33286	946	0	32813	33759	31394	35178	0	0
										chloroplot	2	100	32340	34232	33286	33286	946	0	32813	33759	31394	35178	0	0
										ge_seq	2	100	30637	34232	32434.5	32434.5	1797.5	0	31535.8	33333.2	28839.5	36029.5	0	0
										org_annotate	2	100	30637	34251	32444	32444	1807	0	31540.5	33347.5	28830	36058	0	0
										pga	2	100	32340	34232	33286	33286	946	0	32813	33759	31394	35178	0	0
										plann	2	100	30637	34232	32434.5	32434.5	1797.5	0	31535.8	33333.2	28839.5	36029.5	0	0
										ncbi	0	0
rosids	Cucurbitales	Apodanthaceae	Pilostyles	2	11348	15167	3819	13257.5	2700.4	chloe	0	0
										chloroplot	0	0
										ge_seq	0	0
										org_annotate	0	0
										pga	0	0
										plann	0	0
										ncbi	0	0
	Fabales	Fabaceae	Alhagi	1	128233	128233	0	128233	0	chloe	0	0
										chloroplot	0	0
										ge_seq	0	0
										org_annotate	1	100	142	142	142	142	0	0	142	142	142	142	0	0
										pga	0	0
										plann	0	0
										ncbi	0	0
			Astragalus	7	122844	126117	3273	123767	1069.1	chloe	0	0
										chloroplot	0	0
										ge_seq	0	0
										org_annotate	7	100	39	3348	631	123	257.5	1	98	355.5	-288.25	741.75	0	1
										pga	0	0
										plann	0	0
										ncbi	0	0
			Caragana	6	129112	133122	4010	130960	1758	chloe	0	0
										chloroplot	6	100	107	457	165.7	107	1.5	1	107	108.5	104.75	110.75	0	1
										ge_seq	0	0
										org_annotate	6	100	136	147	138.8	137.5	3	1	136	139	131.5	143.5	0	1
										pga	0	0
										plann	0	0
										ncbi	0	0
			Carmichaelia	1	122805	122805	0	122805	0	chloe	0	0
										chloroplot	0	0
										ge_seq	0	0
										org_annotate	1	100	586	586	586	586	0	0	586	586	586	586	0	0
										pga	0	0
										plann	0	0
										ncbi	0	0
			Cicer	1	125319	125319	0	125319	0	chloe	0	0
										chloroplot	1	100	133	133	133	133	0	0	133	133	133	133	0	0
										ge_seq	0	0
										org_annotate	1	100	586	586	586	586	0	0	586	586	586	586	0	0
										pga	0	0
										plann	0	0
										ncbi	0	0
			Galega	1	125086	125086	0	125086	0	chloe	0	0
										chloroplot	0	0
										ge_seq	0	0
										org_annotate	1	100	28	28	28	28	0	0	28	28	28	28	0	0
										pga	0	0
										plann	0	0
										ncbi	0	0
			Glycyrrhiza	6	127831	127943	112	127911	44.3	chloe	0	0
										chloroplot	0	0
										ge_seq	0	0
										org_annotate	6	100	122	122	122	122	0	0	122	122	122	122	0	0
										pga	0	0
										plann	0	0
										ncbi	0	0
			Halimodendron	1	129342	129342	0	129342	0	chloe	0	0
										chloroplot	1	100	107	107	107	107	0	0	107	107	107	107	0	0
										ge_seq	0	0
										org_annotate	1	100	148	148	148	148	0	0	148	148	148	148	0	0
										pga	0	0
										plann	0	0
										ncbi	0	0
			Hedysarum	2	123407	126699	3292	125053	2327.8	chloe	0	0
										chloroplot	0	0
										ge_seq	0	0
										org_annotate	2	100	88	581	334.5	334.5	246.5	0	211.25	457.75	-158.5	827.5	0	0
										pga	0	0
										plann	0	0
										ncbi	0	0
			Lathyrus	13	120289	126421	6132	123252	1770.5	chloe	1	7.69	1078	1078	1078	1078	0	0	1078	1078	1078	1078	0	0
										chloroplot	3	23.08	129	1078	471.7	208	474.5	0	168.5	643	-543.25	1354.75	0	0
										ge_seq	0	0
										org_annotate	13	100	42	1078	502.2	586	338	0	248	586	-259	1093	0	0
										pga	1	7.69	1078	1078	1078	1078	0	0	1078	1078	1078	1078	0	0
										plann	0	0
										ncbi	0	0
			Lens	1	122967	122967	0	122967	0	chloe	0	0
										chloroplot	1	100	222	222	222	222	0	0	222	222	222	222	0	0
										ge_seq	0	0
										org_annotate	1	100	88	88	88	88	0	0	88	88	88	88	0	0
										pga	0	0
										plann	0	0
										ncbi	0	0
			Lessertia	1	122700	122700	0	122700	0	chloe	0	0
										chloroplot	0	0
										ge_seq	0	0
										org_annotate	1	100	147	147	147	147	0	0	147	147	147	147	0	0
										pga	0	0
										plann	0	0
										ncbi	0	0
			Medicago	31	120165	132296	12131	124352	2325.1	chloe	1	3.23	9248	9248	9248	9248	0	0	9248	9248	9248	9248	0	0
										chloroplot	4	12.9	104	9248	2428.8	181.5	2310.75	1	149.75	2460.5	-3316.38	5926.62	0	1
										ge_seq	1	3.23	9248	9248	9248	9248	0	0	9248	9248	9248	9248	0	0
										org_annotate	31	100	36	587	320.3	210	548	0	39	587	-783	1409	0	0
										pga	1	3.23	9248	9248	9248	9248	0	0	9248	9248	9248	9248	0	0
										plann	0	0
										ncbi	0	0
			Melilotus	1	127205	127205	0	127205	0	chloe	0	0
										chloroplot	0	0
										ge_seq	0	0
										org_annotate	1	100	87	87	87	87	0	0	87	87	87	87	0	0
										pga	0	0
										plann	0	0
										ncbi	0	0
			Onobrychis	1	121932	121932	0	121932	0	chloe	0	0
										chloroplot	0	0
										ge_seq	0	0
										org_annotate	1	100	88	88	88	88	0	0	88	88	88	88	0	0
										pga	0	0
										plann	0	0
										ncbi	0	0
			Oxytropis	4	122094	125271	3177	123036	1497.6	chloe	0	0
										chloroplot	0	0
										ge_seq	0	0
										org_annotate	4	100	94	99	95.2	94	1.25	1	94	95.25	92.125	97.125	0	1
										pga	0	0
										plann	0	0
										ncbi	0	0
			Parochetus	1	123055	123055	0	123055	0	chloe	0	0
										chloroplot	0	0
										ge_seq	0	0
										org_annotate	1	100	94	94	94	94	0	0	94	94	94	94	0	0
										pga	0	0
										plann	0	0
										ncbi	0	0
			Pisum	4	120837	122174	1337	121784	639.6	chloe	0	0
										chloroplot	0	0
										ge_seq	0	0
										org_annotate	4	100	40	657	241.8	135	274.25	0	51.25	325.5	-360.125	736.875	0	0
										pga	0	0
										plann	0	0
										ncbi	0	0
			Sphaerophysa	1	123300	123300	0	123300	0	chloe	0	0
										chloroplot	0	0
										ge_seq	0	0
										org_annotate	1	100	586	586	586	586	0	0	586	586	586	586	0	0
										pga	0	0
										plann	0	0
										ncbi	0	0
			Tibetia	2	123372	124201	829	123786	586.2	chloe	0	0
										chloroplot	0	0
										ge_seq	0	0
										org_annotate	2	100	106	106	106	106	0	0	106	106	106	106	0	0
										pga	0	0
										plann	0	0
										ncbi	0	0
			Trifolium	9	125628	146573	20945	132930	9062.9	chloe	4	44.44	1130	2813	1746.8	1522	635.25	0	1316.75	1952	363.875	2904.88	0	0
										chloroplot	4	44.44	1379	2192	1820.5	1855.5	489	0	1593.5	2082.5	860	2816	0	0
										ge_seq	1	11.11	2192	2192	2192	2192	0	0	2192	2192	2192	2192	0	0
										org_annotate	9	100	190	1577	727.6	297	1116	0	190	1306	-1484	2980	0	0
										pga	4	44.44	1876	2813	2284.2	2224	496.75	0	2005.75	2502.5	1260.62	3247.62	0	0
										plann	0	0
										ncbi	0	0
			Trigonella	1	125645	125645	0	125645	0	chloe	0	0
										chloroplot	0	0
										ge_seq	0	0
										org_annotate	1	100	72	72	72	72	0	0	72	72	72	72	0	0
										pga	0	0
										plann	0	0
										ncbi	0	0
			Vavilovia	1	122196	122196	0	122196	0	chloe	0	0
										chloroplot	0	0
										ge_seq	0	0
										org_annotate	1	100	586	586	586	586	0	0	586	586	586	586	0	0
										pga	0	0
										plann	0	0
										ncbi	0	0
			Vicia	4	122467	134184	11717	126754	5192.5	chloe	1	25	1201	1201	1201	1201	0	0	1201	1201	1201	1201	0	0
										chloroplot	4	100	155	1059	469	331	371.5	0	214.25	585.75	-343	1143	0	0
										ge_seq	0	0
										org_annotate	4	100	226	580	402.8	402.5	299.25	0	253	552.25	-195.875	1001.12	0	0
										pga	1	25	1401	1401	1401	1401	0	0	1401	1401	1401	1401	0	0
										plann	0	0
										ncbi	0	0
	Geraniales	Geraniaceae	Erodium	10	116810	168946	52136	131815	19657.7	chloe	5	50	1672	47428	24690.2	25508	42137	0	3353	45490	-59852.5	108696	0	0
										chloroplot	6	60	352	47428	20625.8	14430.5	38438.2	0	2056.25	40494.5	-55601.1	98151.9	0	0
										ge_seq	4	40	3353	47428	30444.8	35499	26005.2	0	19969.2	45974.5	-19038.6	84982.4	0	0
										org_annotate	10	100	88	47432	9524.8	354	469	2	141	610	-562.5	1313.5	0	2
										pga	5	50	1675	47428	24692	25508	42131	0	3359	45490	-59837.5	108686	0	0
										plann	3	30	25508	47428	39475.3	45490	10960	0	35499	46459	19059	62899	0	0
										ncbi	0	0
			Monsonia	3	128787	156877	28090	140027	14861.8	chloe	2	66.67	2098	7313	4705.5	4705.5	2607.5	0	3401.75	6009.25	-509.5	9920.5	0	0
										chloroplot	2	66.67	1543	7313	4428	4428	2885	0	2985.5	5870.5	-1342	10198	0	0
										ge_seq	1	33.33	7313	7313	7313	7313	0	0	7313	7313	7313	7313	0	0
										org_annotate	3	100	134	2853	1343	1042	1359.5	0	588	1947.5	-1451.25	3986.75	0	0
										pga	1	33.33	7313	7313	7313	7313	0	0	7313	7313	7313	7313	0	0
										plann	0	0
										ncbi	0	0
	Malpighiales	Lophopyxidaceae	Lophopyxis	1	119741	119741	0	119741	0	chloe	0	0
										chloroplot	0	0
										ge_seq	0	0
										org_annotate	1	100	586	586	586	586	0	0	586	586	586	586	0	0
										pga	0	0
										plann	0	0
										ncbi	0	0
		Putranjivaceae	Drypetes	6	119105	120800	1695	119798	729	chloe	6	100	1047	1484	1289.5	1308.5	179.5	0	1208.25	1387.75	939	1657	0	0
										chloroplot	6	100	1047	1484	1289.5	1308.5	179.5	0	1208.25	1387.75	939	1657	0	0
										ge_seq	0	0
										org_annotate	6	100	1051	1484	1290.8	1308.5	182.5	0	1208.25	1390.75	934.5	1664.5	0	0
										pga	6	100	1047	1484	1289.5	1308.5	179.5	0	1208.25	1387.75	939	1657	0	0
										plann	0	0
										ncbi	4	66.67	1047	1484	1297.2	1329	212.75	0	1206.75	1419.5	887.625	1738.62	0	0
			Sibangea	1	119507	119507	0	119507	0	chloe	1	100	1221	1221	1221	1221	0	0	1221	1221	1221	1221	0	0
										chloroplot	1	100	1221	1221	1221	1221	0	0	1221	1221	1221	1221	0	0
										ge_seq	0	0
										org_annotate	1	100	1231	1231	1231	1231	0	0	1231	1231	1231	1231	0	0
										pga	1	100	1221	1221	1221	1221	0	0	1221	1221	1221	1221	0	0
										plann	0	0
										ncbi	1	100	1221	1221	1221	1221	0	0	1221	1221	1221	1221	0	0
	Malvales	Cytinaceae	Cytinus	1	19400	19400	0	19400	0	chloe	0	0
										chloroplot	0	0
										ge_seq	0	0
										org_annotate	0	0
										pga	0	0
										plann	0	0
										ncbi	0	0

## Sheet: Comparisons
	chloe	chloroplot	ge_seq	org_annotate	pga	plann
chloe		12	19	14	3	22
chloroplot	19		34	16	19	39
ge_seq	1	7		8	3	7
org_annotate	112	111	125		112	130
pga	7	11	17	13		21
plann	2	6	1	1	1
chloe
chloroplot	110
ge_seq	121	100
org_annotate	15	14	8
pga	131	111	121	16
plann	117	96	133	10	119
chloe		12	19	14	3	22
		8.51	13.48	9.93	2.13	15.6
chloroplot	19		34	16	19	39
	13.48		24.11	11.35	13.48	27.66
ge_seq	1	7		8	3	7
	0.71	4.96		5.67	2.13	4.96
org_annotate	112	111	125		112	130
	79.43	78.72	88.65		79.43	92.2
pga	7	11	17	13		21
	4.96	7.8	12.06	9.22		14.89
plann	2	6	1	1	1
	1.42	4.26	0.71	0.71	0.71

## Sheet: Overall stats
Stat	chloe	chloroplot	ge_seq	org_annotate	pga	plann	ncbi
Annotated sequences
Num annotated	32	43	17	137	29	11	10
% annotated	22.7	30.5	12.06	97.16	20.57	7.8	7.09
Min IR length	1047	104	2192	28	1047	15999	1047
Max IR length	47467	47428	47467	47467	47467	47467	47467
Avg IR length	13704.7	5575.5	24853.7	3055.5	14401.9	34511.4	16364.8
Num wraps	3	1	0	0	2	0	0
Num on start	0	0	0	1	0	1	0
Num with not DNA	1	2	0	9	1	0	0
Max not DNA length	0	9	0	3	9	0	0
Num different lengths	0	2	1	99	6	2	0
Max different length	0	13	63	40	9	8	0
Max indel length	1	9	31	11	9	3	45
Median	3083	1191	30637	237.5	2813	32382	4953
IRQ	25809.8	1770.75	31403.2	474.75	30824	18489.8	31161
Outliers	0	16	0	36	0	0	0
Q1	1373.5	173.25	7313	112.25	1399.5	26790.2	1260
Q3	27183.2	1944	38716.2	587	32223.5	45280	32421
LoVal	-37341.1	-2482.88	-39791.9	-599.875	-44836.5	-944.375	-45481.5
HiVal	65897.9	4600.12	85821.1	1299.12	78459.5	73014.6	79162.5
LoOutliers	0	0	0	0	0	0	0
HiOutliers	0	16	0	36	0	0	0
Exact IRs
Num annotated	24	40	14	10	17	7	8
% annotated	17.02	28.37	9.93	7.09	12.06	4.96	5.67
Min IR length	1047	104	2192	445	1047	30637	1047
Max IR length	47467	47428	47467	47467	47467	47467	47467
Avg IR length	15612.5	5293.6	25091.7	17505.9	16860.4	40301.9	13368.6
Num wraps	3	1	0	0	1	0	0
Num on start	0	0	0	0	0	0	0
Num with not DNA	1	1	0	0	0	0	0
Max not DNA length	0	0	0	0	0	0	0
Median	5333	1134.5	31423	1420.5	7313	44650	1441
IRQ	31015.8	1471.75	37337	43459	32972	14228.8	16228.8
Outliers	0	14	0	0	0	0	4
Q1	1332.75	162.5	7313	1191	1260	32714.8	1250.25
Q3	32348.5	1634.25	44650	44650	34232	46943.5	17479
LoVal	-45190.9	-2045.12	-48692.5	-63997.5	-48198	11371.6	-23092.9
HiVal	78872.1	3841.88	100656	109838	83690	68286.6	41822.1
LoOutliers	0	0	0	0	0	0	0
HiOutliers	0	14	0	0	0	0	4
IRs differ
Num annotated	8	3	3	127	12	4	2
% annotated	5.67	2.13	2.13	90.07	8.51	2.84	1.42
Min IR length	1201	444	7020	28	1399	15999	24278
Max IR length	25508	25508	38732	47432	32383	32382	32421
Avg IR length	7981.1	9333.3	23742.8	1917.7	10919	24378.1	28349.5
Num wraps	0	0	0	0	1	0	0
Num on start	0	0	0	1	0	1	0
Num with not DNA	0	1	0	9	1	0	0
Max not DNA length	0	9	0	3	9	0	0
Num different lengths	0	2	1	99	6	2	0
Max different length	0	13	63	40	9	8	0
Max indel length	1	9	31	11	9	3	45
Median	2455.5	2041.5	25508	210	2606	24567.5	28349.5
IRQ	9040.75	18790.5	23736.8	486.75	22262.8	5512.25	8143
Outliers	2	0	0	22	0	0	0
Q1	1705.75	852	11642	99.25	1834.5	21714.2	24278
Q3	10746.5	19642.5	35378.8	586	24097.2	27226.5	32421
LoVal	-11855.4	-27333.8	-23963.1	-630.875	-31559.6	13445.9	12063.5
HiVal	24307.6	47828.2	70983.9	1316.12	57491.4	35494.9	44635.5
LoOutliers	0	0	0	0	0	0	0
HiOutliers	2	0	0	22	0	0	0
Num sequences	141

## Sheet: Figure data
Clade	order	family	Num species	Num sequences	Min length	Max length	Length diff	Avg length	Std length	Min date	Num non DNA	With 1	With 2	With 3	With 4	With 5	With 6
asterids	Ericales	Ericaceae	2459	16	32752	230777	198025	131762	78304.8	2012-03-08	2	1	9	2	3	1	0
rosids	Cucurbitales	Apodanthaceae	12	2	11348	15167	3819	13257.5	2700.4	2015-11-01	1	2	0	0	0	0	0
rosids	Fabales	Fabaceae	12782	101	120165	146573	26408	125514	4455.8	2001-08-31	7	0	77	19	2	3	0
rosids	Geraniales	Geraniaceae	509	13	116810	168946	52136	133710	18428.2	2010-04-15	0	1	7	3	2	0	0
rosids	Malpighiales	Lophopyxidaceae	1	1	119741	119741	0	119741	0	2019-09-23	0	0	1	0	0	0	0
rosids	Malpighiales	Putranjivaceae	63	7	119105	120800	1695	119756	674.5	2019-09-23	0	0	0	7	0	0	0
rosids	Malvales	Cytinaceae	4	1	19400	19400	0	19400	0	2015-07-23	0	1	0	0	0	0	0
