# Supplementary material for: Chloroplast Genome Annotation Tools: Prolegomena to the Identification of Inverted Repeats
Source: Int J Mol Sci. 2022 Sep 16;23(18):10804. doi: 10.3390/ijms231810804 (PMC9503105; doi:10.3390/ijms231810804)
Supplement: Supplementary file 1 [file ijms-23-10804-s001.zip › Table S2.xlsx]

## Sheet: Results
Clade	order	family	genus	species	accession	created	published	length	no._ambiguous	method	IRa_start	IRa_end	IRb_start	IRb_end	IRa_len	IRb_len	diff_len	diff_type	IR_type	IR_wrapped	SSC_len	LSC_len	replace_num	replace_sum	indel_num	indel_sum	not_dna_ira	not_dna_irb	not_dna_irs	Same	Similar
asterids	Apiales	Apiaceae	Anethum	Anethum foeniculum	NC_029469	2015-03-24	2016-03-01	153628	0	chloe	86659	104396	135891	153628	17737	17737	0	+	exact	0	31495	86659	0	0	0	0	0	0	0	1	1
										chloroplot	86659	111408	128878	153628	24749	24750	1	I:1,1	differs	0	17470	86659	0	0	1	1	0	0	0	2	2
										ge_seq	86659	111408	128878	153628	24749	24750	1	I:1,1	differs	0	17470	86659	0	0	1	1	0	0	0	2	2
										org_annotate	86659	111408	128878	153628	24749	24750	1	I:1,1	differs	0	17470	86659	0	0	1	1	0	0	0	2	2
										pga	86659	111408	128878	153628	24749	24750	1	I:1,1	differs	0	17470	86659	0	0	1	1	0	0	0	2	2
										plann	86659	111408	128878	153628	24749	24750	1	I:1,1	differs	0	17470	86659	0	0	1	1	0	0	0	2	2
										ncbi	86660	111408	128879	153628	24748	24749	1	I:3,3	differs	0	17471	86660	0	0	3	3	0	0	0	3	2
				Anethum graveolens	NC_029470	2015-03-24	2016-03-01	153356	0	chloe	86506	106748	133114	153356	20242	20242	0	+	exact	0	26366	86506	0	0	0	0	0	0	0	1	1
										chloroplot	86506	111173	128690	153356	24667	24666	1	I:1,1	differs	0	17517	86506	0	0	1	1	0	0	0	2	2
										ge_seq	86506	111173	128690	153356	24667	24666	1	I:1,1	differs	0	17517	86506	0	0	1	1	0	0	0	2	2
										org_annotate	86506	111173	128690	153356	24667	24666	1	I:1,1	differs	0	17517	86506	0	0	1	1	0	0	0	2	2
										pga	86506	111173	128690	153356	24667	24666	1	I:1,1	differs	0	17517	86506	0	0	1	1	0	0	0	2	2
										plann	86506	111173	128690	153356	24667	24666	1	I:1,1	differs	0	17517	86506	0	0	1	1	0	0	0	2	2
										ncbi	86507	111173	128691	153356	24666	24665	1	I:3,3	differs	0	17518	86507	0	0	3	3	0	0	0	3	2
			Angelica	Angelica acutiloba	NC_029391	2015-10-26	2016-03-01	147074	0	chloe	93367	111434	129007	147074	18067	18067	0	+	exact	0	17573	93367	0	0	0	0	0	0	0	1	1
										chloroplot	93367	111434	129007	147074	18067	18067	0	+	exact	0	17573	93367	0	0	0	0	0	0	0	1	1
										ge_seq	93367	111434	129007	147074	18067	18067	0	+	exact	0	17573	93367	0	0	0	0	0	0	0	1	1
										org_annotate	93367	111434	129007	147074	18067	18067	0	+	exact	0	17573	93367	0	0	0	0	0	0	0	1	1
										pga	93362	111434	129007	4	18072	18071	1	I:1,1	differs	1	17573	93358	0	0	1	1	0	0	0	2	1
										plann	93367	111434	129007	147074	18067	18067	0	+	exact	0	17573	93367	0	0	0	0	0	0	0	1	1
										ncbi									no												2
				Angelica anomala	NC_057139	2020-08-25	2021-09-01	147145	2	chloe	93694	111510	129329	147145	17816	17816	0	R:3,3	differs	0	17819	93694	3	3	0	0	0	2	2	1	1
										chloroplot	93694	111484	129355	147145	17790	17790	0	R:2,2	differs	0	17871	93694	2	2	0	0	0	2	2	2	2
										ge_seq									no												4
										org_annotate	93694	111513	129326	147145	17819	17819	0	R:4,4	differs	0	17813	93694	4	4	0	0	0	2	2	3	1
										pga	93694	111513	129326	147145	17819	17819	0	R:4,4	differs	0	17813	93694	4	4	0	0	0	2	2	3	1
										plann	93694	111513	129326	147145	17819	17819	0	R:4,4	differs	0	17813	93694	4	4	0	0	0	2	2	3	1
										ncbi	93820	111513	129057	147019	17693	17962	269	R:2,2;I:18,269	differs	0	17544	93946	2	2	18	269	0	2	2	4	3
				Angelica apaensis	NC_057132	2020-08-25	2021-09-01	147021	0	chloe	93692	111472	129241	147021	17780	17780	0	+	exact	0	17769	93692	0	0	0	0	0	0	0	1	1
										chloroplot	93692	111472	129241	147021	17780	17780	0	+	exact	0	17769	93692	0	0	0	0	0	0	0	1	1
										ge_seq	93692	111472	129241	147021	17780	17780	0	+	exact	0	17769	93692	0	0	0	0	0	0	0	1	1
										org_annotate	93692	111476	129237	147021	17784	17784	0	R:1,2	differs	0	17761	93692	1	2	0	0	0	0	0	2	1
										pga	93692	111472	129241	147021	17780	17780	0	+	exact	0	17769	93692	0	0	0	0	0	0	0	1	1
										plann	93692	111472	129241	147021	17780	17780	0	+	exact	0	17769	93692	0	0	0	0	0	0	0	1	1
										ncbi	93818	111460	128921	146895	17642	17974	332	I:1,332	differs	0	17461	93944	0	0	1	332	0	0	0	3	2
				Angelica biserrata	NC_057127	2020-08-25	2021-09-01	146677	2	chloe	93216	111197	128696	146677	17981	17981	0	R:2,2	differs	0	17499	93216	2	2	0	0	0	2	2	1	1
										chloroplot	93216	111197	128696	146677	17981	17981	0	R:2,2	differs	0	17499	93216	2	2	0	0	0	2	2	1	1
										ge_seq									no												2
										org_annotate	93216	111205	128688	146677	17989	17989	0	R:4,6	differs	0	17483	93216	4	6	0	0	0	2	2	2	1
										pga	93216	111197	128696	146677	17981	17981	0	R:2,2	differs	0	17499	93216	2	2	0	0	0	2	2	1	1
										plann	93216	111197	128696	146677	17981	17981	0	R:2,2	differs	0	17499	93216	2	2	0	0	0	2	2	1	1
										ncbi	93216	111197	128696	146677	17981	17981	0	R:2,2	differs	0	17499	93216	2	2	0	0	0	2	2	1	1
				Angelica cartilaginomarginata	NC_057138	2020-08-25	2021-09-01	146582	0	chloe	94183	111480	129285	146582	17297	17297	0	+	exact	0	17805	94183	0	0	0	0	0	0	0	1	1
										chloroplot	94183	111480	129285	146582	17297	17297	0	+	exact	0	17805	94183	0	0	0	0	0	0	0	1	1
										ge_seq	94183	111480	129285	146582	17297	17297	0	+	exact	0	17805	94183	0	0	0	0	0	0	0	1	1
										org_annotate	94183	111480	129285	146582	17297	17297	0	+	exact	0	17805	94183	0	0	0	0	0	0	0	1	1
										pga	94183	111480	129285	146582	17297	17297	0	+	exact	0	17805	94183	0	0	0	0	0	0	0	1	1
										plann	94183	111480	129285	146582	17297	17297	0	+	exact	0	17805	94183	0	0	0	0	0	0	0	1	1
										ncbi	93777	111481	129016	146582	17704	17566	138	I:3,674	differs	0	17535	93777	0	0	3	674	0	0	0	2	2
				Angelica dahurica	NC_029392	2015-10-26	2016-03-01	146918	0	chloe	93604	111423	129099	146918	17819	17819	0	+	exact	0	17676	93604	0	0	0	0	0	0	0	1	1
										chloroplot	93604	111423	129099	146918	17819	17819	0	+	exact	0	17676	93604	0	0	0	0	0	0	0	1	1
										ge_seq	93604	111423	129099	146918	17819	17819	0	+	exact	0	17676	93604	0	0	0	0	0	0	0	1	1
										org_annotate	93604	111428	129094	146918	17824	17824	0	R:2,2	differs	0	17666	93604	2	2	0	0	0	0	0	2	1
										pga	93604	111423	129099	146918	17819	17819	0	+	exact	0	17676	93604	0	0	0	0	0	0	0	1	1
										plann	93604	111427	129096	146918	17823	17822	1	I:1,1	differs	0	17669	93604	0	0	1	1	0	0	0	3	1
										ncbi									no												2
				Angelica decursiva	NC_057130	2020-08-25	2021-09-01	146158	0	chloe	92654	110638	128174	146158	17984	17984	0	+	exact	0	17536	92654	0	0	0	0	0	0	0	1	1
										chloroplot	92654	110638	128174	146158	17984	17984	0	+	exact	0	17536	92654	0	0	0	0	0	0	0	1	1
										ge_seq	92654	110638	128174	146158	17984	17984	0	+	exact	0	17536	92654	0	0	0	0	0	0	0	1	1
										org_annotate	92654	110646	128166	146158	17992	17992	0	R:3,4	differs	0	17520	92654	3	4	0	0	0	0	0	2	1
										pga	92654	110638	128174	146158	17984	17984	0	+	exact	0	17536	92654	0	0	0	0	0	0	0	1	1
										plann	92654	110638	128174	146158	17984	17984	0	+	exact	0	17536	92654	0	0	0	0	0	0	0	1	1
										ncbi	92654	110638	128174	146158	17984	17984	0	+	exact	0	17536	92654	0	0	0	0	0	0	0	1	1
				Angelica gigas	NC_029393	2015-10-26	2016-03-01	146916	0	chloe	93118	111226	128808	146916	18108	18108	0	+	exact	0	17582	93118	0	0	0	0	0	0	0	1	1
										chloroplot	93118	111226	128808	146916	18108	18108	0	+	exact	0	17582	93118	0	0	0	0	0	0	0	1	1
										ge_seq	93118	111226	128808	146916	18108	18108	0	+	exact	0	17582	93118	0	0	0	0	0	0	0	1	1
										org_annotate	93118	111240	128794	146916	18122	18122	0	R:4,6	differs	0	17554	93118	4	6	0	0	0	0	0	2	1
										pga	93118	111226	128808	146916	18108	18108	0	+	exact	0	17582	93118	0	0	0	0	0	0	0	1	1
										plann	93118	111226	128808	146916	18108	18108	0	+	exact	0	17582	93118	0	0	0	0	0	0	0	1	1
										ncbi									no												2
				Angelica kangdingensis	NC_057131	2020-08-25	2021-09-01	146529	0	chloe	93852	111426	128955	146529	17574	17574	0	+	exact	0	17529	93852	0	0	0	0	0	0	0	1	1
										chloroplot	93852	111426	128955	146529	17574	17574	0	+	exact	0	17529	93852	0	0	0	0	0	0	0	1	1
										ge_seq	93852	111426	128955	146529	17574	17574	0	+	exact	0	17529	93852	0	0	0	0	0	0	0	1	1
										org_annotate	93852	111434	128947	146529	17582	17582	0	R:2,4	differs	0	17513	93852	2	4	0	0	0	0	0	2	1
										pga	93852	111426	128955	146529	17574	17574	0	+	exact	0	17529	93852	0	0	0	0	0	0	0	1	1
										plann	93852	111426	128955	146529	17574	17574	0	+	exact	0	17529	93852	0	0	0	0	0	0	0	1	1
										ncbi	93484	111426	128955	146529	17942	17574	368	I:1,368	differs	0	17529	93484	0	0	1	368	0	0	0	3	2
				Angelica keiskei	NC_054219	2020-10-16	2021-04-18	147007	0	chloe	92415	110923	128499	147007	18508	18508	0	+	exact	0	17576	92415	0	0	0	0	0	0	0	1	1
										chloroplot	92415	110923	128499	147007	18508	18508	0	+	exact	0	17576	92415	0	0	0	0	0	0	0	1	1
										ge_seq	92415	110923	128499	147007	18508	18508	0	+	exact	0	17576	92415	0	0	0	0	0	0	0	1	1
										org_annotate	92415	110923	128499	147007	18508	18508	0	+	exact	0	17576	92415	0	0	0	0	0	0	0	1	1
										pga	92415	110923	128499	147007	18508	18508	0	+	exact	0	17576	92415	0	0	0	0	0	0	0	1	1
										plann	92415	110923	128499	147007	18508	18508	0	+	exact	0	17576	92415	0	0	0	0	0	0	0	1	1
										ncbi									no												2
				Angelica laxifoliata	NC_040122	2018-04-09	2018-12-14	147026	0	chloe	93191	111362	128855	147026	18171	18171	0	+	exact	0	17493	93191	0	0	0	0	0	0	0	1	1
										chloroplot	93191	111362	128855	147026	18171	18171	0	+	exact	0	17493	93191	0	0	0	0	0	0	0	1	1
										ge_seq	93191	111362	128855	147026	18171	18171	0	+	exact	0	17493	93191	0	0	0	0	0	0	0	1	1
										org_annotate	93191	111375	128842	147026	18184	18184	0	R:3,4	differs	0	17467	93191	3	4	0	0	0	0	0	2	1
										pga	93191	111375	128842	147026	18184	18184	0	R:3,4	differs	0	17467	93191	3	4	0	0	0	0	0	2	1
										plann	93191	111375	128842	147026	18184	18184	0	R:3,4	differs	0	17467	93191	3	4	0	0	0	0	0	2	1
										ncbi									no												2
				Angelica maowenensis	NC_057133	2020-08-25	2021-09-01	146882	0	chloe	94104	111777	129209	146882	17673	17673	0	+	exact	0	17432	94104	0	0	0	0	0	0	0	1	1
										chloroplot	94104	111777	129209	146882	17673	17673	0	+	exact	0	17432	94104	0	0	0	0	0	0	0	1	1
										ge_seq	94104	111777	129209	146882	17673	17673	0	+	exact	0	17432	94104	0	0	0	0	0	0	0	1	1
										org_annotate	94104	111777	129209	146882	17673	17673	0	+	exact	0	17432	94104	0	0	0	0	0	0	0	1	1
										pga	94104	111777	129209	146882	17673	17673	0	+	exact	0	17432	94104	0	0	0	0	0	0	0	1	1
										plann	94104	111777	129209	146882	17673	17673	0	+	exact	0	17432	94104	0	0	0	0	0	0	0	1	1
										ncbi	93761	111725	129261	146882	17964	17621	343	I:1,343	differs	0	17536	93761	0	0	1	343	0	0	0	2	2
				Angelica megaphylla	NC_057128	2020-08-25	2021-09-01	146724	0	chloe	92349	110701	128372	146724	18352	18352	0	+	exact	0	17671	92349	0	0	0	0	0	0	0	1	1
										chloroplot	92349	110701	128372	146724	18352	18352	0	+	exact	0	17671	92349	0	0	0	0	0	0	0	1	1
										ge_seq	92349	110701	128372	146724	18352	18352	0	+	exact	0	17671	92349	0	0	0	0	0	0	0	1	1
										org_annotate	92349	110707	128366	146724	18358	18358	0	R:2,3	differs	0	17659	92349	2	3	0	0	0	0	0	2	1
										pga	92349	110701	128372	146724	18352	18352	0	+	exact	0	17671	92349	0	0	0	0	0	0	0	1	1
										plann	92349	110701	128372	146724	18352	18352	0	+	exact	0	17671	92349	0	0	0	0	0	0	0	1	1
										ncbi	93002	110636	128147	146071	17634	17924	290	I:1,290	differs	0	17511	93655	0	0	1	290	0	0	0	3	2
				Angelica morii	NC_057141	2020-08-25	2021-09-01	152858	0	chloe	86913	111124	128647	152858	24211	24211	0	+	exact	0	17523	86913	0	0	0	0	0	0	0	1	1
										chloroplot	86913	111124	128647	152858	24211	24211	0	+	exact	0	17523	86913	0	0	0	0	0	0	0	1	1
										ge_seq	86913	111124	128647	152858	24211	24211	0	+	exact	0	17523	86913	0	0	0	0	0	0	0	1	1
										org_annotate	86913	111124	128647	152858	24211	24211	0	+	exact	0	17523	86913	0	0	0	0	0	0	0	1	1
										pga	86913	111124	128647	152858	24211	24211	0	+	exact	0	17523	86913	0	0	0	0	0	0	0	1	1
										plann	86913	111124	128647	152858	24211	24211	0	+	exact	0	17523	86913	0	0	0	0	0	0	0	1	1
										ncbi	86913	111124	128647	152858	24211	24211	0	+	exact	0	17523	86913	0	0	0	0	0	0	0	1	1
				Angelica nitida	NC_057137	2020-08-25	2021-09-01	146789	1	chloe	93080	111182	128687	146789	18102	18102	0	R:1,1	differs	0	17505	93080	1	1	0	0	0	1	1	1	1
										chloroplot	93080	111182	128687	146789	18102	18102	0	R:1,1	differs	0	17505	93080	1	1	0	0	0	1	1	1	1
										ge_seq									no												4
										org_annotate	93080	111212	128658	146789	18132	18131	1	R:5,9;I:3,3	differs	0	17446	93080	5	9	3	3	0	1	1	2	2
										pga	93080	111182	128687	146789	18102	18102	0	R:1,1	differs	0	17505	93080	1	1	0	0	0	1	1	1	1
										plann	93080	111197	128675	146789	18117	18114	3	R:2,2;I:3,3	differs	0	17478	93080	2	2	3	3	0	1	1	3	1
										ncbi	93206	111179	128690	146663	17973	17973	0	R:1,1	differs	0	17511	93332	1	1	0	0	0	1	1	4	3
				Angelica omeiensis	NC_057135	2020-08-25	2021-09-01	147814	0	chloe	93786	111983	129617	147814	18197	18197	0	+	exact	0	17634	93786	0	0	0	0	0	0	0	1	1
										chloroplot	93786	111983	129617	147814	18197	18197	0	+	exact	0	17634	93786	0	0	0	0	0	0	0	1	1
										ge_seq	93786	111983	129617	147814	18197	18197	0	+	exact	0	17634	93786	0	0	0	0	0	0	0	1	1
										org_annotate	93786	111983	129617	147814	18197	18197	0	+	exact	0	17634	93786	0	0	0	0	0	0	0	1	1
										pga	93786	111983	129617	147814	18197	18197	0	+	exact	0	17634	93786	0	0	0	0	0	0	0	1	1
										plann	93786	111983	129617	147814	18197	18197	0	+	exact	0	17634	93786	0	0	0	0	0	0	0	1	1
										ncbi	94052	112022	129558	147548	17970	17990	20	R:9,13;I:7,20	differs	0	17536	94318	9	13	7	20	0	0	0	2	2
				Angelica polymorpha	NC_041580	2018-04-26	2019-04-10	147127	0	chloe	93591	111461	129257	147127	17870	17870	0	+	exact	0	17796	93591	0	0	0	0	0	0	0	1	1
										chloroplot	93591	111461	129257	147127	17870	17870	0	+	exact	0	17796	93591	0	0	0	0	0	0	0	1	1
										ge_seq	93591	111461	129257	147127	17870	17870	0	+	exact	0	17796	93591	0	0	0	0	0	0	0	1	1
										org_annotate	93591	111461	129257	147127	17870	17870	0	+	exact	0	17796	93591	0	0	0	0	0	0	0	1	1
										pga	93591	111461	129257	147127	17870	17870	0	+	exact	0	17796	93591	0	0	0	0	0	0	0	1	1
										plann	93591	111461	129257	147127	17870	17870	0	+	exact	0	17796	93591	0	0	0	0	0	0	0	1	1
										ncbi									no												2
				Angelica porphyrocaulis	NC_057136	2020-08-25	2021-09-01	146859	0	chloe	93542	111360	129041	146859	17818	17818	0	+	exact	0	17681	93542	0	0	0	0	0	0	0	1	1
										chloroplot	93542	111360	129041	146859	17818	17818	0	+	exact	0	17681	93542	0	0	0	0	0	0	0	1	1
										ge_seq	93542	111360	129041	146859	17818	17818	0	+	exact	0	17681	93542	0	0	0	0	0	0	0	1	1
										org_annotate	93542	111366	129035	146859	17824	17824	0	R:2,3	differs	0	17669	93542	2	3	0	0	0	0	0	2	1
										pga	93542	111360	129041	146859	17818	17818	0	+	exact	0	17681	93542	0	0	0	0	0	0	0	1	1
										plann	93542	111360	129041	146859	17818	17818	0	+	exact	0	17681	93542	0	0	0	0	0	0	0	1	1
										ncbi	93668	111295	128816	146733	17627	17917	290	I:1,290	differs	0	17521	93794	0	0	1	290	0	0	0	3	2
				Angelica pseudoselinum	NC_057134	2020-08-25	2021-09-01	148942	0	chloe	91034	111225	128751	148942	20191	20191	0	+	exact	0	17526	91034	0	0	0	0	0	0	0	1	1
										chloroplot	91034	111225	128751	148942	20191	20191	0	+	exact	0	17526	91034	0	0	0	0	0	0	0	1	1
										ge_seq	91034	111225	128751	148942	20191	20191	0	+	exact	0	17526	91034	0	0	0	0	0	0	0	1	1
										org_annotate	91034	111233	128743	148942	20199	20199	0	R:2,4	differs	0	17510	91034	2	4	0	0	0	0	0	2	1
										pga	91034	111225	128751	148942	20191	20191	0	+	exact	0	17526	91034	0	0	0	0	0	0	0	1	1
										plann	91034	111225	128751	148942	20191	20191	0	+	exact	0	17526	91034	0	0	0	0	0	0	0	1	1
										ncbi	93238	111225	128751	146738	17987	17987	0	+	exact	0	17526	95442	0	0	0	0	0	0	0	3	2
				Angelica sinensis	NC_042826	2018-08-20	2019-06-25	142485	0	chloe	99782	112345	129922	142485	12563	12563	0	+	exact	0	17577	99782	0	0	0	0	0	0	0	1	1
										chloroplot	99782	112345	129922	142485	12563	12563	0	+	exact	0	17577	99782	0	0	0	0	0	0	0	1	1
										ge_seq	99782	112345	129922	142485	12563	12563	0	+	exact	0	17577	99782	0	0	0	0	0	0	0	1	1
										org_annotate	99782	112345	129922	142485	12563	12563	0	+	exact	0	17577	99782	0	0	0	0	0	0	0	1	1
										pga	99782	112345	129922	142485	12563	12563	0	+	exact	0	17577	99782	0	0	0	0	0	0	0	1	1
										plann	99782	112345	129922	142485	12563	12563	0	+	exact	0	17577	99782	0	0	0	0	0	0	0	1	1
										ncbi									no												2
				Angelica sylvestris	NC_051890	2019-08-04	2020-12-11	147158	0	chloe	93479	111537	129100	147158	18058	18058	0	+	exact	0	17563	93479	0	0	0	0	0	0	0	1	1
										chloroplot	93479	111537	129100	147158	18058	18058	0	+	exact	0	17563	93479	0	0	0	0	0	0	0	1	1
										ge_seq	93479	111537	129100	147158	18058	18058	0	+	exact	0	17563	93479	0	0	0	0	0	0	0	1	1
										org_annotate	93479	111537	129100	147158	18058	18058	0	+	exact	0	17563	93479	0	0	0	0	0	0	0	1	1
										pga	93479	111537	129100	147158	18058	18058	0	+	exact	0	17563	93479	0	0	0	0	0	0	0	1	1
										plann	93479	111537	129100	147158	18058	18058	0	+	exact	0	17563	93479	0	0	0	0	0	0	0	1	1
										ncbi									no												2
				Angelica tianmuensis	NC_057126	2020-08-25	2021-09-01	147308	0	chloe	93238	111455	129091	147308	18217	18217	0	+	exact	0	17636	93238	0	0	0	0	0	0	0	1	1
										chloroplot	93238	111455	129091	147308	18217	18217	0	+	exact	0	17636	93238	0	0	0	0	0	0	0	1	1
										ge_seq	93238	111455	129091	147308	18217	18217	0	+	exact	0	17636	93238	0	0	0	0	0	0	0	1	1
										org_annotate	93238	111470	129076	147308	18232	18232	0	R:1,2;I:3,4	differs	0	17606	93238	1	2	3	4	0	0	0	2	1
										pga	93222	111472	129076	15	18250	18247	3	R:6,7;I:3,3	differs	1	17604	93207	6	7	3	3	0	0	0	3	2
										plann	93238	111472	129076	147308	18234	18232	2	R:2,3;I:2,2	differs	0	17604	93238	2	3	2	2	0	0	0	4	1
										ncbi	93472	111455	129091	147074	17983	17983	0	+	exact	0	17636	93706	0	0	0	0	0	0	0	5	3
				Angelica tsinlingensis	NC_057140	2020-08-25	2021-09-01	163618	0	chloe	76656	111363	128911	163618	34707	34707	0	+	exact	0	17548	76656	0	0	0	0	0	0	0	1	1
										chloroplot	76656	111363	128911	163618	34707	34707	0	+	exact	0	17548	76656	0	0	0	0	0	0	0	1	1
										ge_seq	76656	111363	128911	163618	34707	34707	0	+	exact	0	17548	76656	0	0	0	0	0	0	0	1	1
										org_annotate	76656	111363	128911	163618	34707	34707	0	+	exact	0	17548	76656	0	0	0	0	0	0	0	1	1
										pga	76656	111363	128911	163618	34707	34707	0	+	exact	0	17548	76656	0	0	0	0	0	0	0	1	1
										plann	76656	111363	128911	163618	34707	34707	0	+	exact	0	17548	76656	0	0	0	0	0	0	0	1	1
										ncbi	76656	111363	128911	163618	34707	34707	0	+	exact	0	17548	76656	0	0	0	0	0	0	0	1	1
				Angelica valida	NC_057129	2020-08-25	2021-09-01	146833	0	chloe	94102	111703	129232	146833	17601	17601	0	+	exact	0	17529	94102	0	0	0	0	0	0	0	1	1
										chloroplot	94102	111703	129232	146833	17601	17601	0	+	exact	0	17529	94102	0	0	0	0	0	0	0	1	1
										ge_seq	94102	111703	129232	146833	17601	17601	0	+	exact	0	17529	94102	0	0	0	0	0	0	0	1	1
										org_annotate	94102	111718	129217	146833	17616	17616	0	R:1,2;I:3,4	differs	0	17499	94102	1	2	3	4	0	0	0	2	1
										pga	94102	111720	129217	146833	17618	17616	2	R:2,3;I:2,2	differs	0	17497	94102	2	3	2	2	0	0	0	3	1
										plann	94102	111720	129217	146833	17618	17616	2	R:2,3;I:2,2	differs	0	17497	94102	2	3	2	2	0	0	0	3	1
										ncbi	93722	111703	129232	146833	17981	17601	380	I:1,380	differs	0	17529	93722	0	0	1	380	0	0	0	4	2
			Anthriscus	Anthriscus cerefolium	NC_015113	2010-01-12	2015-02-25	154719	0	chloe	84771	110971	128522	3	26200	26200	0	+	exact	1	17551	84768	0	0	0	0	0	0	0	1	1
										chloroplot	84771	110971	128522	3	26200	26200	0	+	exact	1	17551	84768	0	0	0	0	0	0	0	1	1
										ge_seq	84774	110971	128522	154719	26197	26197	0	+	exact	0	17551	84774	0	0	0	0	0	0	0	2	1
										org_annotate	84774	110971	128522	154719	26197	26197	0	+	exact	0	17551	84774	0	0	0	0	0	0	0	2	1
										pga	84771	110971	128522	3	26200	26200	0	+	exact	1	17551	84768	0	0	0	0	0	0	0	1	1
										plann	84774	110971	128522	154719	26197	26197	0	+	exact	0	17551	84774	0	0	0	0	0	0	0	2	1
										ncbi									no												2
			Apium	Apium graveolens	NC_041087	2018-10-09	2019-03-18	152050	0	chloe	85435	110178	127301	152044	24743	24743	0	+	exact	0	17123	85441	0	0	0	0	0	0	0	1	1
										chloroplot	85435	110178	127301	152044	24743	24743	0	+	exact	0	17123	85441	0	0	0	0	0	0	0	1	1
										ge_seq	85435	110178	127301	152044	24743	24743	0	+	exact	0	17123	85441	0	0	0	0	0	0	0	1	1
										org_annotate	85435	110178	127301	152044	24743	24743	0	+	exact	0	17123	85441	0	0	0	0	0	0	0	1	1
										pga	85435	110178	127301	152044	24743	24743	0	+	exact	0	17123	85441	0	0	0	0	0	0	0	1	1
										plann	85435	110178	127301	152044	24743	24743	0	+	exact	0	17123	85441	0	0	0	0	0	0	0	1	1
										ncbi	85435	110178	127301	152044	24743	24743	0	+	exact	0	17123	85441	0	0	0	0	0	0	0	1	1
			Arracacia	Arracacia xanthorrhiza	NC_032364	2016-11-08	2016-12-27	143989	0	chloe	54531	70396	87835	103700	15865	15865	0	+	exact	0	17439	94820	0	0	0	0	0	0	0	1	1
										chloroplot	54531	70396	87835	103700	15865	15865	0	+	exact	0	17439	94820	0	0	0	0	0	0	0	1	1
										ge_seq	54531	70396	87835	103700	15865	15865	0	+	exact	0	17439	94820	0	0	0	0	0	0	0	1	1
										org_annotate	54531	70400	87831	103700	15869	15869	0	R:2,2	differs	0	17431	94820	2	2	0	0	0	0	0	2	1
										pga	54531	70396	87835	103700	15865	15865	0	+	exact	0	17439	94820	0	0	0	0	0	0	0	1	1
										plann	54531	70396	87835	103700	15865	15865	0	+	exact	0	17439	94820	0	0	0	0	0	0	0	1	1
										ncbi									no												2
			Bupleurum	Bupleurum angustissimum	NC_057639	2020-05-25	2021-09-10	155829	0	chloe	85700	112016	129615	102	26316	26316	0	+	exact	1	17599	85598	0	0	0	0	0	0	0	1	1
										chloroplot	85700	112016	129615	102	26316	26316	0	+	exact	1	17599	85598	0	0	0	0	0	0	0	1	1
										ge_seq	85802	112016	129615	155829	26214	26214	0	+	exact	0	17599	85802	0	0	0	0	0	0	0	2	2
										org_annotate	85802	112016	129615	155829	26214	26214	0	+	exact	0	17599	85802	0	0	0	0	0	0	0	2	2
										pga	85700	112016	129615	102	26316	26316	0	+	exact	1	17599	85598	0	0	0	0	0	0	0	1	1
										plann	85802	112016	129615	155829	26214	26214	0	+	exact	0	17599	85802	0	0	0	0	0	0	0	2	2
										ncbi	85698	112016	129615	155829	26318	26214	104	I:1,104	differs	0	17599	85698	0	0	1	104	0	0	0	3	1
				Bupleurum bicaule	NC_057641	2020-05-25	2021-09-10	155922	0	chloe	85599	111970	129572	21	26371	26371	0	+	exact	1	17602	85578	0	0	0	0	0	0	0	1	1
										chloroplot	85599	111970	129572	21	26371	26371	0	+	exact	1	17602	85578	0	0	0	0	0	0	0	1	1
										ge_seq	85620	111970	129572	155922	26350	26350	0	+	exact	0	17602	85620	0	0	0	0	0	0	0	2	2
										org_annotate	85620	111970	129572	155922	26350	26350	0	+	exact	0	17602	85620	0	0	0	0	0	0	0	2	2
										pga	85599	111970	129572	21	26371	26371	0	+	exact	1	17602	85578	0	0	0	0	0	0	0	1	1
										plann	85620	111970	129572	155922	26350	26350	0	+	exact	0	17602	85620	0	0	0	0	0	0	0	2	2
										ncbi									no												3
				Bupleurum boissieuanum	NC_036017	2017-08-12	2017-10-06	156108	0	chloe	86025	112310	129805	156090	26285	26285	0	+	exact	0	17495	86043	0	0	0	0	0	0	0	1	1
										chloroplot	86025	112310	129805	156090	26285	26285	0	+	exact	0	17495	86043	0	0	0	0	0	0	0	1	1
										ge_seq	86025	112310	129805	156090	26285	26285	0	+	exact	0	17495	86043	0	0	0	0	0	0	0	1	1
										org_annotate	86009	112310	129805	156106	26301	26301	0	R:1,2	differs	0	17495	86011	1	2	0	0	0	0	0	2	1
										pga	86009	112310	129805	156106	26301	26301	0	R:1,2	differs	0	17495	86011	1	2	0	0	0	0	0	2	1
										plann	86009	112310	129805	156106	26301	26301	0	R:1,2	differs	0	17495	86011	1	2	0	0	0	0	0	2	1
										ncbi									no												2
				Bupleurum chinense	NC_046774	2019-08-20	2020-04-10	155545	0	chloe	85430	111735	129240	155545	26305	26305	0	+	exact	0	17505	85430	0	0	0	0	0	0	0	1	1
										chloroplot	85430	111735	129240	155545	26305	26305	0	+	exact	0	17505	85430	0	0	0	0	0	0	0	1	1
										ge_seq	85430	111735	129240	155545	26305	26305	0	+	exact	0	17505	85430	0	0	0	0	0	0	0	1	1
										org_annotate	85430	111740	129235	155545	26310	26310	0	R:1,1	differs	0	17495	85430	1	1	0	0	0	0	0	2	1
										pga	85430	111740	129235	155545	26310	26310	0	R:1,1	differs	0	17495	85430	1	1	0	0	0	0	0	2	1
										plann	85430	111740	129235	155545	26310	26310	0	R:1,1	differs	0	17495	85430	1	1	0	0	0	0	0	2	1
										ncbi	85430	111735	129240	155545	26305	26305	0	+	exact	0	17505	85430	0	0	0	0	0	0	0	1	1
				Bupleurum commelynoideum	NC_056802	2020-11-17	2021-09-01	155417	0	chloe	85283	111599	129101	155417	26316	26316	0	+	exact	0	17502	85283	0	0	0	0	0	0	0	1	1
										chloroplot	85283	111599	129101	155417	26316	26316	0	+	exact	0	17502	85283	0	0	0	0	0	0	0	1	1
										ge_seq	85283	111599	129101	155417	26316	26316	0	+	exact	0	17502	85283	0	0	0	0	0	0	0	1	1
										org_annotate	85283	111599	129101	155417	26316	26316	0	+	exact	0	17502	85283	0	0	0	0	0	0	0	1	1
										pga	85283	111599	129101	155417	26316	26316	0	+	exact	0	17502	85283	0	0	0	0	0	0	0	1	1
										plann	85283	111599	129101	155417	26316	26316	0	+	exact	0	17502	85283	0	0	0	0	0	0	0	1	1
										ncbi	85283	111599	129101	155417	26316	26316	0	+	exact	0	17502	85283	0	0	0	0	0	0	0	1	1
				Bupleurum dracaenoides	NC_050984	2020-04-24	2020-10-27	155140	0	chloe	85323	111463	129000	155140	26140	26140	0	+	exact	0	17537	85323	0	0	0	0	0	0	0	1	1
										chloroplot	85323	111463	129000	155140	26140	26140	0	+	exact	0	17537	85323	0	0	0	0	0	0	0	1	1
										ge_seq	85323	111463	129000	155140	26140	26140	0	+	exact	0	17537	85323	0	0	0	0	0	0	0	1	1
										org_annotate	85323	111466	128997	155140	26143	26143	0	R:1,1	differs	0	17531	85323	1	1	0	0	0	0	0	2	1
										pga	85323	111466	128997	155140	26143	26143	0	R:1,1	differs	0	17531	85323	1	1	0	0	0	0	0	2	1
										plann	85323	111466	128997	155140	26143	26143	0	R:1,1	differs	0	17531	85323	1	1	0	0	0	0	0	2	1
										ncbi	85323	111463	129000	155140	26140	26140	0	+	exact	0	17537	85323	0	0	0	0	0	0	0	1	1
				Bupleurum euphorbioides	NC_053888	2020-07-31	2021-03-26	154871	0	chloe	85087	111121	128835	154869	26034	26034	0	+	exact	0	17714	85089	0	0	0	0	0	0	0	1	1
										chloroplot	85087	111121	128835	154869	26034	26034	0	+	exact	0	17714	85089	0	0	0	0	0	0	0	1	1
										ge_seq	85087	111121	128835	154869	26034	26034	0	+	exact	0	17714	85089	0	0	0	0	0	0	0	1	1
										org_annotate	85087	111121	128835	154869	26034	26034	0	+	exact	0	17714	85089	0	0	0	0	0	0	0	1	1
										pga	85087	111121	128835	154869	26034	26034	0	+	exact	0	17714	85089	0	0	0	0	0	0	0	1	1
										plann	85087	111121	128835	154869	26034	26034	0	+	exact	0	17714	85089	0	0	0	0	0	0	0	1	1
										ncbi									no												2
				Bupleurum falcatum	NC_027834	2014-07-18	2015-09-14	155989	0	chloe	85891	112192	129709	21	26301	26301	0	+	exact	1	17517	85870	0	0	0	0	0	0	0	1	1
										chloroplot	85891	112192	129709	21	26301	26301	0	+	exact	1	17517	85870	0	0	0	0	0	0	0	1	1
										ge_seq	85912	112192	129709	155989	26280	26280	0	+	exact	0	17517	85912	0	0	0	0	0	0	0	2	2
										org_annotate	85912	112192	129709	155989	26280	26280	0	+	exact	0	17517	85912	0	0	0	0	0	0	0	2	2
										pga	85891	112192	129709	21	26301	26301	0	+	exact	1	17517	85870	0	0	0	0	0	0	0	1	1
										plann	85912	112192	129709	155989	26280	26280	0	+	exact	0	17517	85912	0	0	0	0	0	0	0	2	2
										ncbi									no												3
				Bupleurum hamiltonii	NC_056298	2020-11-16	2021-06-20	155320	0	chloe	85280	111566	129034	155320	26286	26286	0	+	exact	0	17468	85280	0	0	0	0	0	0	0	1	1
										chloroplot	85280	111566	129034	155320	26286	26286	0	+	exact	0	17468	85280	0	0	0	0	0	0	0	1	1
										ge_seq	85280	111566	129034	155320	26286	26286	0	+	exact	0	17468	85280	0	0	0	0	0	0	0	1	1
										org_annotate	85280	111569	129031	155320	26289	26289	0	R:1,1	differs	0	17462	85280	1	1	0	0	0	0	0	2	1
										pga	85280	111569	129031	155320	26289	26289	0	R:1,1	differs	0	17462	85280	1	1	0	0	0	0	0	2	1
										plann	85280	111569	129031	155320	26289	26289	0	R:1,1	differs	0	17462	85280	1	1	0	0	0	0	0	2	1
										ncbi									no												2
				Bupleurum kweichowense	NC_058630	2020-10-18	2021-11-04	155025	0	chloe	84922	111221	128726	155025	26299	26299	0	+	exact	0	17505	84922	0	0	0	0	0	0	0	1	1
										chloroplot	84922	111221	128726	155025	26299	26299	0	+	exact	0	17505	84922	0	0	0	0	0	0	0	1	1
										ge_seq	84922	111221	128726	155025	26299	26299	0	+	exact	0	17505	84922	0	0	0	0	0	0	0	1	1
										org_annotate	84922	111221	128726	155025	26299	26299	0	+	exact	0	17505	84922	0	0	0	0	0	0	0	1	1
										pga	84922	111221	128726	155025	26299	26299	0	+	exact	0	17505	84922	0	0	0	0	0	0	0	1	1
										plann	84922	111221	128726	155025	26299	26299	0	+	exact	0	17505	84922	0	0	0	0	0	0	0	1	1
										ncbi	84922	111221	128726	155025	26299	26299	0	+	exact	0	17505	84922	0	0	0	0	0	0	0	1	1
				Bupleurum latissimum	NC_033346	2015-10-30	2017-01-18	155621	0	chloe	85469	111771	129319	155621	26302	26302	0	+	exact	0	17548	85469	0	0	0	0	0	0	0	1	1
										chloroplot	85469	111771	129319	155621	26302	26302	0	+	exact	0	17548	85469	0	0	0	0	0	0	0	1	1
										ge_seq	85469	111771	129319	155621	26302	26302	0	+	exact	0	17548	85469	0	0	0	0	0	0	0	1	1
										org_annotate	85469	111771	129319	155621	26302	26302	0	+	exact	0	17548	85469	0	0	0	0	0	0	0	1	1
										pga	85469	111771	129319	155621	26302	26302	0	+	exact	0	17548	85469	0	0	0	0	0	0	0	1	1
										plann	85469	111771	129319	155621	26302	26302	0	+	exact	0	17548	85469	0	0	0	0	0	0	0	1	1
										ncbi	85471	111771	129319	155621	26300	26302	2	I:1,2	differs	0	17548	85471	0	0	1	2	0	0	0	2	1
				Bupleurum rockii	NC_058631	2020-10-18	2021-11-04	155121	0	chloe	84962	111284	128799	155121	26322	26322	0	+	exact	0	17515	84962	0	0	0	0	0	0	0	1	1
										chloroplot	84962	111284	128799	155121	26322	26322	0	+	exact	0	17515	84962	0	0	0	0	0	0	0	1	1
										ge_seq	84962	111284	128799	155121	26322	26322	0	+	exact	0	17515	84962	0	0	0	0	0	0	0	1	1
										org_annotate	84962	111284	128799	155121	26322	26322	0	+	exact	0	17515	84962	0	0	0	0	0	0	0	1	1
										pga	84962	111284	128799	155121	26322	26322	0	+	exact	0	17515	84962	0	0	0	0	0	0	0	1	1
										plann	84962	111284	128799	155121	26322	26322	0	+	exact	0	17515	84962	0	0	0	0	0	0	0	1	1
										ncbi	84962	111284	128799	155121	26322	26322	0	+	exact	0	17515	84962	0	0	0	0	0	0	0	1	1
				Bupleurum scorzonerifolium	NC_057640	2020-05-25	2021-09-10	178668	0	chloe	85704	123437	140956	21	37733	37733	0	+	exact	1	17519	85683	0	0	0	0	0	0	0	1	1
										chloroplot	85704	123437	140956	21	37733	37733	0	+	exact	1	17519	85683	0	0	0	0	0	0	0	1	1
										ge_seq	85725	123437	140956	178668	37712	37712	0	+	exact	0	17519	85725	0	0	0	0	0	0	0	2	2
										org_annotate	85725	123437	140956	178668	37712	37712	0	+	exact	0	17519	85725	0	0	0	0	0	0	0	2	2
										pga	85704	123437	140956	21	37733	37733	0	+	exact	1	17519	85683	0	0	0	0	0	0	0	1	1
										plann	85725	123437	140956	178668	37712	37712	0	+	exact	0	17519	85725	0	0	0	0	0	0	0	2	2
										ncbi									no												3
				Bupleurum shanianum	NC_058629	2020-10-18	2021-11-04	154925	0	chloe	84925	111186	128664	154925	26261	26261	0	+	exact	0	17478	84925	0	0	0	0	0	0	0	1	1
										chloroplot	84925	111186	128664	154925	26261	26261	0	+	exact	0	17478	84925	0	0	0	0	0	0	0	1	1
										ge_seq	84925	111186	128664	154925	26261	26261	0	+	exact	0	17478	84925	0	0	0	0	0	0	0	1	1
										org_annotate	84925	111190	128660	154925	26265	26265	0	R:1,2	differs	0	17470	84925	1	2	0	0	0	0	0	2	1
										pga	84925	111186	128664	154925	26261	26261	0	+	exact	0	17478	84925	0	0	0	0	0	0	0	1	1
										plann	84925	111186	128664	154925	26261	26261	0	+	exact	0	17478	84925	0	0	0	0	0	0	0	1	1
										ncbi	84925	111186	128664	154925	26261	26261	0	+	exact	0	17478	84925	0	0	0	0	0	0	0	1	1
				Bupleurum sikangense	NC_056803	2020-11-17	2021-09-01	155357	0	chloe	85252	111554	129055	155357	26302	26302	0	+	exact	0	17501	85252	0	0	0	0	0	0	0	1	1
										chloroplot	85252	111554	129055	155357	26302	26302	0	+	exact	0	17501	85252	0	0	0	0	0	0	0	1	1
										ge_seq	85252	111554	129055	155357	26302	26302	0	+	exact	0	17501	85252	0	0	0	0	0	0	0	1	1
										org_annotate	85252	111554	129055	155357	26302	26302	0	+	exact	0	17501	85252	0	0	0	0	0	0	0	1	1
										pga	85252	111554	129055	155357	26302	26302	0	+	exact	0	17501	85252	0	0	0	0	0	0	0	1	1
										plann	85252	111554	129055	155357	26302	26302	0	+	exact	0	17501	85252	0	0	0	0	0	0	0	1	1
										ncbi	85252	111554	129055	155357	26302	26302	0	+	exact	0	17501	85252	0	0	0	0	0	0	0	1	1
				Bupleurum yinchowense	NC_054205	2020-02-15	2021-04-18	155851	0	chloe	85625	111932	129544	155851	26307	26307	0	+	exact	0	17612	85625	0	0	0	0	0	0	0	1	1
										chloroplot	85625	111932	129544	155851	26307	26307	0	+	exact	0	17612	85625	0	0	0	0	0	0	0	1	1
										ge_seq	85625	111932	129544	155851	26307	26307	0	+	exact	0	17612	85625	0	0	0	0	0	0	0	1	1
										org_annotate	85625	111932	129544	155851	26307	26307	0	+	exact	0	17612	85625	0	0	0	0	0	0	0	1	1
										pga	85625	111932	129544	155851	26307	26307	0	+	exact	0	17612	85625	0	0	0	0	0	0	0	1	1
										plann	85625	111932	129544	155851	26307	26307	0	+	exact	0	17612	85625	0	0	0	0	0	0	0	1	1
										ncbi									no												2
				Bupleurum yunnanense	NC_058628	2020-10-18	2021-11-04	155211	0	chloe	85149	111428	128932	155211	26279	26279	0	+	exact	0	17504	85149	0	0	0	0	0	0	0	1	1
										chloroplot	85149	111428	128932	155211	26279	26279	0	+	exact	0	17504	85149	0	0	0	0	0	0	0	1	1
										ge_seq	85149	111428	128932	155211	26279	26279	0	+	exact	0	17504	85149	0	0	0	0	0	0	0	1	1
										org_annotate	85149	111432	128928	155211	26283	26283	0	R:1,2	differs	0	17496	85149	1	2	0	0	0	0	0	2	1
										pga	85149	111428	128932	155211	26279	26279	0	+	exact	0	17504	85149	0	0	0	0	0	0	0	1	1
										plann	85149	111428	128932	155211	26279	26279	0	+	exact	0	17504	85149	0	0	0	0	0	0	0	1	1
										ncbi	85149	111428	128932	155211	26279	26279	0	+	exact	0	17504	85149	0	0	0	0	0	0	0	1	1
			Carum	Carum carvi	NC_029889	2015-03-30	2016-04-12	155449	0	chloe	83672	110786	128335	155449	27114	27114	0	+	exact	0	17549	83672	0	0	0	0	0	0	0	1	1
										chloroplot	83672	110786	128335	155449	27114	27114	0	+	exact	0	17549	83672	0	0	0	0	0	0	0	1	1
										ge_seq	83672	110786	128335	155449	27114	27114	0	+	exact	0	17549	83672	0	0	0	0	0	0	0	1	1
										org_annotate	83672	110786	128335	155449	27114	27114	0	+	exact	0	17549	83672	0	0	0	0	0	0	0	1	1
										pga	83672	110786	128335	155449	27114	27114	0	+	exact	0	17549	83672	0	0	0	0	0	0	0	1	1
										plann	83672	110790	128332	155449	27118	27117	1	I:1,1	differs	0	17542	83672	0	0	1	1	0	0	0	2	1
										ncbi	83673	110786	128335	155449	27113	27114	1	I:1,1	differs	0	17549	83673	0	0	1	1	0	0	0	3	1
			Changium	Changium smyrnioides	NC_053938	2019-06-20	2021-03-26	155221	0	chloe	84791	111092	128920	155221	26301	26301	0	+	exact	0	17828	84791	0	0	0	0	0	0	0	1	1
										chloroplot	84791	111092	128920	155221	26301	26301	0	+	exact	0	17828	84791	0	0	0	0	0	0	0	1	1
										ge_seq	84791	111092	128920	155221	26301	26301	0	+	exact	0	17828	84791	0	0	0	0	0	0	0	1	1
										org_annotate	84791	111092	128920	155221	26301	26301	0	+	exact	0	17828	84791	0	0	0	0	0	0	0	1	1
										pga	84791	111092	128920	155221	26301	26301	0	+	exact	0	17828	84791	0	0	0	0	0	0	0	1	1
										plann	84791	111092	128920	155221	26301	26301	0	+	exact	0	17828	84791	0	0	0	0	0	0	0	1	1
										ncbi	84792	111092	128920	155220	26300	26300	0	+	exact	0	17828	84793	0	0	0	0	0	0	0	2	1
			Cicuta	Cicuta virosa	NC_037711	2016-06-02	2018-07-05	154569	0	chloe	84177	110584	128162	154569	26407	26407	0	+	exact	0	17578	84177	0	0	0	0	0	0	0	1	1
										chloroplot	84177	110584	128162	154569	26407	26407	0	+	exact	0	17578	84177	0	0	0	0	0	0	0	1	1
										ge_seq	84177	110584	128162	154569	26407	26407	0	+	exact	0	17578	84177	0	0	0	0	0	0	0	1	1
										org_annotate	84177	110588	128158	154569	26411	26411	0	R:1,2	differs	0	17570	84177	1	2	0	0	0	0	0	2	1
										pga	84177	110584	128162	154569	26407	26407	0	+	exact	0	17578	84177	0	0	0	0	0	0	0	1	1
										plann	84177	110584	128162	154569	26407	26407	0	+	exact	0	17578	84177	0	0	0	0	0	0	0	1	1
										ncbi	84177	110586	128162	154569	26409	26407	2	I:1,2	differs	0	17576	84177	0	0	1	2	0	0	0	3	1
			Cnidium	Cnidium officinale	NC_039760	2018-03-26	2018-11-09	148518	0	chloe	93977	112444	130051	148518	18467	18467	0	+	exact	0	17607	93977	0	0	0	0	0	0	0	1	1
										chloroplot	93977	112444	130051	148518	18467	18467	0	+	exact	0	17607	93977	0	0	0	0	0	0	0	1	1
										ge_seq	93977	112444	130051	148518	18467	18467	0	+	exact	0	17607	93977	0	0	0	0	0	0	0	1	1
										org_annotate	93977	112444	130051	148518	18467	18467	0	+	exact	0	17607	93977	0	0	0	0	0	0	0	1	1
										pga	93977	112444	130051	148518	18467	18467	0	+	exact	0	17607	93977	0	0	0	0	0	0	0	1	1
										plann	93977	112444	130051	148518	18467	18467	0	+	exact	0	17607	93977	0	0	0	0	0	0	0	1	1
										ncbi									no												2
			Coriandrum	Coriandrum sativum	NC_029850	2015-03-23	2016-04-09	146519	0	chloe	99232	114132	131619	146519	14900	14900	0	+	exact	0	17487	99232	0	0	0	0	0	0	0	1	1
										chloroplot	99232	114132	131619	146519	14900	14900	0	+	exact	0	17487	99232	0	0	0	0	0	0	0	1	1
										ge_seq	99232	114132	131619	146519	14900	14900	0	+	exact	0	17487	99232	0	0	0	0	0	0	0	1	1
										org_annotate	99232	114132	131619	146519	14900	14900	0	+	exact	0	17487	99232	0	0	0	0	0	0	0	1	1
										pga	99232	114132	131619	146519	14900	14900	0	+	exact	0	17487	99232	0	0	0	0	0	0	0	1	1
										plann	99232	114132	131619	146519	14900	14900	0	+	exact	0	17487	99232	0	0	0	0	0	0	0	1	1
										ncbi									no												2
			Crithmum	Crithmum maritimum	NC_015804	2010-06-29	2017-05-26	158355	0	chloe	85230	113223	130362	158355	27993	27993	0	+	exact	0	17139	85230	0	0	0	0	0	0	0	1	1
										chloroplot	85230	113223	130362	158355	27993	27993	0	+	exact	0	17139	85230	0	0	0	0	0	0	0	1	1
										ge_seq	85230	113223	130362	158355	27993	27993	0	+	exact	0	17139	85230	0	0	0	0	0	0	0	1	1
										org_annotate	85230	113223	130362	158355	27993	27993	0	+	exact	0	17139	85230	0	0	0	0	0	0	0	1	1
										pga	85230	113223	130362	158355	27993	27993	0	+	exact	0	17139	85230	0	0	0	0	0	0	0	1	1
										plann	85230	113223	130362	158355	27993	27993	0	+	exact	0	17139	85230	0	0	0	0	0	0	0	1	1
										ncbi	85230	113223	130362	158355	27993	27993	0	+	exact	0	17139	85230	0	0	0	0	0	0	0	1	1
			Cryptotaenia	Cryptotaenia japonica	NC_046737	2019-03-13	2020-04-10	153259	0	chloe	83478	109897	126841	1	26419	26419	0	+	exact	1	16944	83477	0	0	0	0	0	0	0	1	1
										chloroplot	83478	109897	126841	1	26419	26419	0	+	exact	1	16944	83477	0	0	0	0	0	0	0	1	1
										ge_seq	83479	109897	126841	153259	26418	26418	0	+	exact	0	16944	83479	0	0	0	0	0	0	0	2	1
										org_annotate	83479	109897	126841	153259	26418	26418	0	+	exact	0	16944	83479	0	0	0	0	0	0	0	2	1
										pga	83478	109897	126841	1	26419	26419	0	+	exact	1	16944	83477	0	0	0	0	0	0	0	1	1
										plann	83479	109897	126841	153259	26418	26418	0	+	exact	0	16944	83479	0	0	0	0	0	0	0	2	1
										ncbi	83462	109887	126853	153259	26425	26406	19	I:2,19	differs	0	16966	83462	0	0	2	19	0	0	0	3	2
			Cuminum	Cuminum cyminum	NC_046879	2020-01-03	2020-04-10	157839	0	chloe	83927	112084	129682	157839	28157	28157	0	+	exact	0	17598	83927	0	0	0	0	0	0	0	1	1
										chloroplot	83927	112084	129682	157839	28157	28157	0	+	exact	0	17598	83927	0	0	0	0	0	0	0	1	1
										ge_seq	83927	112084	129682	157839	28157	28157	0	+	exact	0	17598	83927	0	0	0	0	0	0	0	1	1
										org_annotate	83927	112084	129682	157839	28157	28157	0	+	exact	0	17598	83927	0	0	0	0	0	0	0	1	1
										pga	83927	112084	129682	157839	28157	28157	0	+	exact	0	17598	83927	0	0	0	0	0	0	0	1	1
										plann	83927	112084	129682	157839	28157	28157	0	+	exact	0	17598	83927	0	0	0	0	0	0	0	1	1
										ncbi	83927	112084	129682	157839	28157	28157	0	+	exact	0	17598	83927	0	0	0	0	0	0	0	1	1
			Daucus	Daucus carota	NC_008325	2006-08-11	2010-03-26	155911	0	chloe	84243	111291	128862	155910	27048	27048	0	+	exact	0	17571	84244	0	0	0	0	0	0	0	1	1
										chloroplot	84243	111291	128862	155910	27048	27048	0	+	exact	0	17571	84244	0	0	0	0	0	0	0	1	1
										ge_seq	84243	111291	128862	155910	27048	27048	0	+	exact	0	17571	84244	0	0	0	0	0	0	0	1	1
										org_annotate	84243	111291	128862	155910	27048	27048	0	+	exact	0	17571	84244	0	0	0	0	0	0	0	1	1
										pga	84243	111291	128862	155910	27048	27048	0	+	exact	0	17571	84244	0	0	0	0	0	0	0	1	1
										plann	84243	111291	128862	155910	27048	27048	0	+	exact	0	17571	84244	0	0	0	0	0	0	0	1	1
										ncbi									no												2
				Daucus setulosus	NC_057953	2016-09-09	2021-10-01	157336	0	chloe	84310	111982	129663	157335	27672	27672	0	+	exact	0	17681	84311	0	0	0	0	0	0	0	1	1
										chloroplot	84310	111982	129663	157335	27672	27672	0	+	exact	0	17681	84311	0	0	0	0	0	0	0	1	1
										ge_seq	84310	111982	129663	157335	27672	27672	0	+	exact	0	17681	84311	0	0	0	0	0	0	0	1	1
										org_annotate	84310	111982	129663	157335	27672	27672	0	+	exact	0	17681	84311	0	0	0	0	0	0	0	1	1
										pga	84310	111982	129663	157335	27672	27672	0	+	exact	0	17681	84311	0	0	0	0	0	0	0	1	1
										plann	84310	111982	129663	157335	27672	27672	0	+	exact	0	17681	84311	0	0	0	0	0	0	0	1	1
										ncbi	84310	111982	129663	157335	27672	27672	0	+	exact	0	17681	84311	0	0	0	0	0	0	0	1	1
			Ferula	Ferula sinkiangensis	NC_057188	2020-12-24	2021-09-01	166583	0	chloe	0	31873	49468	81341	31873	31873	0	+	exact	0	17595	85242	0	0	0	0	0	0	0	1	1
										chloroplot	166583	31873	49468	81341	31873	31873	0	+	exact	1	17595	85242	0	0	0	0	0	0	0	2	2
										ge_seq	0	31872	49468	81341	31872	31873	1	I:1,1	differs	0	17596	85242	0	0	1	1	0	0	0	3	1
										org_annotate	0	31886	49455	81341	31886	31886	0	R:3,6	differs	0	17569	85242	3	6	0	0	0	0	0	4	1
										pga	0	31873	49468	81341	31873	31873	0	+	exact	0	17595	85242	0	0	0	0	0	0	0	1	1
										plann	0	31873	49468	81341	31873	31873	0	+	exact	0	17595	85242	0	0	0	0	0	0	0	1	1
										ncbi	0	31873	49468	81341	31873	31873	0	+	exact	0	17595	85242	0	0	0	0	0	0	0	1	1
			Glehnia	Glehnia littoralis	NC_034645	2016-03-02	2017-05-24	147477	0	chloe	93496	111709	129264	147477	18213	18213	0	+	exact	0	17555	93496	0	0	0	0	0	0	0	1	1
										chloroplot	93496	111709	129264	147477	18213	18213	0	+	exact	0	17555	93496	0	0	0	0	0	0	0	1	1
										ge_seq	93496	111709	129264	147477	18213	18213	0	+	exact	0	17555	93496	0	0	0	0	0	0	0	1	1
										org_annotate	93496	111709	129264	147477	18213	18213	0	+	exact	0	17555	93496	0	0	0	0	0	0	0	1	1
										pga	93496	111709	129264	147477	18213	18213	0	+	exact	0	17555	93496	0	0	0	0	0	0	0	1	1
										plann	93496	111709	129264	147477	18213	18213	0	+	exact	0	17555	93496	0	0	0	0	0	0	0	1	1
										ncbi									no												2
			Hansenia	Hansenia forbesii	NC_035054	2016-09-01	2017-06-13	159287	0	chloe	97870	108142	139824	150096	10272	10272	0	+	exact	0	31682	107061	0	0	0	0	0	0	0	1	1
										chloroplot	88749	115096	132700	159287	26347	26587	240	R:5,6;I:47,308	differs	0	17604	88749	5	6	47	308	0	0	0	2	2
										ge_seq	89490	114853	133144	158489	25363	25345	18	I:4,46	differs	0	18291	90288	0	0	4	46	0	0	0	3	3
										org_annotate	89132	111693	136272	158870	22561	22598	37	R:2,2;I:14,39	differs	0	24579	89549	2	2	14	39	0	0	0	4	4
										pga	88749	114869	133131	159287	26120	26156	36	R:5,6;I:34,110	differs	0	18262	88749	5	6	34	110	0	0	0	5	5
										plann	89132	111693	136272	158870	22561	22598	37	R:2,2;I:14,39	differs	0	24579	89549	2	2	14	39	0	0	0	4	4
										ncbi	88749	115096	132700	159287	26347	26587	240	R:5,6;I:47,308	differs	0	17604	88749	5	6	47	308	0	0	0	2	2
				Hansenia forrestii	NC_035056	2016-09-01	2017-06-13	159505	0	chloe	98204	111878	136490	150164	13674	13674	0	+	exact	0	24612	107545	0	0	0	0	0	0	0	1	1
										chloroplot	88869	115261	132893	1	26392	26613	221	R:15,31;I:49,349	differs	1	17632	88868	15	31	49	349	0	0	0	2	2
										ge_seq	89635	115095	133306	158768	25460	25462	2	I:19,68	differs	0	18211	90372	0	0	19	68	0	0	0	3	3
										org_annotate	88870	111925	136444	159505	23055	23061	6	R:16,32;I:37,70	differs	0	24519	88870	16	32	37	70	0	0	0	4	4
										pga	88866	115095	133306	4	26229	26203	26	R:16,32;I:37,102	differs	1	18211	88862	16	32	37	102	0	0	0	5	5
										plann	88870	111925	136444	159505	23055	23061	6	R:16,32;I:37,70	differs	0	24519	88870	16	32	37	70	0	0	0	4	4
										ncbi	88870	115095	133306	159505	26225	26199	26	R:15,31;I:37,102	differs	0	18211	88870	15	31	37	102	0	0	0	6	5
				Hansenia oviformis	NC_035055	2016-09-01	2017-06-13	157292	0	chloe	96324	104930	139681	148287	8606	8606	0	+	exact	0	34751	105329	0	0	0	0	0	0	0	1	1
										chloroplot	87273	113422	130884	31	26149	26439	290	R:27,74;I:25,450	differs	1	17462	87242	27	74	25	450	0	0	0	2	2
										ge_seq	87466	113292	131288	157132	25826	25844	18	R:21,64;I:17,166	differs	0	17996	87626	21	64	17	166	0	0	0	3	3
										org_annotate	93901	106518	138113	150751	12617	12638	21	R:9,10;I:14,61	differs	0	31595	100442	9	10	14	61	0	0	0	4	4
										pga	87269	106518	138113	35	19249	19214	35	R:15,20;I:22,125	differs	1	31595	87234	15	20	22	125	0	0	0	5	5
										plann	96324	106518	138113	148287	10194	10174	20	R:2,2;I:4,20	differs	0	31595	105329	2	2	4	20	0	0	0	6	6
										ncbi	86942	113422	130884	157292	26480	26408	72	R:31,75;I:83,804	differs	0	17462	86942	31	75	83	804	0	0	0	7	7
				Hansenia weberbaueriana	NC_035053	2016-08-30	2017-06-13	158625	0	chloe	97357	111164	135694	149501	13807	13807	0	+	exact	0	24530	106481	0	0	0	0	0	0	0	1	1
										chloroplot	88260	114548	132133	158625	26288	26492	204	I:24,270	differs	0	17585	88260	0	0	24	270	0	0	0	2	2
										ge_seq	88260	114329	132561	158625	26069	26064	5	I:2,59	differs	0	18232	88260	0	0	2	59	0	0	0	3	3
										org_annotate	88260	111175	135683	158625	22915	22942	27	R:1,1;I:1,27	differs	0	24508	88260	1	1	1	27	0	0	0	4	4
										pga	88260	114329	132561	158625	26069	26064	5	I:2,59	differs	0	18232	88260	0	0	2	59	0	0	0	3	3
										plann	88260	111175	135683	158625	22915	22942	27	R:1,1;I:1,27	differs	0	24508	88260	1	1	1	27	0	0	0	4	4
										ncbi	88260	114324	132561	158625	26064	26064	0	I:3,64	differs	0	18237	88260	0	0	3	64	0	0	0	5	3
			Haplosphaera	Haplosphaera himalayensis	NC_056096	2020-04-16	2021-06-20	157286	0	chloe	86479	113021	130744	157286	26542	26542	0	+	exact	0	17723	86479	0	0	0	0	0	0	0	1	1
										chloroplot	86479	113021	130744	157286	26542	26542	0	+	exact	0	17723	86479	0	0	0	0	0	0	0	1	1
										ge_seq	86479	113021	130744	157286	26542	26542	0	+	exact	0	17723	86479	0	0	0	0	0	0	0	1	1
										org_annotate	86479	113021	130744	157286	26542	26542	0	+	exact	0	17723	86479	0	0	0	0	0	0	0	1	1
										pga	86479	113021	130744	157286	26542	26542	0	+	exact	0	17723	86479	0	0	0	0	0	0	0	1	1
										plann	86479	113021	130744	157286	26542	26542	0	+	exact	0	17723	86479	0	0	0	0	0	0	0	1	1
										ncbi	86479	113021	130744	157286	26542	26542	0	+	exact	0	17723	86479	0	0	0	0	0	0	0	1	1
			Heracleum	Heracleum candicans	NC_045184	2019-02-14	2019-11-25	141948	0	chloe	100535	112762	130295	574	12227	12227	0	+	exact	1	17533	99961	0	0	0	0	0	0	0	1	1
										chloroplot	100535	112762	130295	574	12227	12227	0	+	exact	1	17533	99961	0	0	0	0	0	0	0	1	1
										ge_seq	101109	112762	130295	141948	11653	11653	0	+	exact	0	17533	101109	0	0	0	0	0	0	0	2	2
										org_annotate	101109	112762	130295	141948	11653	11653	0	+	exact	0	17533	101109	0	0	0	0	0	0	0	2	2
										pga	100535	112762	130295	574	12227	12227	0	+	exact	1	17533	99961	0	0	0	0	0	0	0	1	1
										plann	101109	112762	130295	141948	11653	11653	0	+	exact	0	17533	101109	0	0	0	0	0	0	0	2	2
										ncbi									no												3
				Heracleum moellendorffii	NC_042242	2018-11-22	2019-05-12	149349	0	chloe	93435	113249	130771	1236	19814	19814	0	+	exact	1	17522	92199	0	0	0	0	0	0	0	1	1
										chloroplot	93435	113249	130771	1236	19814	19814	0	+	exact	1	17522	92199	0	0	0	0	0	0	0	1	1
										ge_seq	94671	113249	130771	149349	18578	18578	0	+	exact	0	17522	94671	0	0	0	0	0	0	0	2	2
										org_annotate	94671	113249	130771	149349	18578	18578	0	+	exact	0	17522	94671	0	0	0	0	0	0	0	2	2
										pga	93435	113249	130771	1236	19814	19814	0	+	exact	1	17522	92199	0	0	0	0	0	0	0	1	1
										plann	94671	113249	130771	149349	18578	18578	0	+	exact	0	17522	94671	0	0	0	0	0	0	0	2	2
										ncbi									no												3
				Heracleum yungningense	NC_047287	2019-12-31	2020-04-26	149223	0	chloe	94748	113244	130705	149201	18496	18496	0	+	exact	0	17461	94770	0	0	0	0	0	0	0	1	1
										chloroplot									no												2
										ge_seq	94748	113244	130705	149201	18496	18496	0	+	exact	0	17461	94770	0	0	0	0	0	0	0	1	1
										org_annotate	94730	113244	130705	149219	18514	18514	0	R:6,8	differs	0	17461	94734	6	8	0	0	0	0	0	2	1
										pga	94748	113244	130705	149201	18496	18496	0	+	exact	0	17461	94770	0	0	0	0	0	0	0	1	1
										plann	94748	113244	130705	149201	18496	18496	0	+	exact	0	17461	94770	0	0	0	0	0	0	0	1	1
										ncbi	94748	113244	130705	149201	18496	18496	0	+	exact	0	17461	94770	0	0	0	0	0	0	0	1	1
			Heteromorpha	Heteromorpha arborescens	NC_053554	2020-07-20	2021-03-26	157172	0	chloe	86435	112819	130788	157172	26384	26384	0	+	exact	0	17969	86435	0	0	0	0	0	0	0	1	1
										chloroplot	86435	112819	130788	157172	26384	26384	0	+	exact	0	17969	86435	0	0	0	0	0	0	0	1	1
										ge_seq	86435	112819	130788	157172	26384	26384	0	+	exact	0	17969	86435	0	0	0	0	0	0	0	1	1
										org_annotate	86435	112819	130788	157172	26384	26384	0	+	exact	0	17969	86435	0	0	0	0	0	0	0	1	1
										pga	86435	112819	130788	157172	26384	26384	0	+	exact	0	17969	86435	0	0	0	0	0	0	0	1	1
										plann	86435	112819	130788	157172	26384	26384	0	+	exact	0	17969	86435	0	0	0	0	0	0	0	1	1
										ncbi									no												2
			Ledebouriella	Ledebouriella seseloides	NC_034643	2016-03-02	2017-05-24	147830	0	chloe	93202	111854	129178	147830	18652	18652	0	+	exact	0	17324	93202	0	0	0	0	0	0	0	1	1
										chloroplot	93202	111854	129178	147830	18652	18652	0	+	exact	0	17324	93202	0	0	0	0	0	0	0	1	1
										ge_seq	93202	111854	129178	147830	18652	18652	0	+	exact	0	17324	93202	0	0	0	0	0	0	0	1	1
										org_annotate	93202	111857	129175	147830	18655	18655	0	R:1,1	differs	0	17318	93202	1	1	0	0	0	0	0	2	1
										pga	93202	111857	129175	147830	18655	18655	0	R:1,1	differs	0	17318	93202	1	1	0	0	0	0	0	2	1
										plann	93202	111857	129175	147830	18655	18655	0	R:1,1	differs	0	17318	93202	1	1	0	0	0	0	0	2	1
										ncbi									no												2
			Libanotis	Libanotis buchtormensis	NC_058871	2021-08-04	2021-11-04	147036	0	chloe	91969	110800	128205	147036	18831	18831	0	+	exact	0	17405	91969	0	0	0	0	0	0	0	1	1
										chloroplot	91969	110800	128205	147036	18831	18831	0	+	exact	0	17405	91969	0	0	0	0	0	0	0	1	1
										ge_seq	91969	110800	128205	147036	18831	18831	0	+	exact	0	17405	91969	0	0	0	0	0	0	0	1	1
										org_annotate	91969	110804	128201	147036	18835	18835	0	R:1,2	differs	0	17397	91969	1	2	0	0	0	0	0	2	1
										pga	91966	110800	128205	3	18834	18834	0	R:1,1	differs	1	17405	91963	1	1	0	0	0	0	0	3	1
										plann	91969	110800	128205	147036	18831	18831	0	+	exact	0	17405	91969	0	0	0	0	0	0	0	1	1
										ncbi	91969	110768	128237	147036	18799	18799	0	+	exact	0	17469	91969	0	0	0	0	0	0	0	4	2
			Ligusticum	Ligusticum capillaceum	NC_049051	2020-04-28	2020-06-28	147808	0	chloe	91907	111106	128609	147808	19199	19199	0	+	exact	0	17503	91907	0	0	0	0	0	0	0	1	1
										chloroplot	91907	111106	128609	147808	19199	19199	0	+	exact	0	17503	91907	0	0	0	0	0	0	0	1	1
										ge_seq	91907	111106	128609	147808	19199	19199	0	+	exact	0	17503	91907	0	0	0	0	0	0	0	1	1
										org_annotate	91907	111109	128606	147808	19202	19202	0	R:1,1	differs	0	17497	91907	1	1	0	0	0	0	0	2	1
										pga	91907	111109	128606	147808	19202	19202	0	R:1,1	differs	0	17497	91907	1	1	0	0	0	0	0	2	1
										plann	91907	111109	128606	147808	19202	19202	0	R:1,1	differs	0	17497	91907	1	1	0	0	0	0	0	2	1
										ncbi	91907	111106	128609	147808	19199	19199	0	+	exact	0	17503	91907	0	0	0	0	0	0	0	1	1
				Ligusticum chuanxiong	NC_038088	2016-07-22	2018-07-31	148512	0	chloe	91787	110256	127873	146342	18469	18469	0	+	exact	0	17617	93957	0	0	0	0	0	0	0	1	1
										chloroplot	91787	110256	127873	146342	18469	18469	0	+	exact	0	17617	93957	0	0	0	0	0	0	0	1	1
										ge_seq	91787	110256	127873	146342	18469	18469	0	+	exact	0	17617	93957	0	0	0	0	0	0	0	1	1
										org_annotate	91787	110256	127873	146342	18469	18469	0	+	exact	0	17617	93957	0	0	0	0	0	0	0	1	1
										pga	91787	110256	127873	146342	18469	18469	0	+	exact	0	17617	93957	0	0	0	0	0	0	0	1	1
										plann	91787	110256	127873	146342	18469	18469	0	+	exact	0	17617	93957	0	0	0	0	0	0	0	1	1
										ncbi	91787	110256	127873	146342	18469	18469	0	+	exact	0	17617	93957	0	0	0	0	0	0	0	1	1
				Ligusticum delavayi	NC_049052	2020-04-28	2020-06-28	155623	0	chloe	85066	111974	128715	155623	26908	26908	0	+	exact	0	16741	85066	0	0	0	0	0	0	0	1	1
										chloroplot	85066	111974	128715	155623	26908	26908	0	+	exact	0	16741	85066	0	0	0	0	0	0	0	1	1
										ge_seq	85066	111974	128715	155623	26908	26908	0	+	exact	0	16741	85066	0	0	0	0	0	0	0	1	1
										org_annotate	85066	111974	128715	155623	26908	26908	0	+	exact	0	16741	85066	0	0	0	0	0	0	0	1	1
										pga	85066	111974	128715	155623	26908	26908	0	+	exact	0	16741	85066	0	0	0	0	0	0	0	1	1
										plann	85066	111974	128715	155623	26908	26908	0	+	exact	0	16741	85066	0	0	0	0	0	0	0	1	1
										ncbi	85066	111974	128715	155623	26908	26908	0	+	exact	0	16741	85066	0	0	0	0	0	0	0	1	1
				Ligusticum hispidum	NC_049053	2020-04-28	2020-06-28	147797	0	chloe	91846	111008	128635	147797	19162	19162	0	+	exact	0	17627	91846	0	0	0	0	0	0	0	1	1
										chloroplot	91846	111008	128635	147797	19162	19162	0	+	exact	0	17627	91846	0	0	0	0	0	0	0	1	1
										ge_seq	91846	111008	128635	147797	19162	19162	0	+	exact	0	17627	91846	0	0	0	0	0	0	0	1	1
										org_annotate	91846	111008	128635	147797	19162	19162	0	+	exact	0	17627	91846	0	0	0	0	0	0	0	1	1
										pga	91846	111008	128635	147797	19162	19162	0	+	exact	0	17627	91846	0	0	0	0	0	0	0	1	1
										plann	91846	111008	128635	147797	19162	19162	0	+	exact	0	17627	91846	0	0	0	0	0	0	0	1	1
										ncbi	91846	111008	128635	147797	19162	19162	0	+	exact	0	17627	91846	0	0	0	0	0	0	0	1	1
				Ligusticum involucratum	NC_049054	2020-04-28	2020-06-28	147752	0	chloe	91782	110987	128547	147752	19205	19205	0	+	exact	0	17560	91782	0	0	0	0	0	0	0	1	1
										chloroplot	91782	110987	128547	147752	19205	19205	0	+	exact	0	17560	91782	0	0	0	0	0	0	0	1	1
										ge_seq	91782	110987	128547	147752	19205	19205	0	+	exact	0	17560	91782	0	0	0	0	0	0	0	1	1
										org_annotate	91782	110987	128547	147752	19205	19205	0	+	exact	0	17560	91782	0	0	0	0	0	0	0	1	1
										pga	91782	110987	128547	147752	19205	19205	0	+	exact	0	17560	91782	0	0	0	0	0	0	0	1	1
										plann	91782	110987	128547	147752	19205	19205	0	+	exact	0	17560	91782	0	0	0	0	0	0	0	1	1
										ncbi	91782	110987	128547	147752	19205	19205	0	+	exact	0	17560	91782	0	0	0	0	0	0	0	1	1
				Ligusticum likiangense	NC_049055	2020-04-28	2020-06-28	148196	0	chloe	92305	111463	129038	148196	19158	19158	0	+	exact	0	17575	92305	0	0	0	0	0	0	0	1	1
										chloroplot	92305	111463	129038	148196	19158	19158	0	+	exact	0	17575	92305	0	0	0	0	0	0	0	1	1
										ge_seq	92305	111463	129038	148196	19158	19158	0	+	exact	0	17575	92305	0	0	0	0	0	0	0	1	1
										org_annotate	92305	111463	129038	148196	19158	19158	0	+	exact	0	17575	92305	0	0	0	0	0	0	0	1	1
										pga	92305	111463	129038	148196	19158	19158	0	+	exact	0	17575	92305	0	0	0	0	0	0	0	1	1
										plann	92305	111463	129038	148196	19158	19158	0	+	exact	0	17575	92305	0	0	0	0	0	0	0	1	1
										ncbi	92305	111463	129038	148196	19158	19158	0	+	exact	0	17575	92305	0	0	0	0	0	0	0	1	1
				Ligusticum pteridophyllum	NC_049056	2020-04-28	2020-06-28	146443	0	chloe	92598	110764	128277	146443	18166	18166	0	+	exact	0	17513	92598	0	0	0	0	0	0	0	1	1
										chloroplot	92598	110764	128277	146443	18166	18166	0	+	exact	0	17513	92598	0	0	0	0	0	0	0	1	1
										ge_seq	92598	110764	128277	146443	18166	18166	0	+	exact	0	17513	92598	0	0	0	0	0	0	0	1	1
										org_annotate	92598	110764	128277	146443	18166	18166	0	+	exact	0	17513	92598	0	0	0	0	0	0	0	1	1
										pga	92598	110764	128277	146443	18166	18166	0	+	exact	0	17513	92598	0	0	0	0	0	0	0	1	1
										plann	92598	110764	128277	146443	18166	18166	0	+	exact	0	17513	92598	0	0	0	0	0	0	0	1	1
										ncbi	92598	110764	128277	146443	18166	18166	0	+	exact	0	17513	92598	0	0	0	0	0	0	0	1	1
				Ligusticum scapiforme	NC_049057	2020-04-28	2020-06-28	148107	0	chloe	92214	111370	128951	148107	19156	19156	0	+	exact	0	17581	92214	0	0	0	0	0	0	0	1	1
										chloroplot	92214	111370	128951	148107	19156	19156	0	+	exact	0	17581	92214	0	0	0	0	0	0	0	1	1
										ge_seq	92214	111370	128951	148107	19156	19156	0	+	exact	0	17581	92214	0	0	0	0	0	0	0	1	1
										org_annotate	92214	111370	128951	148107	19156	19156	0	+	exact	0	17581	92214	0	0	0	0	0	0	0	1	1
										pga	92214	111370	128951	148107	19156	19156	0	+	exact	0	17581	92214	0	0	0	0	0	0	0	1	1
										plann	92214	111370	128951	148107	19156	19156	0	+	exact	0	17581	92214	0	0	0	0	0	0	0	1	1
										ncbi	92214	111370	128951	148107	19156	19156	0	+	exact	0	17581	92214	0	0	0	0	0	0	0	1	1
				Ligusticum tenuissimum	NC_029394	2015-10-26	2016-03-01	158500	0	chloe	84875	112857	130518	158500	27982	27982	0	+	exact	0	17661	84875	0	0	0	0	0	0	0	1	1
										chloroplot	84875	112857	130518	158500	27982	27982	0	+	exact	0	17661	84875	0	0	0	0	0	0	0	1	1
										ge_seq	84875	112857	130518	158500	27982	27982	0	+	exact	0	17661	84875	0	0	0	0	0	0	0	1	1
										org_annotate	84875	112857	130518	158500	27982	27982	0	+	exact	0	17661	84875	0	0	0	0	0	0	0	1	1
										pga	84875	112857	130518	158500	27982	27982	0	+	exact	0	17661	84875	0	0	0	0	0	0	0	1	1
										plann	84875	112857	130518	158500	27982	27982	0	+	exact	0	17661	84875	0	0	0	0	0	0	0	1	1
										ncbi									no												2
				Ligusticum thomsonii	NC_049058	2020-04-28	2020-06-28	147462	0	chloe	93363	111617	129208	147462	18254	18254	0	+	exact	0	17591	93363	0	0	0	0	0	0	0	1	1
										chloroplot	93363	111617	129208	147462	18254	18254	0	+	exact	0	17591	93363	0	0	0	0	0	0	0	1	1
										ge_seq	93363	111617	129208	147462	18254	18254	0	+	exact	0	17591	93363	0	0	0	0	0	0	0	1	1
										org_annotate	93363	111617	129208	147462	18254	18254	0	+	exact	0	17591	93363	0	0	0	0	0	0	0	1	1
										pga	93363	111617	129208	147462	18254	18254	0	+	exact	0	17591	93363	0	0	0	0	0	0	0	1	1
										plann	93363	111617	129208	147462	18254	18254	0	+	exact	0	17591	93363	0	0	0	0	0	0	0	1	1
										ncbi	93363	111617	129208	147462	18254	18254	0	+	exact	0	17591	93363	0	0	0	0	0	0	0	1	1
			Lilaeopsis	Lilaeopsis chinensis	NC_057190	2020-12-21	2021-09-01	153162	0	chloe	84288	109360	128090	153162	25072	25072	0	+	exact	0	18730	84288	0	0	0	0	0	0	0	1	1
										chloroplot	84288	109360	128090	153162	25072	25072	0	+	exact	0	18730	84288	0	0	0	0	0	0	0	1	1
										ge_seq	84288	109360	128090	153162	25072	25072	0	+	exact	0	18730	84288	0	0	0	0	0	0	0	1	1
										org_annotate	84288	109363	128087	153162	25075	25075	0	R:1,1	differs	0	18724	84288	1	1	0	0	0	0	0	2	1
										pga	84288	109363	128087	153162	25075	25075	0	R:1,1	differs	0	18724	84288	1	1	0	0	0	0	0	2	1
										plann	84288	109364	128087	153162	25076	25075	1	I:1,1	differs	0	18723	84288	0	0	1	1	0	0	0	3	1
										ncbi	84288	109360	128090	153162	25072	25072	0	+	exact	0	18730	84288	0	0	0	0	0	0	0	1	1
			Meeboldia	Meeboldia delavayi	NC_054296	2020-08-03	2021-04-18	155552	0	chloe	85276	111717	129111	155552	26441	26441	0	+	exact	0	17394	85276	0	0	0	0	0	0	0	1	1
										chloroplot	85276	111717	129111	155552	26441	26441	0	+	exact	0	17394	85276	0	0	0	0	0	0	0	1	1
										ge_seq	85276	111717	129111	155552	26441	26441	0	+	exact	0	17394	85276	0	0	0	0	0	0	0	1	1
										org_annotate	85276	111717	129111	155552	26441	26441	0	+	exact	0	17394	85276	0	0	0	0	0	0	0	1	1
										pga	85276	111717	129111	155552	26441	26441	0	+	exact	0	17394	85276	0	0	0	0	0	0	0	1	1
										plann	85276	111717	129111	155552	26441	26441	0	+	exact	0	17394	85276	0	0	0	0	0	0	0	1	1
										ncbi	85276	111717	129111	155552	26441	26441	0	+	exact	0	17394	85276	0	0	0	0	0	0	0	1	1
				Meeboldia microloba	NC_054297	2020-08-03	2021-04-18	155709	0	chloe	85320	111799	129230	155709	26479	26479	0	+	exact	0	17431	85320	0	0	0	0	0	0	0	1	1
										chloroplot	85320	111799	129230	155709	26479	26479	0	+	exact	0	17431	85320	0	0	0	0	0	0	0	1	1
										ge_seq	85320	111799	129230	155709	26479	26479	0	+	exact	0	17431	85320	0	0	0	0	0	0	0	1	1
										org_annotate	85320	111799	129230	155709	26479	26479	0	+	exact	0	17431	85320	0	0	0	0	0	0	0	1	1
										pga	85320	111799	129230	155709	26479	26479	0	+	exact	0	17431	85320	0	0	0	0	0	0	0	1	1
										plann	85320	111799	129230	155709	26479	26479	0	+	exact	0	17431	85320	0	0	0	0	0	0	0	1	1
										ncbi	85320	111799	129230	155709	26479	26479	0	+	exact	0	17431	85320	0	0	0	0	0	0	0	1	1
				Meeboldia yunnanensis	NC_054360	2019-05-29	2021-04-18	154865	0	chloe	84634	111061	128431	154858	26427	26427	0	+	exact	0	17370	84641	0	0	0	0	0	0	0	1	1
										chloroplot	84634	111061	128431	154858	26427	26427	0	+	exact	0	17370	84641	0	0	0	0	0	0	0	1	1
										ge_seq	84634	111061	128431	154858	26427	26427	0	+	exact	0	17370	84641	0	0	0	0	0	0	0	1	1
										org_annotate	84632	111061	128431	154860	26429	26429	0	R:1,1	differs	0	17370	84637	1	1	0	0	0	0	0	2	1
										pga	84634	111061	128431	154858	26427	26427	0	+	exact	0	17370	84641	0	0	0	0	0	0	0	1	1
										plann	84634	111061	128431	154858	26427	26427	0	+	exact	0	17370	84641	0	0	0	0	0	0	0	1	1
										ncbi	84634	111061	128431	154858	26427	26427	0	+	exact	0	17370	84641	0	0	0	0	0	0	0	1	1
			Melanosciadium	Melanosciadium pimpinelloideum	NC_047428	2019-12-09	2020-04-26	164431	5	chloe	75297	92923	145657	163283	17626	17626	0	+	exact	0	52734	76445	0	0	0	0	0	0	0	1	1
										chloroplot	75297	110508	128073	163283	35211	35210	1	R:5,5;I:1,1	differs	0	17565	76445	5	5	1	1	5	0	5	2	2
										ge_seq	75297	110508	128073	163283	35211	35210	1	R:5,5;I:1,1	differs	0	17565	76445	5	5	1	1	5	0	5	2	2
										org_annotate	75295	110525	128058	163285	35230	35227	3	R:7,7;I:3,9	differs	0	17533	76441	7	7	3	9	5	0	5	3	2
										pga	75297	110525	128058	163283	35228	35225	3	R:6,6;I:3,9	differs	0	17533	76445	6	6	3	9	5	0	5	4	2
										plann	75297	110525	128058	163283	35228	35225	3	R:6,6;I:3,9	differs	0	17533	76445	6	6	3	9	5	0	5	4	2
										ncbi	75297	110508	128073	163283	35211	35210	1	R:5,5;I:1,1	differs	0	17565	76445	5	5	1	1	5	0	5	2	2
			Oenanthe	Oenanthe javanica	NC_049874	2020-06-13	2020-07-24	154246	0	chloe	84086	110542	127780	154236	26456	26456	0	+	exact	0	17238	84096	0	0	0	0	0	0	0	1	1
										chloroplot	84086	110542	127780	154236	26456	26456	0	+	exact	0	17238	84096	0	0	0	0	0	0	0	1	1
										ge_seq	84086	110542	127780	154236	26456	26456	0	+	exact	0	17238	84096	0	0	0	0	0	0	0	1	1
										org_annotate	84086	110542	127780	154236	26456	26456	0	+	exact	0	17238	84096	0	0	0	0	0	0	0	1	1
										pga	84086	110542	127780	154236	26456	26456	0	+	exact	0	17238	84096	0	0	0	0	0	0	0	1	1
										plann	84086	110542	127780	154236	26456	26456	0	+	exact	0	17238	84096	0	0	0	0	0	0	0	1	1
										ncbi	84109	110542	127780	154213	26433	26433	0	+	exact	0	17238	84142	0	0	0	0	0	0	0	2	2
			Ostericum	Ostericum citriodorum	NC_057586	2020-05-21	2021-09-10	155919	1	chloe	85355	110776	130536	38	25421	25421	0	+	exact	1	19760	85317	0	0	0	0	0	0	0	1	1
										chloroplot	85355	110776	130536	38	25421	25421	0	+	exact	1	19760	85317	0	0	0	0	0	0	0	1	1
										ge_seq									no												4
										org_annotate	85393	110776	130536	155919	25383	25383	0	+	exact	0	19760	85393	0	0	0	0	0	0	0	2	2
										pga	85355	110776	130536	38	25421	25421	0	+	exact	1	19760	85317	0	0	0	0	0	0	0	1	1
										plann	85393	110776	130536	155919	25383	25383	0	+	exact	0	19760	85393	0	0	0	0	0	0	0	2	2
										ncbi	85393	110706	130605	155919	25313	25314	1	I:1,1	differs	0	19899	85393	0	0	1	1	0	0	0	3	3
				Ostericum grosseserratum	NC_028618	2015-09-30	2015-12-03	147282	0	chloe	93185	111402	129065	147282	18217	18217	0	+	exact	0	17663	93185	0	0	0	0	0	0	0	1	1
										chloroplot	93185	111402	129065	147282	18217	18217	0	+	exact	0	17663	93185	0	0	0	0	0	0	0	1	1
										ge_seq	93185	111402	129065	147282	18217	18217	0	+	exact	0	17663	93185	0	0	0	0	0	0	0	1	1
										org_annotate	93185	111417	129050	147282	18232	18232	0	R:1,2;I:3,4	differs	0	17633	93185	1	2	3	4	0	0	0	2	1
										pga	93169	111419	129050	15	18250	18247	3	R:6,7;I:3,3	differs	1	17631	93154	6	7	3	3	0	0	0	3	2
										plann	93185	111419	129050	147282	18234	18232	2	R:2,3;I:2,2	differs	0	17631	93185	2	3	2	2	0	0	0	4	1
										ncbi									no												3
				Ostericum palustre	NC_057463	2020-01-19	2021-09-10	154923	0	chloe	84718	110020	129653	32	25302	25302	0	R:4,4	differs	1	19633	84686	4	4	0	0	0	0	0	1	1
										chloroplot	84718	110974	128708	32	26256	26247	9	R:4,4;I:1,9	differs	1	17734	84686	4	4	1	9	0	0	0	2	2
										ge_seq	84750	109817	129856	154923	25067	25067	0	+	exact	0	20039	84750	0	0	0	0	0	0	0	3	3
										org_annotate	84750	110994	128689	154923	26244	26234	10	R:9,10;I:2,10	differs	0	17695	84750	9	10	2	10	0	0	0	4	4
										pga	84718	110992	128691	32	26274	26264	10	R:8,9;I:2,10	differs	1	17699	84686	8	9	2	10	0	0	0	5	2
										plann	84750	110974	128708	154923	26224	26215	9	R:4,4;I:1,9	differs	0	17734	84750	4	4	1	9	0	0	0	6	4
										ncbi	84750	109959	129713	154923	25209	25210	1	R:2,2;I:1,1	differs	0	19754	84750	2	2	1	1	0	0	0	7	5
			Pastinaca	Pastinaca pimpinellifolia	NC_027450	2014-06-19	2015-07-14	149758	0	chloe	92242	112173	129827	149758	19931	19931	0	+	exact	0	17654	92242	0	0	0	0	0	0	0	1	1
										chloroplot	92242	112173	129827	149758	19931	19931	0	+	exact	0	17654	92242	0	0	0	0	0	0	0	1	1
										ge_seq	92242	112173	129827	149758	19931	19931	0	+	exact	0	17654	92242	0	0	0	0	0	0	0	1	1
										org_annotate	92242	112173	129827	149758	19931	19931	0	+	exact	0	17654	92242	0	0	0	0	0	0	0	1	1
										pga	92242	112173	129827	149758	19931	19931	0	+	exact	0	17654	92242	0	0	0	0	0	0	0	1	1
										plann	92242	112173	129827	149758	19931	19931	0	+	exact	0	17654	92242	0	0	0	0	0	0	0	1	1
										ncbi									no												2
			Petroselinum	Petroselinum crispum	NC_015821	2010-06-29	2017-05-26	152890	0	chloe	86116	110750	128256	152890	24634	24634	0	+	exact	0	17506	86116	0	0	0	0	0	0	0	1	1
										chloroplot	86116	110750	128256	152890	24634	24634	0	+	exact	0	17506	86116	0	0	0	0	0	0	0	1	1
										ge_seq	86116	110750	128256	152890	24634	24634	0	+	exact	0	17506	86116	0	0	0	0	0	0	0	1	1
										org_annotate	86116	110750	128256	152890	24634	24634	0	+	exact	0	17506	86116	0	0	0	0	0	0	0	1	1
										pga	86116	110750	128256	152890	24634	24634	0	+	exact	0	17506	86116	0	0	0	0	0	0	0	1	1
										plann	86116	110750	128256	152890	24634	24634	0	+	exact	0	17506	86116	0	0	0	0	0	0	0	1	1
										ncbi	86116	110749	128257	152890	24633	24633	0	+	exact	0	17508	86116	0	0	0	0	0	0	0	2	1
			Peucedanum	Peucedanum insolens	NC_033344	2015-11-04	2017-01-18	156912	0	chloe	87328	104154	137256	154082	16826	16826	0	+	exact	0	33102	90158	0	0	0	0	0	0	0	1	1
										chloroplot	84492	112000	129417	156912	27508	27495	13	I:2,13	differs	0	17417	84492	0	0	2	13	0	0	0	2	2
										ge_seq	84492	112000	129417	156912	27508	27495	13	I:2,13	differs	0	17417	84492	0	0	2	13	0	0	0	2	2
										org_annotate	84492	112000	129417	156912	27508	27495	13	I:2,13	differs	0	17417	84492	0	0	2	13	0	0	0	2	2
										pga	84484	112000	129417	8	27516	27503	13	R:2,2;I:2,13	differs	1	17417	84476	2	2	2	13	0	0	0	3	2
										plann	84492	112000	129417	156912	27508	27495	13	I:2,13	differs	0	17417	84492	0	0	2	13	0	0	0	2	2
										ncbi	84494	112000	129417	156912	27506	27495	11	I:3,15	differs	0	17417	84494	0	0	3	15	0	0	0	4	2
				Peucedanum japonicum	NC_034644	2016-03-02	2017-05-24	164653	0	chloe	75584	111343	128894	164653	35759	35759	0	+	exact	0	17551	75584	0	0	0	0	0	0	0	1	1
										chloroplot	75584	111343	128894	164653	35759	35759	0	+	exact	0	17551	75584	0	0	0	0	0	0	0	1	1
										ge_seq	75584	111343	128894	164653	35759	35759	0	+	exact	0	17551	75584	0	0	0	0	0	0	0	1	1
										org_annotate	75584	111343	128894	164653	35759	35759	0	+	exact	0	17551	75584	0	0	0	0	0	0	0	1	1
										pga	75581	111343	128894	3	35762	35762	0	R:1,1	differs	1	17551	75578	1	1	0	0	0	0	0	2	1
										plann	75584	111343	128894	164653	35759	35759	0	+	exact	0	17551	75584	0	0	0	0	0	0	0	1	1
										ncbi									no												2
				Peucedanum terebinthaceum	NC_053641	2020-06-25	2021-03-26	147925	0	chloe	93366	111861	129432	2	18495	18495	0	+	exact	1	17571	93364	0	0	0	0	0	0	0	1	1
										chloroplot	93366	111861	129432	2	18495	18495	0	+	exact	1	17571	93364	0	0	0	0	0	0	0	1	1
										ge_seq	93368	111861	129432	147925	18493	18493	0	+	exact	0	17571	93368	0	0	0	0	0	0	0	2	1
										org_annotate	93368	111861	129432	147925	18493	18493	0	+	exact	0	17571	93368	0	0	0	0	0	0	0	2	1
										pga	93366	111861	129432	2	18495	18495	0	+	exact	1	17571	93364	0	0	0	0	0	0	0	1	1
										plann	93368	111861	129432	147925	18493	18493	0	+	exact	0	17571	93368	0	0	0	0	0	0	0	2	1
										ncbi									no												2
			Pleurospermum	Pleurospermum camtschaticum	NC_033343	2015-11-04	2017-01-18	155415	0	chloe	85952	111941	129434	8	25989	25989	0	+	exact	1	17493	85944	0	0	0	0	0	0	0	1	1
										chloroplot	85952	111941	129434	8	25989	25989	0	+	exact	1	17493	85944	0	0	0	0	0	0	0	1	1
										ge_seq	85960	111941	129434	155415	25981	25981	0	+	exact	0	17493	85960	0	0	0	0	0	0	0	2	1
										org_annotate	85960	111941	129434	155415	25981	25981	0	+	exact	0	17493	85960	0	0	0	0	0	0	0	2	1
										pga	85952	111941	129434	8	25989	25989	0	+	exact	1	17493	85944	0	0	0	0	0	0	0	1	1
										plann	85960	111941	129434	155415	25981	25981	0	+	exact	0	17493	85960	0	0	0	0	0	0	0	2	1
										ncbi	86030	111928	131277	155415	25898	24138	1760	I:2,1900	differs	0	19349	86030	0	0	2	1900	0	0	0	3	2
			Prangos	Prangos trifida	NC_037852	2017-11-01	2018-07-05	153510	0	chloe	86482	111273	128719	153510	24791	24791	0	+	exact	0	17446	86482	0	0	0	0	0	0	0	1	1
										chloroplot	86482	111273	128719	153510	24791	24791	0	+	exact	0	17446	86482	0	0	0	0	0	0	0	1	1
										ge_seq	86482	111273	128719	153510	24791	24791	0	+	exact	0	17446	86482	0	0	0	0	0	0	0	1	1
										org_annotate	86482	111273	128719	153510	24791	24791	0	+	exact	0	17446	86482	0	0	0	0	0	0	0	1	1
										pga	86482	111273	128719	153510	24791	24791	0	+	exact	0	17446	86482	0	0	0	0	0	0	0	1	1
										plann	86482	111273	128719	153510	24791	24791	0	+	exact	0	17446	86482	0	0	0	0	0	0	0	1	1
										ncbi	86481	111273	128718	153510	24792	24792	0	I:2,2	differs	0	17445	86481	0	0	2	2	0	0	0	2	1
			Pternopetalum	Pternopetalum davidii	NC_057228	2020-12-01	2021-09-01	155533	0	chloe	84939	111691	128792	11	26752	26752	0	+	exact	1	17101	84928	0	0	0	0	0	0	0	1	1
										chloroplot	84846	111691	128792	105	26845	26846	1	I:1,1	differs	1	17101	84741	0	0	1	1	0	0	0	2	2
										ge_seq	84950	111691	128792	155533	26741	26741	0	+	exact	0	17101	84950	0	0	0	0	0	0	0	3	1
										org_annotate	84950	111699	128784	155533	26749	26749	0	R:3,4	differs	0	17085	84950	3	4	0	0	0	0	0	4	1
										pga	84846	111691	128792	105	26845	26846	1	I:1,1	differs	1	17101	84741	0	0	1	1	0	0	0	2	2
										plann	84950	111691	128792	155533	26741	26741	0	+	exact	0	17101	84950	0	0	0	0	0	0	0	3	1
										ncbi									no												3
			Pterygopleurum	Pterygopleurum neurophyllum	NC_033345	2015-10-30	2017-01-18	154369	2	chloe	84319	108790	129990	92	24471	24471	0	R:1,1	differs	1	21200	84227	1	1	0	0	0	0	0	1	1
										chloroplot	84459	108790	129990	154321	24331	24331	0	+	exact	0	21200	84507	0	0	0	0	0	0	0	2	2
										ge_seq	84459	108790	129990	154321	24331	24331	0	+	exact	0	21200	84507	0	0	0	0	0	0	0	2	2
										org_annotate	84411	108790	129990	154369	24379	24379	0	R:1,1	differs	0	21200	84411	1	1	0	0	0	0	0	3	3
										pga	84319	108790	129990	92	24471	24471	0	R:1,1	differs	1	21200	84227	1	1	0	0	0	0	0	1	1
										plann	84411	108790	129990	154369	24379	24379	0	R:1,1	differs	0	21200	84411	1	1	0	0	0	0	0	3	3
										ncbi	84411	108785	129995	154369	24374	24374	0	R:1,1	differs	0	21210	84411	1	1	0	0	0	0	0	4	3
			Saposhnikovia	Saposhnikovia divaricata	NC_050292	2019-12-20	2020-09-15	147834	0	chloe	93202	111856	129180	147834	18654	18654	0	+	exact	0	17324	93202	0	0	0	0	0	0	0	1	1
										chloroplot	93202	111856	129180	147834	18654	18654	0	+	exact	0	17324	93202	0	0	0	0	0	0	0	1	1
										ge_seq	93202	111856	129180	147834	18654	18654	0	+	exact	0	17324	93202	0	0	0	0	0	0	0	1	1
										org_annotate	93202	111859	129177	147834	18657	18657	0	R:1,1	differs	0	17318	93202	1	1	0	0	0	0	0	2	1
										pga	93202	111859	129177	147834	18657	18657	0	R:1,1	differs	0	17318	93202	1	1	0	0	0	0	0	2	1
										plann	93202	111859	129177	147834	18657	18657	0	R:1,1	differs	0	17318	93202	1	1	0	0	0	0	0	2	1
										ncbi	93202	111856	129180	147834	18654	18654	0	+	exact	0	17324	93202	0	0	0	0	0	0	0	1	1
			Semenovia	Semenovia gyirongensis	NC_042912	2019-04-04	2019-06-25	147246	5	chloe	92833	111267	128812	147246	18434	18434	0	+	exact	0	17545	92833	0	0	0	0	0	0	0	1	1
										chloroplot	92833	111267	128812	147246	18434	18434	0	+	exact	0	17545	92833	0	0	0	0	0	0	0	1	1
										ge_seq	92833	111267	128812	147246	18434	18434	0	+	exact	0	17545	92833	0	0	0	0	0	0	0	1	1
										org_annotate	92833	111267	128812	147246	18434	18434	0	+	exact	0	17545	92833	0	0	0	0	0	0	0	1	1
										pga	92833	111267	128812	147246	18434	18434	0	+	exact	0	17545	92833	0	0	0	0	0	0	0	1	1
										plann	92833	111267	128812	147246	18434	18434	0	+	exact	0	17545	92833	0	0	0	0	0	0	0	1	1
										ncbi	92833	111267	128812	147246	18434	18434	0	+	exact	0	17545	92833	0	0	0	0	0	0	0	1	1
				Semenovia thomsonii	NC_057441	2020-12-15	2021-09-10	147137	0	chloe	92885	111287	128735	147137	18402	18402	0	+	exact	0	17448	92885	0	0	0	0	0	0	0	1	1
										chloroplot	92885	111287	128735	147137	18402	18402	0	+	exact	0	17448	92885	0	0	0	0	0	0	0	1	1
										ge_seq	92885	111287	128735	147137	18402	18402	0	+	exact	0	17448	92885	0	0	0	0	0	0	0	1	1
										org_annotate	92885	111287	128735	147137	18402	18402	0	+	exact	0	17448	92885	0	0	0	0	0	0	0	1	1
										pga	92882	111287	128735	3	18405	18405	0	R:1,1	differs	1	17448	92879	1	1	0	0	0	0	0	2	1
										plann	92885	111287	128735	147137	18402	18402	0	+	exact	0	17448	92885	0	0	0	0	0	0	0	1	1
										ncbi	93351	111287	128735	146671	17936	17936	0	+	exact	0	17448	93817	0	0	0	0	0	0	0	3	2
				Semenovia transiliensis	NC_045182	2018-12-22	2019-11-25	142143	0	chloe	100716	112995	130508	644	12279	12279	0	+	exact	1	17513	100072	0	0	0	0	0	0	0	1	1
										chloroplot	100716	112995	130508	644	12279	12279	0	+	exact	1	17513	100072	0	0	0	0	0	0	0	1	1
										ge_seq	101360	112995	130508	142143	11635	11635	0	+	exact	0	17513	101360	0	0	0	0	0	0	0	2	2
										org_annotate	101360	112995	130508	142143	11635	11635	0	+	exact	0	17513	101360	0	0	0	0	0	0	0	2	2
										pga	100716	112995	130508	644	12279	12279	0	+	exact	1	17513	100072	0	0	0	0	0	0	0	1	1
										plann	101360	112995	130508	142143	11635	11635	0	+	exact	0	17513	101360	0	0	0	0	0	0	0	2	2
										ncbi									no												3
			Seseli	Seseli montanum	NC_027451	2014-06-19	2015-07-14	147823	0	chloe	92621	111482	128962	147823	18861	18861	0	+	exact	0	17480	92621	0	0	0	0	0	0	0	1	1
										chloroplot	92621	111482	128962	147823	18861	18861	0	+	exact	0	17480	92621	0	0	0	0	0	0	0	1	1
										ge_seq	92621	111482	128962	147823	18861	18861	0	+	exact	0	17480	92621	0	0	0	0	0	0	0	1	1
										org_annotate	92621	111482	128962	147823	18861	18861	0	+	exact	0	17480	92621	0	0	0	0	0	0	0	1	1
										pga	92621	111482	128962	147823	18861	18861	0	+	exact	0	17480	92621	0	0	0	0	0	0	0	1	1
										plann	92621	111482	128962	147823	18861	18861	0	+	exact	0	17480	92621	0	0	0	0	0	0	0	1	1
										ncbi									no												2
			Tetrataenium	Tetrataenium yunnanense	NC_045183	2019-08-22	2019-11-25	142714	0	chloe	101195	113795	131309	1195	12600	12600	0	+	exact	1	17514	100000	0	0	0	0	0	0	0	1	1
										chloroplot	101195	113795	131309	1195	12600	12600	0	+	exact	1	17514	100000	0	0	0	0	0	0	0	1	1
										ge_seq	102390	113795	131309	142714	11405	11405	0	+	exact	0	17514	102390	0	0	0	0	0	0	0	2	2
										org_annotate	102390	113795	131309	142714	11405	11405	0	+	exact	0	17514	102390	0	0	0	0	0	0	0	2	2
										pga	101195	113795	131309	1195	12600	12600	0	+	exact	1	17514	100000	0	0	0	0	0	0	0	1	1
										plann	102390	113795	131309	142714	11405	11405	0	+	exact	0	17514	102390	0	0	0	0	0	0	0	2	2
										ncbi									no												3
			Tongoloa	Tongoloa silaifolia	NC_049062	2019-07-23	2020-06-28	161122	0	chloe	81137	111961	129514	160338	30824	30824	0	+	exact	0	17553	81921	0	0	0	0	0	0	0	1	1
										chloroplot	81137	111961	129514	160338	30824	30824	0	+	exact	0	17553	81921	0	0	0	0	0	0	0	1	1
										ge_seq	81137	111961	129514	160338	30824	30824	0	+	exact	0	17553	81921	0	0	0	0	0	0	0	1	1
										org_annotate	81137	111961	129514	160338	30824	30824	0	+	exact	0	17553	81921	0	0	0	0	0	0	0	1	1
										pga	81137	111961	129514	160338	30824	30824	0	+	exact	0	17553	81921	0	0	0	0	0	0	0	1	1
										plann	81137	111961	129514	160338	30824	30824	0	+	exact	0	17553	81921	0	0	0	0	0	0	0	1	1
										ncbi	81137	111961	129514	160338	30824	30824	0	+	exact	0	17553	81921	0	0	0	0	0	0	0	1	1
			Trachyspermum	Trachyspermum ammi	NC_047246	2019-11-28	2020-04-26	154378	0	chloe	84049	110596	127831	154378	26547	26547	0	+	exact	0	17235	84049	0	0	0	0	0	0	0	1	1
										chloroplot	84049	110596	127831	154378	26547	26547	0	+	exact	0	17235	84049	0	0	0	0	0	0	0	1	1
										ge_seq	84049	110596	127831	154378	26547	26547	0	+	exact	0	17235	84049	0	0	0	0	0	0	0	1	1
										org_annotate	84049	110596	127831	154378	26547	26547	0	+	exact	0	17235	84049	0	0	0	0	0	0	0	1	1
										pga	84049	110596	127831	154378	26547	26547	0	+	exact	0	17235	84049	0	0	0	0	0	0	0	1	1
										plann	84049	110596	127831	154378	26547	26547	0	+	exact	0	17235	84049	0	0	0	0	0	0	0	1	1
										ncbi	84049	110596	127831	154378	26547	26547	0	+	exact	0	17235	84049	0	0	0	0	0	0	0	1	1
		Araliaceae	Aralia	Aralia atropurpurea	NC_056999	2019-04-09	2021-09-01	156226	0	chloe	86231	105603	136854	156226	19372	19372	0	+	exact	0	31251	86231	0	0	0	0	0	0	0	1	1
										chloroplot	86231	112194	130262	156226	25963	25964	1	I:1,1	differs	0	18068	86231	0	0	1	1	0	0	0	2	2
										ge_seq	86231	112194	130262	156226	25963	25964	1	I:1,1	differs	0	18068	86231	0	0	1	1	0	0	0	2	2
										org_annotate	86231	112194	130262	156226	25963	25964	1	I:1,1	differs	0	18068	86231	0	0	1	1	0	0	0	2	2
										pga	86231	112194	130262	156226	25963	25964	1	I:1,1	differs	0	18068	86231	0	0	1	1	0	0	0	2	2
										plann	86231	112194	130262	156226	25963	25964	1	I:1,1	differs	0	18068	86231	0	0	1	1	0	0	0	2	2
										ncbi	105590	112194	86231	105603	6604	19372	12768	???	differs	0	130263	156213	0	0	0	0	0	0	0	3	3
				Aralia continentalis	NC_041648	2018-02-04	2019-04-10	155999	0	chloe	86049	111998	130050	155999	25949	25949	0	+	exact	0	18052	86049	0	0	0	0	0	0	0	1	1
										chloroplot	86049	111998	130050	155999	25949	25949	0	+	exact	0	18052	86049	0	0	0	0	0	0	0	1	1
										ge_seq	86049	111998	130050	155999	25949	25949	0	+	exact	0	18052	86049	0	0	0	0	0	0	0	1	1
										org_annotate	86049	111998	130050	155999	25949	25949	0	+	exact	0	18052	86049	0	0	0	0	0	0	0	1	1
										pga	86049	111998	130050	155999	25949	25949	0	+	exact	0	18052	86049	0	0	0	0	0	0	0	1	1
										plann	86049	111998	130050	155999	25949	25949	0	+	exact	0	18052	86049	0	0	0	0	0	0	0	1	1
										ncbi	86049	111998	130050	155999	25949	25949	0	+	exact	0	18052	86049	0	0	0	0	0	0	0	1	1
				Aralia cordata	NC_040964	2018-08-20	2019-02-27	156087	0	chloe	86101	112068	130120	156087	25967	25967	0	+	exact	0	18052	86101	0	0	0	0	0	0	0	1	1
										chloroplot	86101	112068	130120	156087	25967	25967	0	+	exact	0	18052	86101	0	0	0	0	0	0	0	1	1
										ge_seq	86101	112068	130120	156087	25967	25967	0	+	exact	0	18052	86101	0	0	0	0	0	0	0	1	1
										org_annotate	86101	112068	130120	156087	25967	25967	0	+	exact	0	18052	86101	0	0	0	0	0	0	0	1	1
										pga	86101	112068	130120	156087	25967	25967	0	+	exact	0	18052	86101	0	0	0	0	0	0	0	1	1
										plann	86101	112068	130120	156087	25967	25967	0	+	exact	0	18052	86101	0	0	0	0	0	0	0	1	1
										ncbi									no												2
				Aralia undulata	NC_022810	2013-01-05	2013-12-06	156333	0	chloe	86027	105378	136984	2	19351	19351	0	+	exact	1	31606	86025	0	0	0	0	0	0	0	1	1
										chloroplot	86027	112134	130226	2	26107	26109	2	I:1,2	differs	1	18092	86025	0	0	1	2	0	0	0	2	2
										ge_seq	86029	112134	130226	156333	26105	26107	2	I:1,2	differs	0	18092	86029	0	0	1	2	0	0	0	3	2
										org_annotate	86029	112134	130226	156333	26105	26107	2	I:1,2	differs	0	18092	86029	0	0	1	2	0	0	0	3	2
										pga	86027	112134	130226	2	26107	26109	2	I:1,2	differs	1	18092	86025	0	0	1	2	0	0	0	2	2
										plann	86029	112134	130226	156333	26105	26107	2	I:1,2	differs	0	18092	86029	0	0	1	2	0	0	0	3	2
										ncbi									no												3
			Brassaiopsis	Brassaiopsis hainla	NC_022811	2013-01-05	2013-11-19	156459	1	chloe	86565	112503	130523	2	25938	25938	0	+	exact	1	18020	86563	0	0	0	0	0	0	0	1	1
										chloroplot	86565	112503	130523	2	25938	25938	0	+	exact	1	18020	86563	0	0	0	0	0	0	0	1	1
										ge_seq	86565	112503	130523	1	25938	25937	1	I:1,1	differs	1	18020	86564	0	0	1	1	0	0	0	2	1
										org_annotate	86567	112503	130523	156459	25936	25936	0	+	exact	0	18020	86567	0	0	0	0	0	0	0	3	1
										pga	86565	112503	130523	2	25938	25938	0	+	exact	1	18020	86563	0	0	0	0	0	0	0	1	1
										plann	86567	112503	130523	156459	25936	25936	0	+	exact	0	18020	86567	0	0	0	0	0	0	0	3	1
										ncbi									no												2
			Cheirodendron	Cheirodendron bastardianum	NC_049884	2020-04-24	2020-07-24	156698	169	chloe	93306	104157	139126	149977	10851	10851	0	+	exact	0	34969	100027	0	0	0	0	2	2	4	1	1
										chloroplot	86571	112543	130740	156694	25972	25954	18	R:4,27;I:6,26	differs	0	18197	86575	4	27	6	26	31	18	49	2	2
										ge_seq									no												3
										org_annotate	86571	112543	130740	156697	25972	25957	15	R:4,27;I:5,23	differs	0	18197	86572	4	27	5	23	31	18	49	3	2
										pga	86571	112543	130740	156697	25972	25957	15	R:4,27;I:5,23	differs	0	18197	86572	4	27	5	23	31	18	49	3	2
										plann	86571	112543	130740	156697	25972	25957	15	R:4,27;I:5,23	differs	0	18197	86572	4	27	5	23	31	18	49	3	2
										ncbi									no												3
			Dendropanax	Dendropanax dentiger	NC_026546	2014-12-07	2015-03-27	156687	0	chloe	86680	112609	130758	156687	25929	25929	0	+	exact	0	18149	86680	0	0	0	0	0	0	0	1	1
										chloroplot	86680	112609	130758	156687	25929	25929	0	+	exact	0	18149	86680	0	0	0	0	0	0	0	1	1
										ge_seq	86680	112609	130758	156687	25929	25929	0	+	exact	0	18149	86680	0	0	0	0	0	0	0	1	1
										org_annotate	86680	112609	130758	156687	25929	25929	0	+	exact	0	18149	86680	0	0	0	0	0	0	0	1	1
										pga	86680	112609	130758	156687	25929	25929	0	+	exact	0	18149	86680	0	0	0	0	0	0	0	1	1
										plann	86680	112609	130758	156687	25929	25929	0	+	exact	0	18149	86680	0	0	0	0	0	0	0	1	1
										ncbi	86680	112560	130807	156687	25880	25880	0	+	exact	0	18247	86680	0	0	0	0	0	0	0	2	2
				Dendropanax morbifer	NC_027607	2015-04-15	2015-07-23	156366	0	chloe	86475	112358	130483	156366	25883	25883	0	+	exact	0	18125	86475	0	0	0	0	0	0	0	1	1
										chloroplot	86475	112358	130483	156366	25883	25883	0	+	exact	0	18125	86475	0	0	0	0	0	0	0	1	1
										ge_seq	86475	112358	130483	156366	25883	25883	0	+	exact	0	18125	86475	0	0	0	0	0	0	0	1	1
										org_annotate	86475	112358	130483	156366	25883	25883	0	+	exact	0	18125	86475	0	0	0	0	0	0	0	1	1
										pga	86475	112358	130483	156366	25883	25883	0	+	exact	0	18125	86475	0	0	0	0	0	0	0	1	1
										plann	86475	112358	130483	156366	25883	25883	0	+	exact	0	18125	86475	0	0	0	0	0	0	0	1	1
										ncbi	86475	112359	130485	156366	25884	25881	3	I:1,3	differs	0	18126	86475	0	0	1	3	0	0	0	2	1
				Dendropanax oligodontus	NC_053618	2020-08-20	2021-03-26	156403	0	chloe	86440	112384	130459	156403	25944	25944	0	+	exact	0	18075	86440	0	0	0	0	0	0	0	1	1
										chloroplot	86440	112384	130459	156403	25944	25944	0	+	exact	0	18075	86440	0	0	0	0	0	0	0	1	1
										ge_seq	86440	112384	130459	156403	25944	25944	0	+	exact	0	18075	86440	0	0	0	0	0	0	0	1	1
										org_annotate	86440	112384	130459	156403	25944	25944	0	+	exact	0	18075	86440	0	0	0	0	0	0	0	1	1
										pga	86440	112384	130459	156403	25944	25944	0	+	exact	0	18075	86440	0	0	0	0	0	0	0	1	1
										plann	86440	112384	130459	156403	25944	25944	0	+	exact	0	18075	86440	0	0	0	0	0	0	0	1	1
										ncbi	86440	112384	130459	156403	25944	25944	0	+	exact	0	18075	86440	0	0	0	0	0	0	0	1	1
			Eleutherococcus	Eleutherococcus brachypus	NC_050832	2017-11-03	2020-10-27	156981	0	chloe	86920	112859	131043	1	25939	25939	0	+	exact	1	18184	86919	0	0	0	0	0	0	0	1	1
										chloroplot	86920	112859	131043	1	25939	25939	0	+	exact	1	18184	86919	0	0	0	0	0	0	0	1	1
										ge_seq	86921	112859	131043	156981	25938	25938	0	+	exact	0	18184	86921	0	0	0	0	0	0	0	2	1
										org_annotate	86921	112859	131043	156981	25938	25938	0	+	exact	0	18184	86921	0	0	0	0	0	0	0	2	1
										pga	86912	112859	131043	9	25947	25947	0	R:3,3	differs	1	18184	86903	3	3	0	0	0	0	0	3	1
										plann	86921	112859	131043	156981	25938	25938	0	+	exact	0	18184	86921	0	0	0	0	0	0	0	2	1
										ncbi	86921	112859	131043	156981	25938	25938	0	+	exact	0	18184	86921	0	0	0	0	0	0	0	2	1
				Eleutherococcus senticosus	NC_016430	2011-09-02	2015-08-04	156768	0	chloe	86755	112685	130838	156768	25930	25930	0	+	exact	0	18153	86755	0	0	0	0	0	0	0	1	1
										chloroplot	86755	112685	130838	156768	25930	25930	0	+	exact	0	18153	86755	0	0	0	0	0	0	0	1	1
										ge_seq	86755	112685	130838	156768	25930	25930	0	+	exact	0	18153	86755	0	0	0	0	0	0	0	1	1
										org_annotate	86755	112685	130838	156768	25930	25930	0	+	exact	0	18153	86755	0	0	0	0	0	0	0	1	1
										pga	86755	112685	130838	156768	25930	25930	0	+	exact	0	18153	86755	0	0	0	0	0	0	0	1	1
										plann	86755	112685	130838	156768	25930	25930	0	+	exact	0	18153	86755	0	0	0	0	0	0	0	1	1
										ncbi									no												2
				Eleutherococcus trifoliatus	NC_052849	2019-11-22	2021-02-10	156751	0	chloe	86747	112591	130907	156751	25844	25844	0	+	exact	0	18316	86747	0	0	0	0	0	0	0	1	1
										chloroplot	86747	112591	130907	156751	25844	25844	0	+	exact	0	18316	86747	0	0	0	0	0	0	0	1	1
										ge_seq	86747	112591	130907	156751	25844	25844	0	+	exact	0	18316	86747	0	0	0	0	0	0	0	1	1
										org_annotate	86747	112591	130907	156751	25844	25844	0	+	exact	0	18316	86747	0	0	0	0	0	0	0	1	1
										pga	86747	112648	130815	156751	25901	25936	35	I:1,35	differs	0	18167	86747	0	0	1	35	0	0	0	2	2
										plann	86747	112591	130907	156751	25844	25844	0	+	exact	0	18316	86747	0	0	0	0	0	0	0	1	1
										ncbi	86747	112591	130907	156751	25844	25844	0	+	exact	0	18316	86747	0	0	0	0	0	0	0	1	1
			Fatsia	Fatsia japonica	NC_027685	2015-03-26	2015-08-04	155613	0	chloe	86488	112117	129984	155613	25629	25629	0	+	exact	0	17867	86488	0	0	0	0	0	0	0	1	1
										chloroplot	86488	112117	129984	155613	25629	25629	0	+	exact	0	17867	86488	0	0	0	0	0	0	0	1	1
										ge_seq	86488	112117	129984	155613	25629	25629	0	+	exact	0	17867	86488	0	0	0	0	0	0	0	1	1
										org_annotate	86488	112117	129984	155613	25629	25629	0	+	exact	0	17867	86488	0	0	0	0	0	0	0	1	1
										pga	86488	112117	129984	155613	25629	25629	0	+	exact	0	17867	86488	0	0	0	0	0	0	0	1	1
										plann	86488	112117	129984	155613	25629	25629	0	+	exact	0	17867	86488	0	0	0	0	0	0	0	1	1
										ncbi									no												2
			Heptapleurum	Schefflera actinophylla	NC_049889	2020-04-24	2020-07-24	156675	30	chloe	86576	112544	130701	156669	25968	25968	0	+	exact	0	18157	86582	0	0	0	0	0	0	0	1	1
										chloroplot	86576	112544	130701	156669	25968	25968	0	+	exact	0	18157	86582	0	0	0	0	0	0	0	1	1
										ge_seq									no												2
										org_annotate	86576	112544	130701	156669	25968	25968	0	+	exact	0	18157	86582	0	0	0	0	0	0	0	1	1
										pga	86576	112544	130701	156669	25968	25968	0	+	exact	0	18157	86582	0	0	0	0	0	0	0	1	1
										plann	86576	112544	130701	156669	25968	25968	0	+	exact	0	18157	86582	0	0	0	0	0	0	0	1	1
										ncbi									no												2
				Schefflera delavayi	NC_022813	2013-01-05	2013-11-19	156341	1	chloe	86121	112159	130305	2	26038	26038	0	R:1,1	differs	1	18146	86119	1	1	0	0	0	0	0	1	1
										chloroplot	86121	112159	130305	2	26038	26038	0	R:1,1	differs	1	18146	86119	1	1	0	0	0	0	0	1	1
										ge_seq	86121	111674	130790	1	25553	25552	1	I:1,1	differs	1	19116	86120	0	0	1	1	0	0	0	2	2
										org_annotate	86123	112159	130305	156341	26036	26036	0	R:1,1	differs	0	18146	86123	1	1	0	0	0	0	0	3	1
										pga	86121	112159	130305	2	26038	26038	0	R:1,1	differs	1	18146	86119	1	1	0	0	0	0	0	1	1
										plann	86123	112159	130305	156341	26036	26036	0	R:1,1	differs	0	18146	86123	1	1	0	0	0	0	0	3	1
										ncbi									no												3
				Schefflera heptaphylla	NC_029764	2015-09-14	2016-03-28	156685	0	chloe	86610	112574	130721	156685	25964	25964	0	+	exact	0	18147	86610	0	0	0	0	0	0	0	1	1
										chloroplot	86610	112574	130721	156685	25964	25964	0	+	exact	0	18147	86610	0	0	0	0	0	0	0	1	1
										ge_seq	86610	112574	130721	156685	25964	25964	0	+	exact	0	18147	86610	0	0	0	0	0	0	0	1	1
										org_annotate	86610	112574	130721	156685	25964	25964	0	+	exact	0	18147	86610	0	0	0	0	0	0	0	1	1
										pga	86610	112574	130721	156685	25964	25964	0	+	exact	0	18147	86610	0	0	0	0	0	0	0	1	1
										plann	86610	112574	130721	156685	25964	25964	0	+	exact	0	18147	86610	0	0	0	0	0	0	0	1	1
										ncbi									no												2
			Hydrocotyle	Hydrocotyle sibthorpioides	NC_035502	2015-08-24	2017-08-24	152880	0	chloe	84064	109127	127817	152880	25063	25063	0	+	exact	0	18690	84064	0	0	0	0	0	0	0	1	1
										chloroplot	84064	109127	127817	152880	25063	25063	0	+	exact	0	18690	84064	0	0	0	0	0	0	0	1	1
										ge_seq	84064	109127	127817	152880	25063	25063	0	+	exact	0	18690	84064	0	0	0	0	0	0	0	1	1
										org_annotate	84064	109127	127817	152880	25063	25063	0	+	exact	0	18690	84064	0	0	0	0	0	0	0	1	1
										pga	84064	109127	127817	152880	25063	25063	0	+	exact	0	18690	84064	0	0	0	0	0	0	0	1	1
										plann	84064	109127	127817	152880	25063	25063	0	+	exact	0	18690	84064	0	0	0	0	0	0	0	1	1
										ncbi									no												2
				Hydrocotyle verticillata	NC_015818	2010-06-29	2017-06-07	153207	0	chloe	84352	109411	128148	153207	25059	25059	0	+	exact	0	18737	84352	0	0	0	0	0	0	0	1	1
										chloroplot	84352	109411	128148	153207	25059	25059	0	+	exact	0	18737	84352	0	0	0	0	0	0	0	1	1
										ge_seq	84352	109411	128148	153207	25059	25059	0	+	exact	0	18737	84352	0	0	0	0	0	0	0	1	1
										org_annotate	84352	109414	128145	153207	25062	25062	0	R:1,1	differs	0	18731	84352	1	1	0	0	0	0	0	2	1
										pga	84352	109414	128145	153207	25062	25062	0	R:1,1	differs	0	18731	84352	1	1	0	0	0	0	0	2	1
										plann	84352	109415	128145	153207	25063	25062	1	I:1,1	differs	0	18730	84352	0	0	1	1	0	0	0	3	1
										ncbi	84352	109410	128149	153207	25058	25058	0	+	exact	0	18739	84352	0	0	0	0	0	0	0	4	1
			Kalopanax	Kalopanax septemlobus	NC_022814	2013-01-05	2013-12-06	156413	0	chloe	86467	112381	130499	156413	25914	25914	0	+	exact	0	18118	86467	0	0	0	0	0	0	0	1	1
										chloroplot	86467	112381	130499	156413	25914	25914	0	+	exact	0	18118	86467	0	0	0	0	0	0	0	1	1
										ge_seq	86467	112381	130499	156413	25914	25914	0	+	exact	0	18118	86467	0	0	0	0	0	0	0	1	1
										org_annotate	86467	112381	130499	156413	25914	25914	0	+	exact	0	18118	86467	0	0	0	0	0	0	0	1	1
										pga	86467	112381	130499	156413	25914	25914	0	+	exact	0	18118	86467	0	0	0	0	0	0	0	1	1
										plann	86467	112381	130499	156413	25914	25914	0	+	exact	0	18118	86467	0	0	0	0	0	0	0	1	1
										ncbi									no												2
			Metapanax	Metapanax delavayi	NC_022812	2013-01-05	2013-11-19	156343	0	chloe	86359	112287	130417	2	25928	25928	0	+	exact	1	18130	86357	0	0	0	0	0	0	0	1	1
										chloroplot	86359	112287	130417	2	25928	25928	0	+	exact	1	18130	86357	0	0	0	0	0	0	0	1	1
										ge_seq	86361	112287	130417	156343	25926	25926	0	+	exact	0	18130	86361	0	0	0	0	0	0	0	2	1
										org_annotate	86361	112287	130417	156343	25926	25926	0	+	exact	0	18130	86361	0	0	0	0	0	0	0	2	1
										pga	86359	112287	130417	2	25928	25928	0	+	exact	1	18130	86357	0	0	0	0	0	0	0	1	1
										plann	86361	112287	130417	156343	25926	25926	0	+	exact	0	18130	86361	0	0	0	0	0	0	0	2	1
										ncbi									no												2
			Panax	Panax ginseng	NC_006290	2004-03-25	2010-03-26	156318	5	chloe	86106	112177	130247	156318	26071	26071	0	+	exact	0	18070	86106	0	0	0	0	0	0	0	1	1
										chloroplot	86106	112177	130247	156318	26071	26071	0	+	exact	0	18070	86106	0	0	0	0	0	0	0	1	1
										ge_seq									no												2
										org_annotate	86106	112177	130247	156318	26071	26071	0	+	exact	0	18070	86106	0	0	0	0	0	0	0	1	1
										pga	86106	112177	130247	156318	26071	26071	0	+	exact	0	18070	86106	0	0	0	0	0	0	0	1	1
										plann	86106	112177	130247	156318	26071	26071	0	+	exact	0	18070	86106	0	0	0	0	0	0	0	1	1
										ncbi									no												2
				Panax japonicus	NC_028703	2014-10-24	2015-12-17	156188	0	chloe	86199	112187	130200	156188	25988	25988	0	+	exact	0	18013	86199	0	0	0	0	0	0	0	1	1
										chloroplot	86199	112187	130200	156188	25988	25988	0	+	exact	0	18013	86199	0	0	0	0	0	0	0	1	1
										ge_seq	86199	112187	130200	156188	25988	25988	0	+	exact	0	18013	86199	0	0	0	0	0	0	0	1	1
										org_annotate	86199	112187	130200	156188	25988	25988	0	+	exact	0	18013	86199	0	0	0	0	0	0	0	1	1
										pga	86199	112187	130200	156188	25988	25988	0	+	exact	0	18013	86199	0	0	0	0	0	0	0	1	1
										plann	86199	112187	130200	156188	25988	25988	0	+	exact	0	18013	86199	0	0	0	0	0	0	0	1	1
										ncbi									no												2
				Panax japonicus var. bipinnatifidus	NC_043952	2019-01-15	2019-07-22	156166	0	chloe	86175	112164	130177	156166	25989	25989	0	+	exact	0	18013	86175	0	0	0	0	0	0	0	1	1
										chloroplot	86175	112164	130177	156166	25989	25989	0	+	exact	0	18013	86175	0	0	0	0	0	0	0	1	1
										ge_seq	86175	112164	130177	156166	25989	25989	0	+	exact	0	18013	86175	0	0	0	0	0	0	0	1	1
										org_annotate	86175	112164	130177	156166	25989	25989	0	+	exact	0	18013	86175	0	0	0	0	0	0	0	1	1
										pga	86175	112164	130177	156166	25989	25989	0	+	exact	0	18013	86175	0	0	0	0	0	0	0	1	1
										plann	86175	112164	130177	156166	25989	25989	0	+	exact	0	18013	86175	0	0	0	0	0	0	0	1	1
										ncbi	86175	112164	130177	156166	25989	25989	0	+	exact	0	18013	86175	0	0	0	0	0	0	0	1	1
				Panax major	NC_053713	2019-09-20	2021-03-26	156402	0	chloe	86188	112291	130298	156401	26103	26103	0	+	exact	0	18007	86189	0	0	0	0	0	0	0	1	1
										chloroplot	86188	112291	130298	156401	26103	26103	0	+	exact	0	18007	86189	0	0	0	0	0	0	0	1	1
										ge_seq	86188	112291	130298	156401	26103	26103	0	+	exact	0	18007	86189	0	0	0	0	0	0	0	1	1
										org_annotate	86188	112291	130298	156401	26103	26103	0	+	exact	0	18007	86189	0	0	0	0	0	0	0	1	1
										pga	86188	112291	130298	156401	26103	26103	0	+	exact	0	18007	86189	0	0	0	0	0	0	0	1	1
										plann	86188	112291	130298	156401	26103	26103	0	+	exact	0	18007	86189	0	0	0	0	0	0	0	1	1
										ncbi									no												2
				Panax notoginseng	NC_026447	2014-03-11	2015-02-25	156387	1	chloe	86111	112247	130251	156387	26136	26136	0	R:2,2	differs	0	18004	86111	2	2	0	0	0	0	0	1	1
										chloroplot	86111	112247	130251	156387	26136	26136	0	R:2,2	differs	0	18004	86111	2	2	0	0	0	0	0	1	1
										ge_seq	86111	111972	130526	156387	25861	25861	0	+	exact	0	18554	86111	0	0	0	0	0	0	0	2	2
										org_annotate	86111	112247	130251	156387	26136	26136	0	R:2,2	differs	0	18004	86111	2	2	0	0	0	0	0	1	1
										pga	86111	112247	130251	156387	26136	26136	0	R:2,2	differs	0	18004	86111	2	2	0	0	0	0	0	1	1
										plann	86111	112247	130251	156387	26136	26136	0	R:2,2	differs	0	18004	86111	2	2	0	0	0	0	0	1	1
										ncbi									no												3
				Panax quinquefolius	NC_027456	2014-07-01	2015-07-14	156088	0	chloe	86095	112095	130088	156088	26000	26000	0	+	exact	0	17993	86095	0	0	0	0	0	0	0	1	1
										chloroplot	86095	112095	130088	156088	26000	26000	0	+	exact	0	17993	86095	0	0	0	0	0	0	0	1	1
										ge_seq	86095	112095	130088	156088	26000	26000	0	+	exact	0	17993	86095	0	0	0	0	0	0	0	1	1
										org_annotate	86095	112095	130088	156088	26000	26000	0	+	exact	0	17993	86095	0	0	0	0	0	0	0	1	1
										pga	86095	112095	130088	156088	26000	26000	0	+	exact	0	17993	86095	0	0	0	0	0	0	0	1	1
										plann	86095	112095	130088	156088	26000	26000	0	+	exact	0	17993	86095	0	0	0	0	0	0	0	1	1
										ncbi									no												2
				Panax stipuleanatus	NC_030598	2016-05-14	2017-06-07	156064	0	chloe	86116	112003	130177	156064	25887	25887	0	+	exact	0	18174	86116	0	0	0	0	0	0	0	1	1
										chloroplot	86116	112003	130177	156064	25887	25887	0	+	exact	0	18174	86116	0	0	0	0	0	0	0	1	1
										ge_seq	86116	112003	130177	156064	25887	25887	0	+	exact	0	18174	86116	0	0	0	0	0	0	0	1	1
										org_annotate	86116	112003	130177	156064	25887	25887	0	+	exact	0	18174	86116	0	0	0	0	0	0	0	1	1
										pga	86116	112003	130177	156064	25887	25887	0	+	exact	0	18174	86116	0	0	0	0	0	0	0	1	1
										plann	86116	112003	130177	156064	25887	25887	0	+	exact	0	18174	86116	0	0	0	0	0	0	0	1	1
										ncbi									no												2
				Panax trifolius	NC_037994	2017-05-12	2018-07-05	156157	0	chloe	86322	112216	130263	156157	25894	25894	0	+	exact	0	18047	86322	0	0	0	0	0	0	0	1	1
										chloroplot	86322	112216	130263	156157	25894	25894	0	+	exact	0	18047	86322	0	0	0	0	0	0	0	1	1
										ge_seq	86322	112216	130263	156157	25894	25894	0	+	exact	0	18047	86322	0	0	0	0	0	0	0	1	1
										org_annotate	86322	112216	130263	156157	25894	25894	0	+	exact	0	18047	86322	0	0	0	0	0	0	0	1	1
										pga	86322	112216	130263	156157	25894	25894	0	+	exact	0	18047	86322	0	0	0	0	0	0	0	1	1
										plann	86322	112216	130263	156157	25894	25894	0	+	exact	0	18047	86322	0	0	0	0	0	0	0	1	1
										ncbi									no												2
				Panax vietnamensis	NC_028704	2014-10-24	2015-12-17	155993	0	chloe	86178	112118	130053	155993	25940	25940	0	+	exact	0	17935	86178	0	0	0	0	0	0	0	1	1
										chloroplot	86178	112118	130053	155993	25940	25940	0	+	exact	0	17935	86178	0	0	0	0	0	0	0	1	1
										ge_seq	86178	112118	130053	155993	25940	25940	0	+	exact	0	17935	86178	0	0	0	0	0	0	0	1	1
										org_annotate	86178	112121	130050	155993	25943	25943	0	R:1,1	differs	0	17929	86178	1	1	0	0	0	0	0	2	1
										pga	86178	112121	130050	155993	25943	25943	0	R:1,1	differs	0	17929	86178	1	1	0	0	0	0	0	2	1
										plann	86178	112121	130050	155993	25943	25943	0	R:1,1	differs	0	17929	86178	1	1	0	0	0	0	0	2	1
										ncbi									no												2
				Panax wangianus	NC_043953	2019-01-15	2019-07-22	156176	0	chloe	86176	112193	130159	156176	26017	26017	0	+	exact	0	17966	86176	0	0	0	0	0	0	0	1	1
										chloroplot	86176	112193	130159	156176	26017	26017	0	+	exact	0	17966	86176	0	0	0	0	0	0	0	1	1
										ge_seq	86176	112193	130159	156176	26017	26017	0	+	exact	0	17966	86176	0	0	0	0	0	0	0	1	1
										org_annotate	86176	112193	130159	156176	26017	26017	0	+	exact	0	17966	86176	0	0	0	0	0	0	0	1	1
										pga	86176	112193	130159	156176	26017	26017	0	+	exact	0	17966	86176	0	0	0	0	0	0	0	1	1
										plann	86176	112193	130159	156176	26017	26017	0	+	exact	0	17966	86176	0	0	0	0	0	0	0	1	1
										ncbi	86176	112193	130159	156176	26017	26017	0	+	exact	0	17966	86176	0	0	0	0	0	0	0	1	1
				Panax zingiberensis	NC_043954	2019-01-15	2019-07-22	156310	0	chloe	86125	112234	130201	156310	26109	26109	0	+	exact	0	17967	86125	0	0	0	0	0	0	0	1	1
										chloroplot	86125	112234	130201	156310	26109	26109	0	+	exact	0	17967	86125	0	0	0	0	0	0	0	1	1
										ge_seq	86125	112234	130201	156310	26109	26109	0	+	exact	0	17967	86125	0	0	0	0	0	0	0	1	1
										org_annotate	86125	112234	130201	156310	26109	26109	0	+	exact	0	17967	86125	0	0	0	0	0	0	0	1	1
										pga	86125	112234	130201	156310	26109	26109	0	+	exact	0	17967	86125	0	0	0	0	0	0	0	1	1
										plann	86125	112234	130201	156310	26109	26109	0	+	exact	0	17967	86125	0	0	0	0	0	0	0	1	1
										ncbi	86125	112234	130201	156310	26109	26109	0	+	exact	0	17967	86125	0	0	0	0	0	0	0	1	1
			Raukaua	Raukaua anomalus	NC_049886	2020-04-24	2020-07-24	156664	249	chloe	93332	112536	130741	149945	19204	19204	0	R:2,2	differs	0	18205	100051	2	2	0	0	2	1	3	1	1
										chloroplot	86710	112503	130774	156564	25793	25790	3	R:3,4;I:3,5	differs	0	18271	86810	3	4	3	5	6	3	9	2	2
										ge_seq									no												5
										org_annotate	86602	112577	130700	156655	25975	25955	20	R:10,20;I:6,24	differs	0	18123	86611	10	20	6	24	15	3	18	3	3
										pga	86602	112547	130730	156655	25945	25925	20	R:6,7;I:4,22	differs	0	18183	86611	6	7	4	22	8	3	11	4	4
										plann	86602	112547	130730	156655	25945	25925	20	R:6,7;I:4,22	differs	0	18183	86611	6	7	4	22	8	3	11	4	4
										ncbi									no												5
				Raukaua edgerleyi	NC_049887	2020-04-24	2020-07-24	156748	165	chloe	93252	112590	130790	150128	19338	19338	0	R:1,1	differs	0	18200	99872	1	1	0	0	13	12	25	1	1
										chloroplot	86622	112590	130790	156737	25968	25947	21	R:2,3;I:5,27	differs	0	18200	86633	2	3	5	27	29	17	46	2	2
										ge_seq									no												3
										org_annotate	86620	112590	130790	156742	25970	25952	18	R:3,5;I:4,24	differs	0	18200	86626	3	5	4	24	29	18	47	3	2
										pga	86623	112590	130790	156739	25967	25949	18	R:2,3;I:4,24	differs	0	18200	86632	2	3	4	24	29	17	46	4	2
										plann	86623	112590	130790	156739	25967	25949	18	R:2,3;I:4,24	differs	0	18200	86632	2	3	4	24	29	17	46	4	2
										ncbi									no												3
				Raukaua simplex	NC_049888	2020-04-24	2020-07-24	156713	131	chloe	93227	112556	130758	150087	19329	19329	0	R:1,1	differs	0	18202	99853	1	1	0	0	13	12	25	1	1
										chloroplot	86598	112558	130756	156695	25960	25939	21	R:6,17;I:5,21	differs	0	18198	86616	6	17	5	21	22	23	45	2	2
										ge_seq									no												4
										org_annotate	86598	112586	130728	156704	25988	25976	12	R:8,20;I:9,22	differs	0	18142	86607	8	20	9	22	26	23	49	3	3
										pga	86598	112556	130758	156704	25958	25946	12	R:5,15;I:4,12	differs	0	18202	86607	5	15	4	12	20	23	43	4	2
										plann	86598	112556	130758	156704	25958	25946	12	R:5,15;I:4,12	differs	0	18202	86607	5	15	4	12	20	23	43	4	2
										ncbi									no												4
		Pennantiaceae	Pennantia	Pennantia cunninghamii	NC_049885	2020-04-24	2020-07-24	158129	670	chloe	94748	113521	132039	150812	18773	18773	0	+	exact	0	18518	102065	0	0	0	0	0	0	0	1	1
										chloroplot	87428	113521	132039	158129	26093	26090	3	R:1,12;I:2,3	differs	0	18518	87428	1	12	2	3	0	12	12	2	2
										ge_seq									no												6
										org_annotate	87428	113632	131940	158129	26204	26189	15	R:6,78;I:3,15	differs	0	18308	87428	6	78	3	15	74	12	86	3	3
										pga	87428	113577	131995	158129	26149	26134	15	R:5,25;I:3,15	differs	0	18418	87428	5	25	3	15	22	12	34	4	4
										plann	87428	113521	132039	158129	26093	26090	3	R:1,12;I:2,3	differs	0	18518	87428	1	12	2	3	0	12	12	2	2
										ncbi	87428	113605	131976	158129	26177	26153	24	R:6,44;I:4,24	differs	0	18371	87428	6	44	4	24	50	12	62	5	5
		Pittosporaceae	Pittosporum	Pittosporum brevicalyx	NC_058267	2020-12-12	2021-10-26	153388	0	chloe	84725	109698	128415	153388	24973	24973	0	+	exact	0	18717	84725	0	0	0	0	0	0	0	1	1
										chloroplot	84725	109698	128415	153388	24973	24973	0	+	exact	0	18717	84725	0	0	0	0	0	0	0	1	1
										ge_seq	84725	109698	128415	153388	24973	24973	0	+	exact	0	18717	84725	0	0	0	0	0	0	0	1	1
										org_annotate	84725	109698	128415	153388	24973	24973	0	+	exact	0	18717	84725	0	0	0	0	0	0	0	1	1
										pga	84725	109698	128415	153388	24973	24973	0	+	exact	0	18717	84725	0	0	0	0	0	0	0	1	1
										plann	84725	109698	128415	153388	24973	24973	0	+	exact	0	18717	84725	0	0	0	0	0	0	0	1	1
										ncbi									no												2
				Pittosporum kerrii	NC_046847	2019-10-06	2020-04-10	153581	0	chloe	84940	109890	128631	153581	24950	24950	0	+	exact	0	18741	84940	0	0	0	0	0	0	0	1	1
										chloroplot	84940	109890	128631	153581	24950	24950	0	+	exact	0	18741	84940	0	0	0	0	0	0	0	1	1
										ge_seq	84940	109890	128631	153581	24950	24950	0	+	exact	0	18741	84940	0	0	0	0	0	0	0	1	1
										org_annotate	84940	109890	128631	153581	24950	24950	0	+	exact	0	18741	84940	0	0	0	0	0	0	0	1	1
										pga	84940	109890	128631	153581	24950	24950	0	+	exact	0	18741	84940	0	0	0	0	0	0	0	1	1
										plann	84940	109890	128631	153581	24950	24950	0	+	exact	0	18741	84940	0	0	0	0	0	0	0	1	1
										ncbi	84940	109890	128631	153581	24950	24950	0	+	exact	0	18741	84940	0	0	0	0	0	0	0	1	1
				Pittosporum tobira	NC_057165	2020-12-24	2021-09-01	153754	0	chloe	85010	110012	128752	153754	25002	25002	0	+	exact	0	18740	85010	0	0	0	0	0	0	0	1	1
										chloroplot	85010	110012	128752	153754	25002	25002	0	+	exact	0	18740	85010	0	0	0	0	0	0	0	1	1
										ge_seq	85010	110012	128752	153754	25002	25002	0	+	exact	0	18740	85010	0	0	0	0	0	0	0	1	1
										org_annotate	85010	110012	128752	153754	25002	25002	0	+	exact	0	18740	85010	0	0	0	0	0	0	0	1	1
										pga	85010	110012	128752	153754	25002	25002	0	+	exact	0	18740	85010	0	0	0	0	0	0	0	1	1
										plann	85010	110012	128752	153754	25002	25002	0	+	exact	0	18740	85010	0	0	0	0	0	0	0	1	1
										ncbi									no												2
		Torricelliaceae	Torricellia	Torricellia angulata	NC_031509	2016-08-02	2016-10-21	151336	0	chloe	81055	106916	125475	151336	25861	25861	0	+	exact	0	18559	81055	0	0	0	0	0	0	0	1	1
										chloroplot	81055	106916	125475	151336	25861	25861	0	+	exact	0	18559	81055	0	0	0	0	0	0	0	1	1
										ge_seq	81055	106916	125475	151336	25861	25861	0	+	exact	0	18559	81055	0	0	0	0	0	0	0	1	1
										org_annotate	81055	106916	125475	151336	25861	25861	0	+	exact	0	18559	81055	0	0	0	0	0	0	0	1	1
										pga	81055	106916	125475	151336	25861	25861	0	+	exact	0	18559	81055	0	0	0	0	0	0	0	1	1
										plann	81055	106916	125475	151336	25861	25861	0	+	exact	0	18559	81055	0	0	0	0	0	0	0	1	1
										ncbi	81055	106916	125475	151336	25861	25861	0	+	exact	0	18559	81055	0	0	0	0	0	0	0	1	1
				Torricellia tiliifolia	NC_040944	2019-01-10	2019-02-27	158548	0	chloe	87768	113942	132373	158547	26174	26174	0	+	exact	0	18431	87769	0	0	0	0	0	0	0	1	1
										chloroplot	87768	113942	132373	158547	26174	26174	0	+	exact	0	18431	87769	0	0	0	0	0	0	0	1	1
										ge_seq	87768	113942	132373	158547	26174	26174	0	+	exact	0	18431	87769	0	0	0	0	0	0	0	1	1
										org_annotate	87768	113942	132373	158547	26174	26174	0	+	exact	0	18431	87769	0	0	0	0	0	0	0	1	1
										pga	87768	113942	132373	158547	26174	26174	0	+	exact	0	18431	87769	0	0	0	0	0	0	0	1	1
										plann	87768	113942	132373	158547	26174	26174	0	+	exact	0	18431	87769	0	0	0	0	0	0	0	1	1
										ncbi	87768	113942	132373	158547	26174	26174	0	+	exact	0	18431	87769	0	0	0	0	0	0	0	1	1
	Aquifoliales	Aquifoliaceae	Ilex	Ilex asprella	NC_045274	2019-04-24	2019-12-12	157856	0	chloe	87258	113333	131774	157849	26075	26075	0	+	exact	0	18441	87265	0	0	0	0	0	0	0	1	1
										chloroplot	87258	113333	131774	157849	26075	26075	0	+	exact	0	18441	87265	0	0	0	0	0	0	0	1	1
										ge_seq	87258	113333	131774	157849	26075	26075	0	+	exact	0	18441	87265	0	0	0	0	0	0	0	1	1
										org_annotate	87258	113333	131774	157849	26075	26075	0	+	exact	0	18441	87265	0	0	0	0	0	0	0	1	1
										pga	87258	113333	131774	157849	26075	26075	0	+	exact	0	18441	87265	0	0	0	0	0	0	0	1	1
										plann	87258	113333	131774	157849	26075	26075	0	+	exact	0	18441	87265	0	0	0	0	0	0	0	1	1
										ncbi	87258	113333	131774	157856	26075	26082	7	I:1,7	differs	0	18441	87258	0	0	1	7	0	0	0	2	1
				Ilex championii	NC_057157	2020-07-13	2021-09-01	157468	0	chloe	86878	112952	131394	157468	26074	26074	0	+	exact	0	18442	86878	0	0	0	0	0	0	0	1	1
										chloroplot	86878	112952	131394	157468	26074	26074	0	+	exact	0	18442	86878	0	0	0	0	0	0	0	1	1
										ge_seq	86878	112952	131394	157468	26074	26074	0	+	exact	0	18442	86878	0	0	0	0	0	0	0	1	1
										org_annotate	86878	112952	131394	157468	26074	26074	0	+	exact	0	18442	86878	0	0	0	0	0	0	0	1	1
										pga	86878	112952	131394	157468	26074	26074	0	+	exact	0	18442	86878	0	0	0	0	0	0	0	1	1
										plann	86878	112952	131394	157468	26074	26074	0	+	exact	0	18442	86878	0	0	0	0	0	0	0	1	1
										ncbi									no												2
				Ilex chapaensis	NC_057160	2020-07-13	2021-09-01	157665	0	chloe	87155	113220	131600	157665	26065	26065	0	+	exact	0	18380	87155	0	0	0	0	0	0	0	1	1
										chloroplot	87155	113220	131600	157665	26065	26065	0	+	exact	0	18380	87155	0	0	0	0	0	0	0	1	1
										ge_seq	87155	113220	131600	157665	26065	26065	0	+	exact	0	18380	87155	0	0	0	0	0	0	0	1	1
										org_annotate	87155	113220	131600	157665	26065	26065	0	+	exact	0	18380	87155	0	0	0	0	0	0	0	1	1
										pga	87155	113220	131600	157665	26065	26065	0	+	exact	0	18380	87155	0	0	0	0	0	0	0	1	1
										plann	87155	113220	131600	157665	26065	26065	0	+	exact	0	18380	87155	0	0	0	0	0	0	0	1	1
										ncbi									no												2
				Ilex cinerea	NC_057156	2020-07-13	2021-09-01	157215	0	chloe	86601	112695	131121	157215	26094	26094	0	+	exact	0	18426	86601	0	0	0	0	0	0	0	1	1
										chloroplot	86601	112695	131121	157215	26094	26094	0	+	exact	0	18426	86601	0	0	0	0	0	0	0	1	1
										ge_seq	86601	112695	131121	157215	26094	26094	0	+	exact	0	18426	86601	0	0	0	0	0	0	0	1	1
										org_annotate	86601	112695	131121	157215	26094	26094	0	+	exact	0	18426	86601	0	0	0	0	0	0	0	1	1
										pga	86601	112695	131121	157215	26094	26094	0	+	exact	0	18426	86601	0	0	0	0	0	0	0	1	1
										plann	86601	112695	131121	157215	26094	26094	0	+	exact	0	18426	86601	0	0	0	0	0	0	0	1	1
										ncbi									no												2
				Ilex cornuta	NC_044416	2018-12-24	2019-09-06	157224	0	chloe	86611	112703	131132	157224	26092	26092	0	+	exact	0	18429	86611	0	0	0	0	0	0	0	1	1
										chloroplot	86611	112703	131132	157224	26092	26092	0	+	exact	0	18429	86611	0	0	0	0	0	0	0	1	1
										ge_seq	86611	112703	131132	157224	26092	26092	0	+	exact	0	18429	86611	0	0	0	0	0	0	0	1	1
										org_annotate	86611	112703	131132	157224	26092	26092	0	+	exact	0	18429	86611	0	0	0	0	0	0	0	1	1
										pga	86611	112703	131132	157224	26092	26092	0	+	exact	0	18429	86611	0	0	0	0	0	0	0	1	1
										plann	86611	112703	131132	157224	26092	26092	0	+	exact	0	18429	86611	0	0	0	0	0	0	0	1	1
										ncbi	86611	112703	131132	157224	26092	26092	0	+	exact	0	18429	86611	0	0	0	0	0	0	0	1	1
				Ilex dabieshanensis	NC_056201	2020-11-25	2021-06-20	157218	0	chloe	86607	112699	131126	157218	26092	26092	0	+	exact	0	18427	86607	0	0	0	0	0	0	0	1	1
										chloroplot	86607	112699	131126	157218	26092	26092	0	+	exact	0	18427	86607	0	0	0	0	0	0	0	1	1
										ge_seq	86607	112699	131126	157218	26092	26092	0	+	exact	0	18427	86607	0	0	0	0	0	0	0	1	1
										org_annotate	86607	112699	131126	157218	26092	26092	0	+	exact	0	18427	86607	0	0	0	0	0	0	0	1	1
										pga	86607	112699	131126	157218	26092	26092	0	+	exact	0	18427	86607	0	0	0	0	0	0	0	1	1
										plann	86607	112699	131126	157218	26092	26092	0	+	exact	0	18427	86607	0	0	0	0	0	0	0	1	1
										ncbi									no												2
				Ilex dasyphylla	NC_057161	2020-07-13	2021-09-01	158009	0	chloe	87388	113493	131904	158009	26105	26105	0	+	exact	0	18411	87388	0	0	0	0	0	0	0	1	1
										chloroplot	87388	113493	131904	158009	26105	26105	0	+	exact	0	18411	87388	0	0	0	0	0	0	0	1	1
										ge_seq	87388	113493	131904	158009	26105	26105	0	+	exact	0	18411	87388	0	0	0	0	0	0	0	1	1
										org_annotate	87388	113493	131904	158009	26105	26105	0	+	exact	0	18411	87388	0	0	0	0	0	0	0	1	1
										pga	87388	113493	131904	158009	26105	26105	0	+	exact	0	18411	87388	0	0	0	0	0	0	0	1	1
										plann	87388	113493	131904	158009	26105	26105	0	+	exact	0	18411	87388	0	0	0	0	0	0	0	1	1
										ncbi									no												2
				Ilex ficoidea	NC_057153	2020-07-13	2021-09-01	157536	0	chloe	86922	113016	131442	157536	26094	26094	0	+	exact	0	18426	86922	0	0	0	0	0	0	0	1	1
										chloroplot	86922	113016	131442	157536	26094	26094	0	+	exact	0	18426	86922	0	0	0	0	0	0	0	1	1
										ge_seq	86922	113016	131442	157536	26094	26094	0	+	exact	0	18426	86922	0	0	0	0	0	0	0	1	1
										org_annotate	86922	113016	131442	157536	26094	26094	0	+	exact	0	18426	86922	0	0	0	0	0	0	0	1	1
										pga	86922	113016	131442	157536	26094	26094	0	+	exact	0	18426	86922	0	0	0	0	0	0	0	1	1
										plann	86922	113016	131442	157536	26094	26094	0	+	exact	0	18426	86922	0	0	0	0	0	0	0	1	1
										ncbi									no												2
				Ilex graciliflora	NC_057158	2020-07-13	2021-09-01	157119	0	chloe	86506	112599	131026	157119	26093	26093	0	+	exact	0	18427	86506	0	0	0	0	0	0	0	1	1
										chloroplot	86506	112599	131026	157119	26093	26093	0	+	exact	0	18427	86506	0	0	0	0	0	0	0	1	1
										ge_seq	86506	112599	131026	157119	26093	26093	0	+	exact	0	18427	86506	0	0	0	0	0	0	0	1	1
										org_annotate	86506	112599	131026	157119	26093	26093	0	+	exact	0	18427	86506	0	0	0	0	0	0	0	1	1
										pga	86506	112599	131026	157119	26093	26093	0	+	exact	0	18427	86506	0	0	0	0	0	0	0	1	1
										plann	86506	112599	131026	157119	26093	26093	0	+	exact	0	18427	86506	0	0	0	0	0	0	0	1	1
										ncbi									no												2
				Ilex hanceana	NC_057155	2020-07-13	2021-09-01	157478	0	chloe	86889	112963	131404	157478	26074	26074	0	+	exact	0	18441	86889	0	0	0	0	0	0	0	1	1
										chloroplot	86889	112963	131404	157478	26074	26074	0	+	exact	0	18441	86889	0	0	0	0	0	0	0	1	1
										ge_seq	86889	112963	131404	157478	26074	26074	0	+	exact	0	18441	86889	0	0	0	0	0	0	0	1	1
										org_annotate	86889	112963	131404	157478	26074	26074	0	+	exact	0	18441	86889	0	0	0	0	0	0	0	1	1
										pga	86889	112963	131404	157478	26074	26074	0	+	exact	0	18441	86889	0	0	0	0	0	0	0	1	1
										plann	86889	112963	131404	157478	26074	26074	0	+	exact	0	18441	86889	0	0	0	0	0	0	0	1	1
										ncbi									no												2
				Ilex integra	NC_044417	2018-12-24	2019-09-06	157548	0	chloe	86936	113029	131455	157548	26093	26093	0	+	exact	0	18426	86936	0	0	0	0	0	0	0	1	1
										chloroplot	86936	113029	131455	157548	26093	26093	0	+	exact	0	18426	86936	0	0	0	0	0	0	0	1	1
										ge_seq	86936	113029	131455	157548	26093	26093	0	+	exact	0	18426	86936	0	0	0	0	0	0	0	1	1
										org_annotate	86936	113029	131455	157548	26093	26093	0	+	exact	0	18426	86936	0	0	0	0	0	0	0	1	1
										pga	86936	113029	131455	157548	26093	26093	0	+	exact	0	18426	86936	0	0	0	0	0	0	0	1	1
										plann	86936	113029	131455	157548	26093	26093	0	+	exact	0	18426	86936	0	0	0	0	0	0	0	1	1
										ncbi	86936	113029	131455	157548	26093	26093	0	+	exact	0	18426	86936	0	0	0	0	0	0	0	1	1
				Ilex intermedia	NC_056902	2020-05-12	2021-09-01	157577	0	chloe	87024	113117	131543	59	26093	26093	0	+	exact	1	18426	86965	0	0	0	0	0	0	0	1	1
										chloroplot	87024	113117	131543	59	26093	26093	0	+	exact	1	18426	86965	0	0	0	0	0	0	0	1	1
										ge_seq	87083	113117	131543	157577	26034	26034	0	+	exact	0	18426	87083	0	0	0	0	0	0	0	2	2
										org_annotate	87083	113117	131543	157577	26034	26034	0	+	exact	0	18426	87083	0	0	0	0	0	0	0	2	2
										pga	87024	113117	131543	59	26093	26093	0	+	exact	1	18426	86965	0	0	0	0	0	0	0	1	1
										plann	87083	113117	131543	157577	26034	26034	0	+	exact	0	18426	87083	0	0	0	0	0	0	0	2	2
										ncbi									no												3
				Ilex kwangtungensis	NC_057151	2020-07-13	2021-09-01	158020	0	chloe	87400	113504	131916	158020	26104	26104	0	+	exact	0	18412	87400	0	0	0	0	0	0	0	1	1
										chloroplot	87400	113504	131916	158020	26104	26104	0	+	exact	0	18412	87400	0	0	0	0	0	0	0	1	1
										ge_seq	87400	113504	131916	158020	26104	26104	0	+	exact	0	18412	87400	0	0	0	0	0	0	0	1	1
										org_annotate	87400	113504	131916	158020	26104	26104	0	+	exact	0	18412	87400	0	0	0	0	0	0	0	1	1
										pga	87400	113504	131916	158020	26104	26104	0	+	exact	0	18412	87400	0	0	0	0	0	0	0	1	1
										plann	87400	113504	131916	158020	26104	26104	0	+	exact	0	18412	87400	0	0	0	0	0	0	0	1	1
										ncbi									no												2
				Ilex lancilimba	NC_057982	2020-07-15	2021-10-01	157998	0	chloe	87382	113487	131893	157998	26105	26105	0	+	exact	0	18406	87382	0	0	0	0	0	0	0	1	1
										chloroplot	87382	113487	131893	157998	26105	26105	0	+	exact	0	18406	87382	0	0	0	0	0	0	0	1	1
										ge_seq	87382	113487	131893	157998	26105	26105	0	+	exact	0	18406	87382	0	0	0	0	0	0	0	1	1
										org_annotate	87382	113487	131893	157998	26105	26105	0	+	exact	0	18406	87382	0	0	0	0	0	0	0	1	1
										pga	87382	113487	131893	157998	26105	26105	0	+	exact	0	18406	87382	0	0	0	0	0	0	0	1	1
										plann	87382	113487	131893	157998	26105	26105	0	+	exact	0	18406	87382	0	0	0	0	0	0	0	1	1
										ncbi									no												2
				Ilex latifolia	NC_047291	2019-11-11	2020-04-26	157601	1	chloe	87019	113097	131524	1	26078	26078	0	+	exact	1	18427	87018	0	0	0	0	0	0	0	1	1
										chloroplot	87019	113097	131524	1	26078	26078	0	+	exact	1	18427	87018	0	0	0	0	0	0	0	1	1
										ge_seq	87018	113096	131524	1	26078	26078	0	I:2,2	differs	1	18428	87017	0	0	2	2	0	0	0	2	1
										org_annotate	87020	113097	131524	157601	26077	26077	0	+	exact	0	18427	87020	0	0	0	0	0	0	0	3	1
										pga	87019	113097	131524	1	26078	26078	0	+	exact	1	18427	87018	0	0	0	0	0	0	0	1	1
										plann	87020	113097	131524	157601	26077	26077	0	+	exact	0	18427	87020	0	0	0	0	0	0	0	3	1
										ncbi	87020	113097	131524	157601	26077	26077	0	+	exact	0	18427	87020	0	0	0	0	0	0	0	3	1
				Ilex lohfauensis	NC_057150	2020-07-13	2021-09-01	157470	0	chloe	86873	112951	131392	157470	26078	26078	0	+	exact	0	18441	86873	0	0	0	0	0	0	0	1	1
										chloroplot	86873	112951	131392	157470	26078	26078	0	+	exact	0	18441	86873	0	0	0	0	0	0	0	1	1
										ge_seq	86873	112951	131392	157470	26078	26078	0	+	exact	0	18441	86873	0	0	0	0	0	0	0	1	1
										org_annotate	86873	112951	131392	157470	26078	26078	0	+	exact	0	18441	86873	0	0	0	0	0	0	0	1	1
										pga	86873	112951	131392	157470	26078	26078	0	+	exact	0	18441	86873	0	0	0	0	0	0	0	1	1
										plann	86873	112951	131392	157470	26078	26078	0	+	exact	0	18441	86873	0	0	0	0	0	0	0	1	1
										ncbi									no												2
				Ilex memecylifolia	NC_057159	2020-07-13	2021-09-01	157842	0	chloe	87249	113325	131766	157842	26076	26076	0	+	exact	0	18441	87249	0	0	0	0	0	0	0	1	1
										chloroplot	87249	113325	131766	157842	26076	26076	0	+	exact	0	18441	87249	0	0	0	0	0	0	0	1	1
										ge_seq	87249	113325	131766	157842	26076	26076	0	+	exact	0	18441	87249	0	0	0	0	0	0	0	1	1
										org_annotate	87249	113325	131766	157842	26076	26076	0	+	exact	0	18441	87249	0	0	0	0	0	0	0	1	1
										pga	87249	113325	131766	157842	26076	26076	0	+	exact	0	18441	87249	0	0	0	0	0	0	0	1	1
										plann	87249	113325	131766	157842	26076	26076	0	+	exact	0	18441	87249	0	0	0	0	0	0	0	1	1
										ncbi									no												2
				Ilex paraguariensis	NC_031207	2014-10-20	2019-09-12	157614	27	chloe	87145	113221	131529	157605	26076	26076	0	+	exact	0	18308	87154	0	0	0	0	0	0	0	1	1
										chloroplot	87145	113221	131529	157605	26076	26076	0	+	exact	0	18308	87154	0	0	0	0	0	0	0	1	1
										ge_seq									no												2
										org_annotate	87145	113221	131529	157605	26076	26076	0	+	exact	0	18308	87154	0	0	0	0	0	0	0	1	1
										pga	87145	113221	131529	157605	26076	26076	0	+	exact	0	18308	87154	0	0	0	0	0	0	0	1	1
										plann	87145	113221	131529	157605	26076	26076	0	+	exact	0	18308	87154	0	0	0	0	0	0	0	1	1
										ncbi	87144	113221	131528	157605	26077	26077	0	I:2,2	differs	0	18307	87153	0	0	2	2	0	0	0	2	1
				Ilex pernyi	NC_058616	2021-06-29	2021-11-04	157220	0	chloe	86609	112701	131128	157220	26092	26092	0	+	exact	0	18427	86609	0	0	0	0	0	0	0	1	1
										chloroplot	86609	112701	131128	157220	26092	26092	0	+	exact	0	18427	86609	0	0	0	0	0	0	0	1	1
										ge_seq	86609	112701	131128	157220	26092	26092	0	+	exact	0	18427	86609	0	0	0	0	0	0	0	1	1
										org_annotate	86609	112701	131128	157220	26092	26092	0	+	exact	0	18427	86609	0	0	0	0	0	0	0	1	1
										pga	86609	112701	131128	157220	26092	26092	0	+	exact	0	18427	86609	0	0	0	0	0	0	0	1	1
										plann	86609	112701	131128	157220	26092	26092	0	+	exact	0	18427	86609	0	0	0	0	0	0	0	1	1
										ncbi									no												2
				Ilex pubescens	NC_057154	2020-07-13	2021-09-01	157872	0	chloe	87285	113358	131799	157872	26073	26073	0	+	exact	0	18441	87285	0	0	0	0	0	0	0	1	1
										chloroplot	87285	113358	131799	157872	26073	26073	0	+	exact	0	18441	87285	0	0	0	0	0	0	0	1	1
										ge_seq	87285	113358	131799	157872	26073	26073	0	+	exact	0	18441	87285	0	0	0	0	0	0	0	1	1
										org_annotate	87285	113358	131799	157872	26073	26073	0	+	exact	0	18441	87285	0	0	0	0	0	0	0	1	1
										pga	87285	113358	131799	157872	26073	26073	0	+	exact	0	18441	87285	0	0	0	0	0	0	0	1	1
										plann	87285	113358	131799	157872	26073	26073	0	+	exact	0	18441	87285	0	0	0	0	0	0	0	1	1
										ncbi									no												2
				Ilex purpurea	NC_056900	2020-05-12	2021-09-01	157885	0	chloe	87289	113393	131781	157885	26104	26104	0	+	exact	0	18388	87289	0	0	0	0	0	0	0	1	1
										chloroplot	87289	113393	131781	157885	26104	26104	0	+	exact	0	18388	87289	0	0	0	0	0	0	0	1	1
										ge_seq	87289	113393	131781	157885	26104	26104	0	+	exact	0	18388	87289	0	0	0	0	0	0	0	1	1
										org_annotate	87289	113393	131781	157885	26104	26104	0	+	exact	0	18388	87289	0	0	0	0	0	0	0	1	1
										pga	87289	113393	131781	157885	26104	26104	0	+	exact	0	18388	87289	0	0	0	0	0	0	0	1	1
										plann	87289	113393	131781	157885	26104	26104	0	+	exact	0	18388	87289	0	0	0	0	0	0	0	1	1
										ncbi									no												2
				Ilex rotunda	NC_056200	2020-11-25	2021-06-20	157743	0	chloe	87060	113181	131613	157734	26121	26121	0	+	exact	0	18432	87069	0	0	0	0	0	0	0	1	1
										chloroplot	87060	113181	131613	157734	26121	26121	0	+	exact	0	18432	87069	0	0	0	0	0	0	0	1	1
										ge_seq	87060	113181	131613	157734	26121	26121	0	+	exact	0	18432	87069	0	0	0	0	0	0	0	1	1
										org_annotate	87060	113181	131613	157734	26121	26121	0	+	exact	0	18432	87069	0	0	0	0	0	0	0	1	1
										pga	87060	113181	131613	157734	26121	26121	0	+	exact	0	18432	87069	0	0	0	0	0	0	0	1	1
										plann	87060	113181	131613	157734	26121	26121	0	+	exact	0	18432	87069	0	0	0	0	0	0	0	1	1
										ncbi									no												2
				Ilex triflora	NC_057152	2020-07-13	2021-09-01	157706	0	chloe	87183	113248	131641	157706	26065	26065	0	+	exact	0	18393	87183	0	0	0	0	0	0	0	1	1
										chloroplot	87183	113248	131641	157706	26065	26065	0	+	exact	0	18393	87183	0	0	0	0	0	0	0	1	1
										ge_seq	87183	113248	131641	157706	26065	26065	0	+	exact	0	18393	87183	0	0	0	0	0	0	0	1	1
										org_annotate	87183	113248	131641	157706	26065	26065	0	+	exact	0	18393	87183	0	0	0	0	0	0	0	1	1
										pga	87183	113248	131641	157706	26065	26065	0	+	exact	0	18393	87183	0	0	0	0	0	0	0	1	1
										plann	87183	113248	131641	157706	26065	26065	0	+	exact	0	18393	87183	0	0	0	0	0	0	0	1	1
										ncbi									no												2
				Ilex viridis	NC_057162	2020-07-13	2021-09-01	157661	0	chloe	87147	113212	131596	157661	26065	26065	0	+	exact	0	18384	87147	0	0	0	0	0	0	0	1	1
										chloroplot	87147	113212	131596	157661	26065	26065	0	+	exact	0	18384	87147	0	0	0	0	0	0	0	1	1
										ge_seq	87147	113212	131596	157661	26065	26065	0	+	exact	0	18384	87147	0	0	0	0	0	0	0	1	1
										org_annotate	87147	113212	131596	157661	26065	26065	0	+	exact	0	18384	87147	0	0	0	0	0	0	0	1	1
										pga	87147	113212	131596	157661	26065	26065	0	+	exact	0	18384	87147	0	0	0	0	0	0	0	1	1
										plann	87147	113212	131596	157661	26065	26065	0	+	exact	0	18384	87147	0	0	0	0	0	0	0	1	1
										ncbi									no												2
				Ilex vomitoria	NC_056901	2020-05-12	2021-09-01	157328	0	chloe	86862	112925	131323	58	26063	26063	0	+	exact	1	18398	86804	0	0	0	0	0	0	0	1	1
										chloroplot	86862	112925	131323	58	26063	26063	0	+	exact	1	18398	86804	0	0	0	0	0	0	0	1	1
										ge_seq	86920	112925	131323	157328	26005	26005	0	+	exact	0	18398	86920	0	0	0	0	0	0	0	2	2
										org_annotate	86920	112925	131323	157328	26005	26005	0	+	exact	0	18398	86920	0	0	0	0	0	0	0	2	2
										pga	86862	112925	131323	58	26063	26063	0	+	exact	1	18398	86804	0	0	0	0	0	0	0	1	1
										plann	86920	112925	131323	157328	26005	26005	0	+	exact	0	18398	86920	0	0	0	0	0	0	0	2	2
										ncbi									no												3
				Ilex x altaclerensis	NC_057216	2020-11-20	2021-09-01	157518	0	chloe	86917	113003	131432	157518	26086	26086	0	+	exact	0	18429	86917	0	0	0	0	0	0	0	1	1
										chloroplot	86917	113003	131432	157518	26086	26086	0	+	exact	0	18429	86917	0	0	0	0	0	0	0	1	1
										ge_seq	86917	113003	131432	157518	26086	26086	0	+	exact	0	18429	86917	0	0	0	0	0	0	0	1	1
										org_annotate	86917	113003	131432	157518	26086	26086	0	+	exact	0	18429	86917	0	0	0	0	0	0	0	1	1
										pga	86917	113003	131432	157518	26086	26086	0	+	exact	0	18429	86917	0	0	0	0	0	0	0	1	1
										plann	86917	113003	131432	157518	26086	26086	0	+	exact	0	18429	86917	0	0	0	0	0	0	0	1	1
										ncbi									no												2
				Ilex x attenuata	NC_057215	2020-11-20	2021-09-01	157833	0	chloe	87188	113281	131740	157833	26093	26093	0	+	exact	0	18459	87188	0	0	0	0	0	0	0	1	1
										chloroplot	87188	113281	131740	157833	26093	26093	0	+	exact	0	18459	87188	0	0	0	0	0	0	0	1	1
										ge_seq	87188	113281	131740	157833	26093	26093	0	+	exact	0	18459	87188	0	0	0	0	0	0	0	1	1
										org_annotate	87188	113281	131740	157833	26093	26093	0	+	exact	0	18459	87188	0	0	0	0	0	0	0	1	1
										pga	87188	113281	131740	157833	26093	26093	0	+	exact	0	18459	87188	0	0	0	0	0	0	0	1	1
										plann	87188	113281	131740	157833	26093	26093	0	+	exact	0	18459	87188	0	0	0	0	0	0	0	1	1
										ncbi									no												2
				Ilex x koehneana	NC_056966	2020-05-05	2021-09-01	157538	0	chloe	86996	113082	131511	59	26086	26086	0	+	exact	1	18429	86937	0	0	0	0	0	0	0	1	1
										chloroplot	86996	113082	131511	59	26086	26086	0	+	exact	1	18429	86937	0	0	0	0	0	0	0	1	1
										ge_seq	87055	113082	131511	157538	26027	26027	0	+	exact	0	18429	87055	0	0	0	0	0	0	0	2	2
										org_annotate	87055	113082	131511	157538	26027	26027	0	+	exact	0	18429	87055	0	0	0	0	0	0	0	2	2
										pga	86996	113082	131511	59	26086	26086	0	+	exact	1	18429	86937	0	0	0	0	0	0	0	1	1
										plann	87055	113082	131511	157538	26027	26027	0	+	exact	0	18429	87055	0	0	0	0	0	0	0	2	2
										ncbi									no												3
		Cardiopteridaceae	Gonocaryum	Gonocaryum lobbianum	NC_041492	2019-01-10	2019-04-10	158905	0	chloe	87705	113940	132670	158905	26235	26235	0	+	exact	0	18730	87705	0	0	0	0	0	0	0	1	1
										chloroplot	87705	113940	132670	158905	26235	26235	0	+	exact	0	18730	87705	0	0	0	0	0	0	0	1	1
										ge_seq	87705	113940	132670	158905	26235	26235	0	+	exact	0	18730	87705	0	0	0	0	0	0	0	1	1
										org_annotate	87705	113940	132670	158905	26235	26235	0	+	exact	0	18730	87705	0	0	0	0	0	0	0	1	1
										pga	87705	113940	132670	158905	26235	26235	0	+	exact	0	18730	87705	0	0	0	0	0	0	0	1	1
										plann	87705	113940	132670	158905	26235	26235	0	+	exact	0	18730	87705	0	0	0	0	0	0	0	1	1
										ncbi									no												2
		Helwingiaceae	Helwingia	Helwingia chinensis	NC_058619	2021-07-04	2021-11-04	158483	0	chloe	87729	113796	132416	158483	26067	26067	0	+	exact	0	18620	87729	0	0	0	0	0	0	0	1	1
										chloroplot	87729	113796	132416	158483	26067	26067	0	+	exact	0	18620	87729	0	0	0	0	0	0	0	1	1
										ge_seq	87729	113796	132416	158483	26067	26067	0	+	exact	0	18620	87729	0	0	0	0	0	0	0	1	1
										org_annotate	87729	113796	132416	158483	26067	26067	0	+	exact	0	18620	87729	0	0	0	0	0	0	0	1	1
										pga	87729	113796	132416	158483	26067	26067	0	+	exact	0	18620	87729	0	0	0	0	0	0	0	1	1
										plann	87729	113796	132416	158483	26067	26067	0	+	exact	0	18620	87729	0	0	0	0	0	0	0	1	1
										ncbi									no												2
				Helwingia himalaica	NC_031370	2016-06-22	2016-10-13	158362	0	chloe	87798	113685	132518	43	25887	25887	0	R:1,1	differs	1	18833	87755	1	1	0	0	0	0	0	1	1
										chloroplot	87798	113793	132409	43	25995	25996	1	R:1,1;I:1,1	differs	1	18616	87755	1	1	1	1	0	0	0	2	2
										ge_seq	87841	113685	132518	158362	25844	25844	0	R:1,1	differs	0	18833	87841	1	1	0	0	0	0	0	3	3
										org_annotate	87841	113793	132409	158362	25952	25953	1	R:1,1;I:1,1	differs	0	18616	87841	1	1	1	1	0	0	0	4	4
										pga	87773	113793	132409	69	26020	26022	2	R:1,1;I:2,2	differs	1	18616	87704	1	1	2	2	0	0	0	5	5
										plann	87841	113793	132409	158362	25952	25953	1	R:1,1;I:1,1	differs	0	18616	87841	1	1	1	1	0	0	0	4	4
										ncbi	87798	113793	132409	43	25995	25996	1	R:1,1;I:1,1	differs	1	18616	87755	1	1	1	1	0	0	0	2	2
	Asterales	Asteraceae	Achyrachaena	Achyrachaena mollis	NC_036504	2017-08-11	2017-12-18	150468	0	chloe	83143	105977	127634	150468	22834	22834	0	+	exact	0	21657	83143	0	0	0	0	0	0	0	1	1
										chloroplot	83143	107681	125921	150468	24538	24547	9	I:1,9	differs	0	18240	83143	0	0	1	9	0	0	0	2	2
										ge_seq	83143	105977	127634	150468	22834	22834	0	+	exact	0	21657	83143	0	0	0	0	0	0	0	1	1
										org_annotate	83143	107681	125921	150468	24538	24547	9	I:1,9	differs	0	18240	83143	0	0	1	9	0	0	0	2	2
										pga	83143	107681	125921	150468	24538	24547	9	I:1,9	differs	0	18240	83143	0	0	1	9	0	0	0	2	2
										plann	83143	107681	125921	150468	24538	24547	9	I:1,9	differs	0	18240	83143	0	0	1	9	0	0	0	2	2
										ncbi									no												3
			Ageratina	Ageratina adenophora	NC_015621	2011-04-20	2012-08-10	150698	0	chloe	84815	100266	135233	150684	15451	15451	0	R:2,2	differs	0	34967	84829	2	2	0	0	0	0	0	1	1
										chloroplot	84815	107776	127723	150684	22961	22961	0	R:8,18;I:3,4	differs	0	19947	84829	8	18	3	4	0	0	0	2	2
										ge_seq	84815	107776	127723	150684	22961	22961	0	R:8,18;I:3,4	differs	0	19947	84829	8	18	3	4	0	0	0	2	2
										org_annotate	84815	108570	126929	150684	23755	23755	0	R:8,18;I:5,6	differs	0	18359	84829	8	18	5	6	0	0	0	3	3
										pga	84815	108570	126929	150684	23755	23755	0	R:8,18;I:5,6	differs	0	18359	84829	8	18	5	6	0	0	0	3	3
										plann	84815	108570	126929	150684	23755	23755	0	R:8,18;I:5,6	differs	0	18359	84829	8	18	5	6	0	0	0	3	3
										ncbi									no												4
			Ainsliaea	Ainsliaea latifolia	NC_056135	2020-12-01	2021-06-20	152812	0	chloe	84084	109255	127641	152812	25171	25171	0	+	exact	0	18386	84084	0	0	0	0	0	0	0	1	1
										chloroplot	84084	109255	127641	152812	25171	25171	0	+	exact	0	18386	84084	0	0	0	0	0	0	0	1	1
										ge_seq	84084	109255	127641	152812	25171	25171	0	+	exact	0	18386	84084	0	0	0	0	0	0	0	1	1
										org_annotate	84084	109255	127641	152812	25171	25171	0	+	exact	0	18386	84084	0	0	0	0	0	0	0	1	1
										pga	84084	109255	127641	152812	25171	25171	0	+	exact	0	18386	84084	0	0	0	0	0	0	0	1	1
										plann	84084	109255	127641	152812	25171	25171	0	+	exact	0	18386	84084	0	0	0	0	0	0	0	1	1
										ncbi									no												2
			Ajania	Ajania pacifica	NC_050690	2019-12-30	2020-10-09	151059	0	chloe	82857	107811	126105	151059	24954	24954	0	+	exact	0	18294	82857	0	0	0	0	0	0	0	1	1
										chloroplot	82857	107811	126105	151059	24954	24954	0	+	exact	0	18294	82857	0	0	0	0	0	0	0	1	1
										ge_seq	82857	107811	126105	151059	24954	24954	0	+	exact	0	18294	82857	0	0	0	0	0	0	0	1	1
										org_annotate	82857	107811	126105	151059	24954	24954	0	+	exact	0	18294	82857	0	0	0	0	0	0	0	1	1
										pga	82857	107811	126105	151059	24954	24954	0	+	exact	0	18294	82857	0	0	0	0	0	0	0	1	1
										plann	82857	107811	126105	151059	24954	24954	0	+	exact	0	18294	82857	0	0	0	0	0	0	0	1	1
										ncbi	82857	107811	126105	151059	24954	24954	0	+	exact	0	18294	82857	0	0	0	0	0	0	0	1	1
			Aldama	Aldama anchusifolia	NC_053291	2019-08-19	2021-03-09	151330	209	chloe	83717	108359	126688	151330	24642	24642	0	+	exact	0	18329	83717	0	0	0	0	1	1	2	1	1
										chloroplot	83714	108359	126688	3	24645	24645	0	R:1,3	differs	1	18329	83711	1	3	0	0	1	4	5	2	1
										ge_seq									no												2
										org_annotate	83717	108359	126688	151330	24642	24642	0	+	exact	0	18329	83717	0	0	0	0	1	1	2	1	1
										pga	83717	108359	126688	151330	24642	24642	0	+	exact	0	18329	83717	0	0	0	0	1	1	2	1	1
										plann	83717	108359	126688	151330	24642	24642	0	+	exact	0	18329	83717	0	0	0	0	1	1	2	1	1
										ncbi									no												2
				Aldama arenaria	NC_053292	2019-08-19	2021-03-09	151345	282	chloe	83735	106605	128475	151345	22870	22870	0	+	exact	0	21870	83735	0	0	0	0	0	1	1	1	1
										chloroplot	83734	108376	126704	1	24642	24642	0	R:6,8	differs	1	18328	83733	6	8	0	0	5	8	13	2	2
										ge_seq									no												3
										org_annotate	83735	108376	126704	151345	24641	24641	0	R:5,7	differs	0	18328	83735	5	7	0	0	5	7	12	3	2
										pga	83735	108376	126704	151345	24641	24641	0	R:5,7	differs	0	18328	83735	5	7	0	0	5	7	12	3	2
										plann	83735	108376	126704	151345	24641	24641	0	R:5,7	differs	0	18328	83735	5	7	0	0	5	7	12	3	2
										ncbi									no												3
				Aldama aspilioides	NC_053293	2019-08-19	2021-03-09	151362	249	chloe	83742	108373	126731	151362	24631	24631	0	+	exact	0	18358	83742	0	0	0	0	0	0	0	1	1
										chloroplot	83742	108374	126730	151362	24632	24632	0	+	exact	0	18356	83742	0	0	0	0	0	1	1	2	1
										ge_seq									no												3
										org_annotate	83742	108447	126666	151362	24705	24696	9	R:9,22;I:9,13	differs	0	18219	83742	9	22	9	13	0	18	18	3	2
										pga	83742	108373	126731	151362	24631	24631	0	+	exact	0	18358	83742	0	0	0	0	0	0	0	1	1
										plann	83742	108373	126731	151362	24631	24631	0	+	exact	0	18358	83742	0	0	0	0	0	0	0	1	1
										ncbi									no												3
				Aldama bakeriana	NC_053294	2019-08-19	2021-03-09	151376	240	chloe	83757	108397	126736	151376	24640	24640	0	+	exact	0	18339	83757	0	0	0	0	0	0	0	1	1
										chloroplot	83757	108397	126736	151376	24640	24640	0	+	exact	0	18339	83757	0	0	0	0	0	0	0	1	1
										ge_seq									no												2
										org_annotate	83757	108397	126736	151376	24640	24640	0	+	exact	0	18339	83757	0	0	0	0	0	0	0	1	1
										pga	83757	108397	126736	151376	24640	24640	0	+	exact	0	18339	83757	0	0	0	0	0	0	0	1	1
										plann	83757	108397	126736	151376	24640	24640	0	+	exact	0	18339	83757	0	0	0	0	0	0	0	1	1
										ncbi									no												2
				Aldama bracteata	NC_053295	2019-08-19	2021-03-09	151339	251	chloe	83714	108355	126698	151339	24641	24641	0	+	exact	0	18343	83714	0	0	0	0	0	0	0	1	1
										chloroplot	83711	108355	126698	3	24644	24644	0	R:1,3	differs	1	18343	83708	1	3	0	0	0	3	3	2	1
										ge_seq									no												2
										org_annotate	83714	108355	126698	151339	24641	24641	0	+	exact	0	18343	83714	0	0	0	0	0	0	0	1	1
										pga	83714	108355	126698	151339	24641	24641	0	+	exact	0	18343	83714	0	0	0	0	0	0	0	1	1
										plann	83714	108355	126698	151339	24641	24641	0	+	exact	0	18343	83714	0	0	0	0	0	0	0	1	1
										ncbi									no												2
				Aldama canescens	NC_053296	2019-08-19	2021-03-09	151386	305	chloe	83719	98188	136917	151386	14469	14469	0	+	exact	0	38729	83719	0	0	0	0	0	0	0	1	1
										chloroplot	83717	108394	126722	2	24677	24666	11	R:8,9;I:2,35	differs	1	18328	83715	8	9	2	35	26	19	45	2	2
										ge_seq									no												3
										org_annotate	83719	108394	126722	151386	24675	24664	11	R:7,7;I:2,35	differs	0	18328	83719	7	7	2	35	26	17	43	3	2
										pga	83719	108394	126722	151386	24675	24664	11	R:7,7;I:2,35	differs	0	18328	83719	7	7	2	35	26	17	43	3	2
										plann	83719	98188	136917	151386	14469	14469	0	+	exact	0	38729	83719	0	0	0	0	0	0	0	1	1
										ncbi									no												3
				Aldama corumbensis	NC_053297	2019-08-19	2021-03-09	151327	267	chloe	83720	106567	128480	151327	22847	22847	0	+	exact	0	21913	83720	0	0	0	0	0	0	0	1	1
										chloroplot	83718	108362	126686	2	24644	24643	1	R:7,8;I:1,1	differs	1	18324	83716	7	8	1	1	6	7	13	2	2
										ge_seq									no												3
										org_annotate	83720	108362	126686	151327	24642	24641	1	R:6,6;I:1,1	differs	0	18324	83720	6	6	1	1	6	5	11	3	2
										pga	83720	108362	126686	151327	24642	24641	1	R:6,6;I:1,1	differs	0	18324	83720	6	6	1	1	6	5	11	3	2
										plann	83720	108362	126686	151327	24642	24641	1	R:6,6;I:1,1	differs	0	18324	83720	6	6	1	1	6	5	11	3	2
										ncbi									no												3
				Aldama discolor	NC_057171	2019-08-21	2021-09-01	151360	278	chloe	83767	108400	126728	1	24633	24633	0	+	exact	1	18328	83766	0	0	0	0	0	0	0	1	1
										chloroplot	83765	108400	126728	3	24635	24635	0	R:1,1	differs	1	18328	83762	1	1	0	0	0	1	1	2	1
										ge_seq									no												2
										org_annotate	83768	108400	126728	151360	24632	24632	0	+	exact	0	18328	83768	0	0	0	0	0	0	0	3	1
										pga	83765	108400	126728	3	24635	24635	0	R:1,1	differs	1	18328	83762	1	1	0	0	0	1	1	2	1
										plann	83768	108400	126728	151360	24632	24632	0	+	exact	0	18328	83768	0	0	0	0	0	0	0	3	1
										ncbi									no												2
				Aldama excelsa	NC_057172	2019-08-21	2021-09-01	151312	259	chloe	83692	98163	136842	1	14471	14471	0	+	exact	1	38679	83691	0	0	0	0	0	0	0	1	1
										chloroplot	83692	108343	126652	1	24651	24661	10	R:4,5;I:2,14	differs	1	18309	83691	4	5	2	14	2	17	19	2	2
										ge_seq									no												3
										org_annotate	83693	108343	126652	151312	24650	24660	10	R:4,5;I:2,14	differs	0	18309	83693	4	5	2	14	2	17	19	3	2
										pga	83692	108342	126653	1	24650	24660	10	R:3,4;I:2,14	differs	1	18311	83691	3	4	2	14	2	16	18	4	2
										plann	83693	108342	126653	151312	24649	24659	10	R:3,4;I:2,14	differs	0	18311	83693	3	4	2	14	2	16	18	5	2
										ncbi									no												3
				Aldama filifolia	NC_053279	2019-08-19	2021-03-09	151333	258	chloe	83719	106578	128475	1	22859	22859	0	R:1,1;I:2,2	differs	1	21897	83718	1	1	2	2	0	1	1	1	1
										chloroplot	83717	108362	126691	3	24645	24645	0	R:5,6	differs	1	18329	83714	5	6	0	0	3	4	7	2	2
										ge_seq									no												3
										org_annotate	83720	108362	126691	151333	24642	24642	0	R:4,5	differs	0	18329	83720	4	5	0	0	3	3	6	3	2
										pga	83717	108362	126691	3	24645	24645	0	R:5,6	differs	1	18329	83714	5	6	0	0	3	4	7	2	2
										plann	83720	108362	126691	151333	24642	24642	0	R:4,5	differs	0	18329	83720	4	5	0	0	3	3	6	3	2
										ncbi									no												3
				Aldama fusiformis	NC_053280	2019-08-19	2021-03-09	151314	226	chloe	83729	108359	126685	1	24630	24630	0	+	exact	1	18326	83728	0	0	0	0	0	0	0	1	1
										chloroplot	83729	108359	126685	1	24630	24630	0	+	exact	1	18326	83728	0	0	0	0	0	0	0	1	1
										ge_seq									no												2
										org_annotate	83730	108359	126685	151314	24629	24629	0	+	exact	0	18326	83730	0	0	0	0	0	0	0	2	1
										pga	83729	108359	126685	1	24630	24630	0	+	exact	1	18326	83728	0	0	0	0	0	0	0	1	1
										plann	83730	108359	126685	151314	24629	24629	0	+	exact	0	18326	83730	0	0	0	0	0	0	0	2	1
										ncbi									no												2
				Aldama gardneri	NC_053281	2019-08-19	2021-03-09	151312	212	chloe	83703	108345	126670	151312	24642	24642	0	+	exact	0	18325	83703	0	0	0	0	0	0	0	1	1
										chloroplot	83702	108345	126670	1	24643	24643	0	R:1,1	differs	1	18325	83701	1	1	0	0	0	1	1	2	1
										ge_seq									no												2
										org_annotate	83703	108345	126670	151312	24642	24642	0	+	exact	0	18325	83703	0	0	0	0	0	0	0	1	1
										pga	83703	108345	126670	151312	24642	24642	0	+	exact	0	18325	83703	0	0	0	0	0	0	0	1	1
										plann	83703	108345	126670	151312	24642	24642	0	+	exact	0	18325	83703	0	0	0	0	0	0	0	1	1
										ncbi									no												2
				Aldama goyazii	NC_053282	2019-08-19	2021-03-09	151279	229	chloe	83688	108330	126638	1	24642	24642	0	+	exact	1	18308	83687	0	0	0	0	0	0	0	1	1
										chloroplot	83686	108330	126638	3	24644	24644	0	R:1,1	differs	1	18308	83683	1	1	0	0	0	1	1	2	1
										ge_seq									no												2
										org_annotate	83689	108330	126638	151279	24641	24641	0	+	exact	0	18308	83689	0	0	0	0	0	0	0	3	1
										pga	83686	108330	126638	3	24644	24644	0	R:1,1	differs	1	18308	83683	1	1	0	0	0	1	1	2	1
										plann	83689	108330	126638	151279	24641	24641	0	+	exact	0	18308	83689	0	0	0	0	0	0	0	3	1
										ncbi									no												2
				Aldama grandiflora	NC_053283	2019-08-19	2021-03-09	151353	294	chloe	83760	108403	126711	1	24643	24643	0	+	exact	1	18308	83759	0	0	0	0	0	0	0	1	1
										chloroplot	83760	108403	126711	1	24643	24643	0	+	exact	1	18308	83759	0	0	0	0	0	0	0	1	1
										ge_seq									no												2
										org_annotate	83761	108403	126711	151353	24642	24642	0	+	exact	0	18308	83761	0	0	0	0	0	0	0	2	1
										pga	83760	108403	126711	1	24643	24643	0	+	exact	1	18308	83759	0	0	0	0	0	0	0	1	1
										plann	83761	108403	126711	151353	24642	24642	0	+	exact	0	18308	83761	0	0	0	0	0	0	0	2	1
										ncbi									no												2
				Aldama kunthiana	NC_053284	2019-08-19	2021-03-09	151327	224	chloe	83700	108343	126685	1	24643	24643	0	+	exact	1	18342	83699	0	0	0	0	0	0	0	1	1
										chloroplot	83700	108343	126685	1	24643	24643	0	+	exact	1	18342	83699	0	0	0	0	0	0	0	1	1
										ge_seq									no												2
										org_annotate	83701	108343	126685	151327	24642	24642	0	+	exact	0	18342	83701	0	0	0	0	0	0	0	2	1
										pga	83700	108343	126685	1	24643	24643	0	+	exact	1	18342	83699	0	0	0	0	0	0	0	1	1
										plann	83701	108343	126685	151327	24642	24642	0	+	exact	0	18342	83701	0	0	0	0	0	0	0	2	1
										ncbi									no												2
				Aldama linearis	NC_053285	2019-08-19	2021-03-09	151314	283	chloe	83667	98139	136843	1	14472	14472	0	+	exact	1	38704	83666	0	0	0	0	0	0	0	1	1
										chloroplot	83667	108335	126653	1	24668	24662	6	I:2,30	differs	1	18318	83666	0	0	2	30	18	12	30	2	2
										ge_seq									no												3
										org_annotate	83668	108335	126653	151314	24667	24661	6	I:2,30	differs	0	18318	83668	0	0	2	30	18	12	30	3	2
										pga	83667	108335	126653	1	24668	24662	6	I:2,30	differs	1	18318	83666	0	0	2	30	18	12	30	2	2
										plann	83668	108335	126653	151314	24667	24661	6	I:2,30	differs	0	18318	83668	0	0	2	30	18	12	30	3	2
										ncbi									no												3
				Aldama macrorhiza	NC_053286	2019-08-19	2021-03-09	151314	213	chloe	83700	108343	126672	1	24643	24643	0	+	exact	1	18329	83699	0	0	0	0	0	0	0	1	1
										chloroplot	83700	108343	126672	1	24643	24643	0	+	exact	1	18329	83699	0	0	0	0	0	0	0	1	1
										ge_seq									no												2
										org_annotate	83701	108343	126672	151314	24642	24642	0	+	exact	0	18329	83701	0	0	0	0	0	0	0	2	1
										pga	83700	108343	126672	1	24643	24643	0	+	exact	1	18329	83699	0	0	0	0	0	0	0	1	1
										plann	83701	108343	126672	151314	24642	24642	0	+	exact	0	18329	83701	0	0	0	0	0	0	0	2	1
										ncbi									no												2
				Aldama megapotamica	NC_053287	2019-08-19	2021-03-09	151363	182	chloe	83732	108384	126712	1	24652	24652	0	+	exact	1	18328	83731	0	0	0	0	0	0	0	1	1
										chloroplot	83732	108384	126712	1	24652	24652	0	+	exact	1	18328	83731	0	0	0	0	0	0	0	1	1
										ge_seq									no												2
										org_annotate	83733	108384	126712	151363	24651	24651	0	+	exact	0	18328	83733	0	0	0	0	0	0	0	2	1
										pga	83732	108384	126712	1	24652	24652	0	+	exact	1	18328	83731	0	0	0	0	0	0	0	1	1
										plann	83733	108384	126712	151363	24651	24651	0	+	exact	0	18328	83733	0	0	0	0	0	0	0	2	1
										ncbi									no												2
				Aldama nudibasilaris	NC_053288	2019-08-19	2021-03-09	151316	267	chloe	83705	108348	126674	1	24643	24643	0	+	exact	1	18326	83704	0	0	0	0	0	0	0	1	1
										chloroplot	83705	108348	126674	1	24643	24643	0	+	exact	1	18326	83704	0	0	0	0	0	0	0	1	1
										ge_seq									no												2
										org_annotate	83706	108348	126674	151316	24642	24642	0	+	exact	0	18326	83706	0	0	0	0	0	0	0	2	1
										pga	83705	108348	126674	1	24643	24643	0	+	exact	1	18326	83704	0	0	0	0	0	0	0	1	1
										plann	83706	108348	126674	151316	24642	24642	0	+	exact	0	18326	83706	0	0	0	0	0	0	0	2	1
										ncbi									no												2
				Aldama nudicaulis	NC_053289	2019-08-19	2021-03-09	151333	198	chloe	83732	108375	126691	1	24643	24643	0	+	exact	1	18316	83731	0	0	0	0	0	0	0	1	1
										chloroplot	83732	108375	126691	1	24643	24643	0	+	exact	1	18316	83731	0	0	0	0	0	0	0	1	1
										ge_seq									no												2
										org_annotate	83733	108375	126691	151333	24642	24642	0	+	exact	0	18316	83733	0	0	0	0	0	0	0	2	1
										pga	83732	108375	126691	1	24643	24643	0	+	exact	1	18316	83731	0	0	0	0	0	0	0	1	1
										plann	83733	108375	126691	151333	24642	24642	0	+	exact	0	18316	83733	0	0	0	0	0	0	0	2	1
										ncbi									no												2
				Aldama pilosa	NC_053290	2019-08-19	2021-03-09	151354	231	chloe	83745	108388	126712	1	24643	24643	0	+	exact	1	18324	83744	0	0	0	0	1	1	2	1	1
										chloroplot	83745	108388	126712	1	24643	24643	0	+	exact	1	18324	83744	0	0	0	0	1	1	2	1	1
										ge_seq									no												2
										org_annotate	83746	108388	126712	151354	24642	24642	0	+	exact	0	18324	83746	0	0	0	0	1	1	2	2	1
										pga	83745	108388	126712	1	24643	24643	0	+	exact	1	18324	83744	0	0	0	0	1	1	2	1	1
										plann	83746	108388	126712	151354	24642	24642	0	+	exact	0	18324	83746	0	0	0	0	1	1	2	2	1
										ncbi									no												2
				Aldama revoluta	NC_057173	2019-08-21	2021-09-01	151376	283	chloe	83743	106629	128491	1	22886	22886	0	+	exact	1	21862	83742	0	0	0	0	6	6	12	1	1
										chloroplot	83743	108391	126726	1	24648	24651	3	I:1,3	differs	1	18335	83742	0	0	1	3	12	15	27	2	2
										ge_seq									no												3
										org_annotate	83744	108391	126726	151376	24647	24650	3	I:1,3	differs	0	18335	83744	0	0	1	3	12	15	27	3	2
										pga	83743	108391	126726	1	24648	24651	3	I:1,3	differs	1	18335	83742	0	0	1	3	12	15	27	2	2
										plann	83744	108391	126726	151376	24647	24650	3	I:1,3	differs	0	18335	83744	0	0	1	3	12	15	27	3	2
										ncbi									no												3
				Aldama robusta	NC_057174	2019-08-21	2021-09-01	151343	249	chloe	83733	108375	126701	151343	24642	24642	0	R:1,1	differs	0	18326	83733	1	1	0	0	1	0	1	1	1
										chloroplot	83732	108375	126701	1	24643	24643	0	R:2,2	differs	1	18326	83731	2	2	0	0	1	1	2	2	1
										ge_seq									no												2
										org_annotate	83733	108375	126701	151343	24642	24642	0	R:1,1	differs	0	18326	83733	1	1	0	0	1	0	1	1	1
										pga	83733	108375	126701	151343	24642	24642	0	R:1,1	differs	0	18326	83733	1	1	0	0	1	0	1	1	1
										plann	83733	108375	126701	151343	24642	24642	0	R:1,1	differs	0	18326	83733	1	1	0	0	1	0	1	1	1
										ncbi									no												2
				Aldama rubra	NC_057175	2019-08-21	2021-09-01	151322	242	chloe	83709	108353	126679	1	24644	24644	0	R:1,2	differs	1	18326	83708	1	2	0	0	0	2	2	1	1
										chloroplot	83709	108353	126679	1	24644	24644	0	R:1,2	differs	1	18326	83708	1	2	0	0	0	2	2	1	1
										ge_seq									no												2
										org_annotate	83710	108353	126679	151322	24643	24643	0	R:1,2	differs	0	18326	83710	1	2	0	0	0	2	2	2	1
										pga	83709	108353	126679	1	24644	24644	0	R:1,2	differs	1	18326	83708	1	2	0	0	0	2	2	1	1
										plann	83710	108353	126679	151322	24643	24643	0	R:1,2	differs	0	18326	83710	1	2	0	0	0	2	2	2	1
										ncbi									no												2
				Aldama santacatarinensis	NC_057176	2019-08-21	2021-09-01	151362	220	chloe	83747	108391	126718	151362	24644	24644	0	+	exact	0	18327	83747	0	0	0	0	1	1	2	1	1
										chloroplot	83746	108391	126718	1	24645	24645	0	R:1,1	differs	1	18327	83745	1	1	0	0	1	2	3	2	1
										ge_seq									no												2
										org_annotate	83747	108391	126718	151362	24644	24644	0	+	exact	0	18327	83747	0	0	0	0	1	1	2	1	1
										pga	83747	108391	126718	151362	24644	24644	0	+	exact	0	18327	83747	0	0	0	0	1	1	2	1	1
										plann	83747	108391	126718	151362	24644	24644	0	+	exact	0	18327	83747	0	0	0	0	1	1	2	1	1
										ncbi									no												2
				Aldama squalida	NC_057177	2019-08-21	2021-09-01	151399	316	chloe	83790	108431	126759	1	24641	24641	0	R:2,3	differs	1	18328	83789	2	3	0	0	3	1	4	1	1
										chloroplot	83780	108431	126759	11	24651	24651	0	R:3,13	differs	1	18328	83769	3	13	0	0	3	11	14	2	1
										ge_seq									no												2
										org_annotate	83791	108431	126759	151399	24640	24640	0	R:2,3	differs	0	18328	83791	2	3	0	0	3	1	4	3	1
										pga	83790	108431	126759	1	24641	24641	0	R:2,3	differs	1	18328	83789	2	3	0	0	3	1	4	1	1
										plann	83791	108431	126759	151399	24640	24640	0	R:2,3	differs	0	18328	83791	2	3	0	0	3	1	4	3	1
										ncbi									no												2
				Aldama tenuifolia	NC_057178	2019-08-21	2021-09-01	151372	289	chloe	83760	106609	128524	1	22849	22849	0	+	exact	1	21915	83759	0	0	0	0	0	0	0	1	1
										chloroplot	83760	108404	126730	1	24644	24643	1	R:4,5;I:1,1	differs	1	18326	83759	4	5	1	1	10	8	18	2	2
										ge_seq									no												3
										org_annotate	83761	108404	126730	151372	24643	24642	1	R:4,5;I:1,1	differs	0	18326	83761	4	5	1	1	10	8	18	3	2
										pga	83760	108404	126730	1	24644	24643	1	R:4,5;I:1,1	differs	1	18326	83759	4	5	1	1	10	8	18	2	2
										plann	83761	108404	126730	151372	24643	24642	1	R:4,5;I:1,1	differs	0	18326	83761	4	5	1	1	10	8	18	3	2
										ncbi									no												3
				Aldama trichophylla	NC_053298	2019-08-19	2021-03-09	151353	226	chloe	83749	108391	126711	151353	24642	24642	0	+	exact	0	18320	83749	0	0	0	0	0	0	0	1	1
										chloroplot	83747	108391	126711	2	24644	24644	0	R:1,2	differs	1	18320	83745	1	2	0	0	0	2	2	2	1
										ge_seq									no												2
										org_annotate	83749	108391	126711	151353	24642	24642	0	+	exact	0	18320	83749	0	0	0	0	0	0	0	1	1
										pga	83749	108391	126711	151353	24642	24642	0	+	exact	0	18320	83749	0	0	0	0	0	0	0	1	1
										plann	83749	108391	126711	151353	24642	24642	0	+	exact	0	18320	83749	0	0	0	0	0	0	0	1	1
										ncbi									no												2
				Aldama tuberosa	NC_057179	2019-08-21	2021-09-01	151323	195	chloe	83716	108360	126680	1	24644	24644	0	+	exact	1	18320	83715	0	0	0	0	1	1	2	1	1
										chloroplot	83716	108360	126680	1	24644	24644	0	+	exact	1	18320	83715	0	0	0	0	1	1	2	1	1
										ge_seq									no												2
										org_annotate	83717	108360	126680	151323	24643	24643	0	+	exact	0	18320	83717	0	0	0	0	1	1	2	2	1
										pga	83716	108360	126680	1	24644	24644	0	+	exact	1	18320	83715	0	0	0	0	1	1	2	1	1
										plann	83717	108360	126680	151323	24643	24643	0	+	exact	0	18320	83717	0	0	0	0	1	1	2	2	1
										ncbi									no												2
				Aldama tukumanensis	NC_057180	2019-08-21	2021-09-01	151336	231	chloe	83725	108369	126693	1	24644	24644	0	+	exact	1	18324	83724	0	0	0	0	0	0	0	1	1
										chloroplot	83725	108369	126693	1	24644	24644	0	+	exact	1	18324	83724	0	0	0	0	0	0	0	1	1
										ge_seq									no												2
										org_annotate	83726	108369	126693	151336	24643	24643	0	+	exact	0	18324	83726	0	0	0	0	0	0	0	2	1
										pga	83725	108369	126693	1	24644	24644	0	+	exact	1	18324	83724	0	0	0	0	0	0	0	1	1
										plann	83726	108369	126693	151336	24643	24643	0	+	exact	0	18324	83726	0	0	0	0	0	0	0	2	1
										ncbi									no												2
				Aldama veredensis	NC_057181	2019-08-21	2021-09-01	151331	239	chloe	83714	108358	126690	3	24644	24644	0	R:1,1	differs	1	18332	83711	1	1	0	0	1	1	2	1	1
										chloroplot	83714	108358	126690	3	24644	24644	0	R:1,1	differs	1	18332	83711	1	1	0	0	1	1	2	1	1
										ge_seq									no												2
										org_annotate	83717	108358	126690	151331	24641	24641	0	R:1,1	differs	0	18332	83717	1	1	0	0	1	1	2	2	1
										pga	83714	108358	126690	3	24644	24644	0	R:1,1	differs	1	18332	83711	1	1	0	0	1	1	2	1	1
										plann	83717	108358	126690	151331	24641	24641	0	R:1,1	differs	0	18332	83717	1	1	0	0	1	1	2	2	1
										ncbi									no												2
				Aldama vernonioides	NC_057182	2019-08-21	2021-09-01	151221	195	chloe	83677	108294	126605	1	24617	24617	0	+	exact	1	18311	83676	0	0	0	0	0	0	0	1	1
										chloroplot	83677	108294	126605	1	24617	24617	0	+	exact	1	18311	83676	0	0	0	0	0	0	0	1	1
										ge_seq									no												2
										org_annotate	83678	108294	126605	151221	24616	24616	0	+	exact	0	18311	83678	0	0	0	0	0	0	0	2	1
										pga	83677	108294	126605	1	24617	24617	0	+	exact	1	18311	83676	0	0	0	0	0	0	0	1	1
										plann	83678	108294	126605	151221	24616	24616	0	+	exact	0	18311	83678	0	0	0	0	0	0	0	2	1
										ncbi									no												2
			Ambrosia	Ambrosia artemisiifolia	NC_035875	2017-06-19	2017-09-13	152215	0	chloe	84399	109328	127286	152215	24929	24929	0	+	exact	0	17958	84399	0	0	0	0	0	0	0	1	1
										chloroplot	84241	109328	127286	157	25087	25086	1	I:1,1	differs	1	17958	84084	0	0	1	1	0	0	0	2	2
										ge_seq	84399	109328	127286	152215	24929	24929	0	+	exact	0	17958	84399	0	0	0	0	0	0	0	1	1
										org_annotate	84399	109328	127286	152215	24929	24929	0	+	exact	0	17958	84399	0	0	0	0	0	0	0	1	1
										pga	84241	109328	127286	157	25087	25086	1	I:1,1	differs	1	17958	84084	0	0	1	1	0	0	0	2	2
										plann	84399	109328	127286	152215	24929	24929	0	+	exact	0	17958	84399	0	0	0	0	0	0	0	1	1
										ncbi									no												3
				Ambrosia trifida	NC_036810	2017-10-03	2019-01-18	152040	0	chloe	83965	109056	126950	1	25091	25091	0	+	exact	1	17894	83964	0	0	0	0	0	0	0	1	1
										chloroplot	83965	109056	126950	1	25091	25091	0	+	exact	1	17894	83964	0	0	0	0	0	0	0	1	1
										ge_seq	83966	109056	126950	152040	25090	25090	0	+	exact	0	17894	83966	0	0	0	0	0	0	0	2	1
										org_annotate	83966	109056	126950	152040	25090	25090	0	+	exact	0	17894	83966	0	0	0	0	0	0	0	2	1
										pga	83965	109056	126950	1	25091	25091	0	+	exact	1	17894	83964	0	0	0	0	0	0	0	1	1
										plann	83966	109056	126950	152040	25090	25090	0	+	exact	0	17894	83966	0	0	0	0	0	0	0	2	1
										ncbi	83966	109056	126950	152040	25090	25090	0	+	exact	0	17894	83966	0	0	0	0	0	0	0	2	1
			Anaphalis	Anaphalis sinica	NC_034648	2016-10-21	2017-05-24	152718	0	chloe	84546	109388	127876	152718	24842	24842	0	+	exact	0	18488	84546	0	0	0	0	0	0	0	1	1
										chloroplot	84546	109388	127876	152718	24842	24842	0	+	exact	0	18488	84546	0	0	0	0	0	0	0	1	1
										ge_seq	84546	109388	127876	152718	24842	24842	0	+	exact	0	18488	84546	0	0	0	0	0	0	0	1	1
										org_annotate	84546	109388	127876	152718	24842	24842	0	+	exact	0	18488	84546	0	0	0	0	0	0	0	1	1
										pga	84546	109388	127876	152718	24842	24842	0	+	exact	0	18488	84546	0	0	0	0	0	0	0	1	1
										plann	84546	109388	127876	152718	24842	24842	0	+	exact	0	18488	84546	0	0	0	0	0	0	0	1	1
										ncbi									no												2
			Archibaccharis	Archibaccharis asperifolia	NC_034848	2016-04-11	2017-06-02	151984	0	chloe	83808	108815	126977	151984	25007	25007	0	+	exact	0	18162	83808	0	0	0	0	0	0	0	1	1
										chloroplot	83808	108815	126977	151984	25007	25007	0	+	exact	0	18162	83808	0	0	0	0	0	0	0	1	1
										ge_seq	83808	108815	126977	151984	25007	25007	0	+	exact	0	18162	83808	0	0	0	0	0	0	0	1	1
										org_annotate	83808	108815	126977	151984	25007	25007	0	+	exact	0	18162	83808	0	0	0	0	0	0	0	1	1
										pga	83808	108815	126977	151984	25007	25007	0	+	exact	0	18162	83808	0	0	0	0	0	0	0	1	1
										plann	83808	108815	126977	151984	25007	25007	0	+	exact	0	18162	83808	0	0	0	0	0	0	0	1	1
										ncbi									no												2
			Arctium	Arctium lappa	NC_042724	2018-07-25	2019-06-25	152708	0	chloe	83764	108945	127527	152708	25181	25181	0	+	exact	0	18582	83764	0	0	0	0	0	0	0	1	1
										chloroplot	83764	108945	127527	152708	25181	25181	0	+	exact	0	18582	83764	0	0	0	0	0	0	0	1	1
										ge_seq	83764	108945	127527	152708	25181	25181	0	+	exact	0	18582	83764	0	0	0	0	0	0	0	1	1
										org_annotate	83764	108945	127527	152708	25181	25181	0	+	exact	0	18582	83764	0	0	0	0	0	0	0	1	1
										pga	83764	108945	127527	152708	25181	25181	0	+	exact	0	18582	83764	0	0	0	0	0	0	0	1	1
										plann	83764	108945	127527	152708	25181	25181	0	+	exact	0	18582	83764	0	0	0	0	0	0	0	1	1
										ncbi									no												2
			Artemisia	Artemisia annua	NC_034683	2016-10-31	2017-05-25	150952	0	chloe	82772	107728	125996	150952	24956	24956	0	+	exact	0	18268	82772	0	0	0	0	0	0	0	1	1
										chloroplot	82772	107728	125996	150952	24956	24956	0	+	exact	0	18268	82772	0	0	0	0	0	0	0	1	1
										ge_seq	82772	107728	125996	150952	24956	24956	0	+	exact	0	18268	82772	0	0	0	0	0	0	0	1	1
										org_annotate	82772	107728	125996	150952	24956	24956	0	+	exact	0	18268	82772	0	0	0	0	0	0	0	1	1
										pga	82772	107728	125996	150952	24956	24956	0	+	exact	0	18268	82772	0	0	0	0	0	0	0	1	1
										plann	82772	107728	125996	150952	24956	24956	0	+	exact	0	18268	82772	0	0	0	0	0	0	0	1	1
										ncbi									no												2
				Artemisia argyi	NC_030785	2014-08-24	2016-08-16	151192	0	chloe	82929	107889	126233	1	24960	24960	0	+	exact	1	18344	82928	0	0	0	0	0	0	0	1	1
										chloroplot	82929	107889	126233	1	24960	24960	0	+	exact	1	18344	82928	0	0	0	0	0	0	0	1	1
										ge_seq	82930	107889	126233	151192	24959	24959	0	+	exact	0	18344	82930	0	0	0	0	0	0	0	2	1
										org_annotate	82930	107889	126233	151192	24959	24959	0	+	exact	0	18344	82930	0	0	0	0	0	0	0	2	1
										pga	82929	107889	126233	1	24960	24960	0	+	exact	1	18344	82928	0	0	0	0	0	0	0	1	1
										plann	82930	107889	126233	151192	24959	24959	0	+	exact	0	18344	82930	0	0	0	0	0	0	0	2	1
										ncbi									no												2
				Artemisia capillaris	NC_031400	2016-02-18	2016-10-13	151056	0	chloe	82821	107784	126093	151056	24963	24963	0	+	exact	0	18309	82821	0	0	0	0	0	0	0	1	1
										chloroplot	82821	107784	126093	151056	24963	24963	0	+	exact	0	18309	82821	0	0	0	0	0	0	0	1	1
										ge_seq	82821	107784	126093	151056	24963	24963	0	+	exact	0	18309	82821	0	0	0	0	0	0	0	1	1
										org_annotate	82821	107784	126093	151056	24963	24963	0	+	exact	0	18309	82821	0	0	0	0	0	0	0	1	1
										pga	82821	107784	126093	151056	24963	24963	0	+	exact	0	18309	82821	0	0	0	0	0	0	0	1	1
										plann	82821	107784	126093	151056	24963	24963	0	+	exact	0	18309	82821	0	0	0	0	0	0	0	1	1
										ncbi									no												2
				Artemisia freyniana f. discolor	NC_049570	2018-02-13	2020-07-13	151275	0	chloe	82965	107950	126290	151275	24985	24985	0	+	exact	0	18340	82965	0	0	0	0	0	0	0	1	1
										chloroplot	82965	107950	126290	151275	24985	24985	0	+	exact	0	18340	82965	0	0	0	0	0	0	0	1	1
										ge_seq	82965	107950	126290	151275	24985	24985	0	+	exact	0	18340	82965	0	0	0	0	0	0	0	1	1
										org_annotate	82965	107950	126290	151275	24985	24985	0	+	exact	0	18340	82965	0	0	0	0	0	0	0	1	1
										pga	82965	107950	126290	151275	24985	24985	0	+	exact	0	18340	82965	0	0	0	0	0	0	0	1	1
										plann	82965	107950	126290	151275	24985	24985	0	+	exact	0	18340	82965	0	0	0	0	0	0	0	1	1
										ncbi									no												2
				Artemisia frigida	NC_020607	2012-07-09	2013-03-25	151076	0	chloe	82740	107712	126104	151076	24972	24972	0	+	exact	0	18392	82740	0	0	0	0	0	0	0	1	1
										chloroplot	82740	107712	126104	151076	24972	24972	0	+	exact	0	18392	82740	0	0	0	0	0	0	0	1	1
										ge_seq	82740	107712	126104	151076	24972	24972	0	+	exact	0	18392	82740	0	0	0	0	0	0	0	1	1
										org_annotate	82740	107712	126104	151076	24972	24972	0	+	exact	0	18392	82740	0	0	0	0	0	0	0	1	1
										pga	82740	107712	126104	151076	24972	24972	0	+	exact	0	18392	82740	0	0	0	0	0	0	0	1	1
										plann	82740	107712	126104	151076	24972	24972	0	+	exact	0	18392	82740	0	0	0	0	0	0	0	1	1
										ncbi									no												2
				Artemisia fukudo	NC_044156	2019-02-25	2019-08-02	151021	0	chloe	82761	107717	126065	151021	24956	24956	0	+	exact	0	18348	82761	0	0	0	0	0	0	0	1	1
										chloroplot	82761	107717	126065	151021	24956	24956	0	+	exact	0	18348	82761	0	0	0	0	0	0	0	1	1
										ge_seq	82761	107717	126065	151021	24956	24956	0	+	exact	0	18348	82761	0	0	0	0	0	0	0	1	1
										org_annotate	82761	107717	126065	151021	24956	24956	0	+	exact	0	18348	82761	0	0	0	0	0	0	0	1	1
										pga	82761	107717	126065	151021	24956	24956	0	+	exact	0	18348	82761	0	0	0	0	0	0	0	1	1
										plann	82761	107717	126065	151021	24956	24956	0	+	exact	0	18348	82761	0	0	0	0	0	0	0	1	1
										ncbi									no												2
				Artemisia gmelinii	NC_031399	2016-02-18	2016-10-13	151318	0	chloe	83061	108022	126357	151318	24961	24961	0	+	exact	0	18335	83061	0	0	0	0	0	0	0	1	1
										chloroplot	83061	108022	126357	151318	24961	24961	0	+	exact	0	18335	83061	0	0	0	0	0	0	0	1	1
										ge_seq	83061	108022	126357	151318	24961	24961	0	+	exact	0	18335	83061	0	0	0	0	0	0	0	1	1
										org_annotate	83061	108022	126357	151318	24961	24961	0	+	exact	0	18335	83061	0	0	0	0	0	0	0	1	1
										pga	83061	108022	126357	151318	24961	24961	0	+	exact	0	18335	83061	0	0	0	0	0	0	0	1	1
										plann	83061	108022	126357	151318	24961	24961	0	+	exact	0	18335	83061	0	0	0	0	0	0	0	1	1
										ncbi									no												2
				Artemisia hallaisanensis	NC_049571	2018-02-13	2020-07-13	151015	0	chloe	82823	107776	126062	151015	24953	24953	0	+	exact	0	18286	82823	0	0	0	0	0	0	0	1	1
										chloroplot	82823	107776	126062	151015	24953	24953	0	+	exact	0	18286	82823	0	0	0	0	0	0	0	1	1
										ge_seq	82823	107776	126062	151015	24953	24953	0	+	exact	0	18286	82823	0	0	0	0	0	0	0	1	1
										org_annotate	82823	107776	126062	151015	24953	24953	0	+	exact	0	18286	82823	0	0	0	0	0	0	0	1	1
										pga	82823	107776	126062	151015	24953	24953	0	+	exact	0	18286	82823	0	0	0	0	0	0	0	1	1
										plann	82823	107776	126062	151015	24953	24953	0	+	exact	0	18286	82823	0	0	0	0	0	0	0	1	1
										ncbi									no												2
				Artemisia maritima	NC_045093	2019-02-15	2019-10-29	151061	0	chloe	82801	107759	126103	151061	24958	24958	0	+	exact	0	18344	82801	0	0	0	0	0	0	0	1	1
										chloroplot	82801	107759	126103	151061	24958	24958	0	+	exact	0	18344	82801	0	0	0	0	0	0	0	1	1
										ge_seq	82801	107759	126103	151061	24958	24958	0	+	exact	0	18344	82801	0	0	0	0	0	0	0	1	1
										org_annotate	82801	107759	126103	151061	24958	24958	0	+	exact	0	18344	82801	0	0	0	0	0	0	0	1	1
										pga	82801	107759	126103	151061	24958	24958	0	+	exact	0	18344	82801	0	0	0	0	0	0	0	1	1
										plann	82801	107759	126103	151061	24958	24958	0	+	exact	0	18344	82801	0	0	0	0	0	0	0	1	1
										ncbi									no												2
				Artemisia montana	NC_025910	2013-11-21	2014-12-16	151130	0	chloe	82872	107832	126171	1	24960	24960	0	+	exact	1	18339	82871	0	0	0	0	0	0	0	1	1
										chloroplot	82872	107832	126171	1	24960	24960	0	+	exact	1	18339	82871	0	0	0	0	0	0	0	1	1
										ge_seq	82873	107832	126171	151130	24959	24959	0	+	exact	0	18339	82873	0	0	0	0	0	0	0	2	1
										org_annotate	82873	107832	126171	151130	24959	24959	0	+	exact	0	18339	82873	0	0	0	0	0	0	0	2	1
										pga	82872	107832	126171	1	24960	24960	0	+	exact	1	18339	82871	0	0	0	0	0	0	0	1	1
										plann	82873	107832	126171	151130	24959	24959	0	+	exact	0	18339	82873	0	0	0	0	0	0	0	2	1
										ncbi									no												2
				Artemisia ordosica	NC_046571	2020-01-10	2020-03-26	151209	0	chloe	82980	107943	126246	151209	24963	24963	0	+	exact	0	18303	82980	0	0	0	0	0	0	0	1	1
										chloroplot	82980	107943	126246	151209	24963	24963	0	+	exact	0	18303	82980	0	0	0	0	0	0	0	1	1
										ge_seq	82980	107943	126246	151209	24963	24963	0	+	exact	0	18303	82980	0	0	0	0	0	0	0	1	1
										org_annotate	82980	107943	126246	151209	24963	24963	0	+	exact	0	18303	82980	0	0	0	0	0	0	0	1	1
										pga	82980	107943	126246	151209	24963	24963	0	+	exact	0	18303	82980	0	0	0	0	0	0	0	1	1
										plann	82980	107943	126246	151209	24963	24963	0	+	exact	0	18303	82980	0	0	0	0	0	0	0	1	1
										ncbi	82980	107943	126246	151209	24963	24963	0	+	exact	0	18303	82980	0	0	0	0	0	0	0	1	1
				Artemisia scoparia	NC_045286	2019-08-27	2019-12-12	151060	0	chloe	82834	107806	126088	151060	24972	24972	0	+	exact	0	18282	82834	0	0	0	0	0	0	0	1	1
										chloroplot	82834	107806	126088	151060	24972	24972	0	+	exact	0	18282	82834	0	0	0	0	0	0	0	1	1
										ge_seq	82834	107806	126088	151060	24972	24972	0	+	exact	0	18282	82834	0	0	0	0	0	0	0	1	1
										org_annotate	82834	107806	126088	151060	24972	24972	0	+	exact	0	18282	82834	0	0	0	0	0	0	0	1	1
										pga	82834	107806	126088	151060	24972	24972	0	+	exact	0	18282	82834	0	0	0	0	0	0	0	1	1
										plann	82834	107806	126088	151060	24972	24972	0	+	exact	0	18282	82834	0	0	0	0	0	0	0	1	1
										ncbi	82834	107806	126088	151060	24972	24972	0	+	exact	0	18282	82834	0	0	0	0	0	0	0	1	1
				Artemisia selengensis	NC_039647	2018-03-08	2018-11-06	151215	0	chloe	82920	107884	126251	151215	24964	24964	0	+	exact	0	18367	82920	0	0	0	0	0	0	0	1	1
										chloroplot	82920	107884	126251	151215	24964	24964	0	+	exact	0	18367	82920	0	0	0	0	0	0	0	1	1
										ge_seq	82920	107884	126251	151215	24964	24964	0	+	exact	0	18367	82920	0	0	0	0	0	0	0	1	1
										org_annotate	82920	107884	126251	151215	24964	24964	0	+	exact	0	18367	82920	0	0	0	0	0	0	0	1	1
										pga	82920	107884	126251	151215	24964	24964	0	+	exact	0	18367	82920	0	0	0	0	0	0	0	1	1
										plann	82920	107884	126251	151215	24964	24964	0	+	exact	0	18367	82920	0	0	0	0	0	0	0	1	1
										ncbi	82920	107884	126251	151215	24964	24964	0	+	exact	0	18367	82920	0	0	0	0	0	0	0	1	1
				Artemisia stolonifera	NC_049572	2018-02-13	2020-07-13	151144	0	chloe	82877	107838	126184	1	24961	24961	0	+	exact	1	18346	82876	0	0	0	0	0	0	0	1	1
										chloroplot	82877	107838	126184	1	24961	24961	0	+	exact	1	18346	82876	0	0	0	0	0	0	0	1	1
										ge_seq	82878	107838	126184	151144	24960	24960	0	+	exact	0	18346	82878	0	0	0	0	0	0	0	2	1
										org_annotate	82878	107838	126184	151144	24960	24960	0	+	exact	0	18346	82878	0	0	0	0	0	0	0	2	1
										pga	82877	107838	126184	1	24961	24961	0	+	exact	1	18346	82876	0	0	0	0	0	0	0	1	1
										plann	82878	107838	126184	151144	24960	24960	0	+	exact	0	18346	82878	0	0	0	0	0	0	0	2	1
										ncbi									no												2
			Aster	Aster ageratoides	NC_058273	2021-03-25	2021-10-26	153071	0	chloe	84896	109849	128118	153071	24953	24953	0	+	exact	0	18269	84896	0	0	0	0	0	0	0	1	1
										chloroplot	84896	109849	128118	153071	24953	24953	0	+	exact	0	18269	84896	0	0	0	0	0	0	0	1	1
										ge_seq	84896	109849	128118	153071	24953	24953	0	+	exact	0	18269	84896	0	0	0	0	0	0	0	1	1
										org_annotate	84896	109849	128118	153071	24953	24953	0	+	exact	0	18269	84896	0	0	0	0	0	0	0	1	1
										pga	84872	109849	128118	18	24977	24971	6	R:1,1;I:3,6	differs	1	18269	84854	1	1	3	6	0	0	0	2	2
										plann	84896	109849	128118	153071	24953	24953	0	+	exact	0	18269	84896	0	0	0	0	0	0	0	1	1
										ncbi									no												3
				Aster altaicus	NC_034996	2016-06-02	2017-06-13	152446	0	chloe	84240	109245	127441	152446	25005	25005	0	+	exact	0	18196	84240	0	0	0	0	0	0	0	1	1
										chloroplot	84240	109245	127441	152446	25005	25005	0	+	exact	0	18196	84240	0	0	0	0	0	0	0	1	1
										ge_seq	84240	109245	127441	152446	25005	25005	0	+	exact	0	18196	84240	0	0	0	0	0	0	0	1	1
										org_annotate	84240	109245	127441	152446	25005	25005	0	+	exact	0	18196	84240	0	0	0	0	0	0	0	1	1
										pga	84240	109245	127441	152446	25005	25005	0	+	exact	0	18196	84240	0	0	0	0	0	0	0	1	1
										plann	84240	109245	127441	152446	25005	25005	0	+	exact	0	18196	84240	0	0	0	0	0	0	0	1	1
										ncbi	84239	109244	127440	152445	25005	25005	0	I:2,4	differs	0	18196	84240	0	0	2	4	0	0	0	2	1
				Aster altaicus var. uchiyamae	NC_049875	2019-04-29	2020-07-24	152457	0	chloe	84247	109254	127450	152457	25007	25007	0	+	exact	0	18196	84247	0	0	0	0	0	0	0	1	1
										chloroplot	84247	109254	127450	152457	25007	25007	0	+	exact	0	18196	84247	0	0	0	0	0	0	0	1	1
										ge_seq	84247	109254	127450	152457	25007	25007	0	+	exact	0	18196	84247	0	0	0	0	0	0	0	1	1
										org_annotate	84247	109254	127450	152457	25007	25007	0	+	exact	0	18196	84247	0	0	0	0	0	0	0	1	1
										pga	84247	109254	127450	152457	25007	25007	0	+	exact	0	18196	84247	0	0	0	0	0	0	0	1	1
										plann	84247	109254	127450	152457	25007	25007	0	+	exact	0	18196	84247	0	0	0	0	0	0	0	1	1
										ncbi	84246	109253	127449	152456	25007	25007	0	I:2,4	differs	0	18196	84247	0	0	2	4	0	0	0	2	1
				Aster flaccidus	NC_052918	2020-07-23	2021-02-10	152431	0	chloe	84210	109223	127418	152431	25013	25013	0	+	exact	0	18195	84210	0	0	0	0	0	0	0	1	1
										chloroplot	84210	109223	127418	152431	25013	25013	0	+	exact	0	18195	84210	0	0	0	0	0	0	0	1	1
										ge_seq	84210	109223	127418	152431	25013	25013	0	+	exact	0	18195	84210	0	0	0	0	0	0	0	1	1
										org_annotate	84210	109223	127418	152431	25013	25013	0	+	exact	0	18195	84210	0	0	0	0	0	0	0	1	1
										pga	84210	109223	127418	152431	25013	25013	0	+	exact	0	18195	84210	0	0	0	0	0	0	0	1	1
										plann	84210	109223	127418	152431	25013	25013	0	+	exact	0	18195	84210	0	0	0	0	0	0	0	1	1
										ncbi	84210	109223	127418	152431	25013	25013	0	+	exact	0	18195	84210	0	0	0	0	0	0	0	1	1
				Aster hersileoides	NC_042944	2018-12-09	2019-06-25	152345	15	chloe	84124	109113	127356	152345	24989	24989	0	+	exact	0	18243	84124	0	0	0	0	0	0	0	1	1
										chloroplot	84124	109113	127356	152345	24989	24989	0	+	exact	0	18243	84124	0	0	0	0	0	0	0	1	1
										ge_seq	84124	109113	127356	152345	24989	24989	0	+	exact	0	18243	84124	0	0	0	0	0	0	0	1	1
										org_annotate	84124	109113	127356	152345	24989	24989	0	+	exact	0	18243	84124	0	0	0	0	0	0	0	1	1
										pga	84124	109113	127356	152345	24989	24989	0	+	exact	0	18243	84124	0	0	0	0	0	0	0	1	1
										plann	84124	109113	127356	152345	24989	24989	0	+	exact	0	18243	84124	0	0	0	0	0	0	0	1	1
										ncbi	84124	109113	127356	152345	24989	24989	0	+	exact	0	18243	84124	0	0	0	0	0	0	0	1	1
				Aster hypoleucus	NC_046503	2018-12-09	2020-03-26	152300	0	chloe	84031	109031	127300	152300	25000	25000	0	+	exact	0	18269	84031	0	0	0	0	0	0	0	1	1
										chloroplot	84031	109031	127300	152300	25000	25000	0	+	exact	0	18269	84031	0	0	0	0	0	0	0	1	1
										ge_seq	84031	109031	127300	152300	25000	25000	0	+	exact	0	18269	84031	0	0	0	0	0	0	0	1	1
										org_annotate	84031	109031	127300	152300	25000	25000	0	+	exact	0	18269	84031	0	0	0	0	0	0	0	1	1
										pga	84007	109031	127300	17	25024	25017	7	I:3,7	differs	1	18269	83990	0	0	3	7	0	0	0	2	2
										plann	84031	109031	127300	152300	25000	25000	0	+	exact	0	18269	84031	0	0	0	0	0	0	0	1	1
										ncbi	84031	109031	127300	152300	25000	25000	0	+	exact	0	18269	84031	0	0	0	0	0	0	0	1	1
				Aster indicus	NC_040126	2017-12-20	2018-12-14	152885	0	chloe	84610	109613	127882	152885	25003	25003	0	+	exact	0	18269	84610	0	0	0	0	0	0	0	1	1
										chloroplot	84610	109613	127882	152885	25003	25003	0	+	exact	0	18269	84610	0	0	0	0	0	0	0	1	1
										ge_seq	84610	109613	127882	152885	25003	25003	0	+	exact	0	18269	84610	0	0	0	0	0	0	0	1	1
										org_annotate	84610	109613	127882	152885	25003	25003	0	+	exact	0	18269	84610	0	0	0	0	0	0	0	1	1
										pga	84610	109613	127882	152885	25003	25003	0	+	exact	0	18269	84610	0	0	0	0	0	0	0	1	1
										plann	84610	109613	127882	152885	25003	25003	0	+	exact	0	18269	84610	0	0	0	0	0	0	0	1	1
										ncbi									no												2
				Aster pekinensis	NC_056301	2020-11-13	2021-06-20	152815	0	chloe	84530	109563	127782	152815	25033	25033	0	+	exact	0	18219	84530	0	0	0	0	0	0	0	1	1
										chloroplot	84530	109563	127782	152815	25033	25033	0	+	exact	0	18219	84530	0	0	0	0	0	0	0	1	1
										ge_seq	84530	109563	127782	152815	25033	25033	0	+	exact	0	18219	84530	0	0	0	0	0	0	0	1	1
										org_annotate	84530	109563	127782	152815	25033	25033	0	+	exact	0	18219	84530	0	0	0	0	0	0	0	1	1
										pga	84530	109563	127782	152815	25033	25033	0	+	exact	0	18219	84530	0	0	0	0	0	0	0	1	1
										plann	84530	109563	127782	152815	25033	25033	0	+	exact	0	18219	84530	0	0	0	0	0	0	0	1	1
										ncbi	84530	109563	127782	152815	25033	25033	0	+	exact	0	18219	84530	0	0	0	0	0	0	0	1	1
				Aster sampsonii	NC_058574	2021-04-15	2021-11-04	152686	0	chloe	84345	109391	127640	152686	25046	25046	0	+	exact	0	18249	84345	0	0	0	0	0	0	0	1	1
										chloroplot	84345	109391	127640	152686	25046	25046	0	+	exact	0	18249	84345	0	0	0	0	0	0	0	1	1
										ge_seq	84345	109391	127640	152686	25046	25046	0	+	exact	0	18249	84345	0	0	0	0	0	0	0	1	1
										org_annotate	84345	109391	127640	152686	25046	25046	0	+	exact	0	18249	84345	0	0	0	0	0	0	0	1	1
										pga	84345	109391	127640	152686	25046	25046	0	+	exact	0	18249	84345	0	0	0	0	0	0	0	1	1
										plann	84345	109391	127640	152686	25046	25046	0	+	exact	0	18249	84345	0	0	0	0	0	0	0	1	1
										ncbi	84345	109391	127640	152686	25046	25046	0	+	exact	0	18249	84345	0	0	0	0	0	0	0	1	1
				Aster spathulifolius	NC_027434	2013-06-21	2020-03-14	149510	0	chloe	81980	91406	140103	19	9426	9426	0	+	exact	1	48697	81961	0	0	0	0	0	0	0	1	1
										chloroplot	81980	106750	124722	19	24770	24807	37	R:10,11;I:12,45	differs	1	17972	81961	10	11	12	45	0	0	0	2	2
										ge_seq	81999	106750	124722	149510	24751	24788	37	R:10,11;I:12,45	differs	0	17972	81999	10	11	12	45	0	0	0	3	2
										org_annotate	81999	106750	124722	149510	24751	24788	37	R:10,11;I:12,45	differs	0	17972	81999	10	11	12	45	0	0	0	3	2
										pga	81980	106750	124722	19	24770	24807	37	R:10,11;I:12,45	differs	1	17972	81961	10	11	12	45	0	0	0	2	2
										plann	81999	106750	124722	149510	24751	24788	37	R:10,11;I:12,45	differs	0	17972	81999	10	11	12	45	0	0	0	3	2
										ncbi									no												3
				Aster tataricus	NC_042913	2018-07-24	2019-06-25	152992	0	chloe	84698	109720	127970	152992	25022	25022	0	+	exact	0	18250	84698	0	0	0	0	0	0	0	1	1
										chloroplot	84698	109720	127970	152992	25022	25022	0	+	exact	0	18250	84698	0	0	0	0	0	0	0	1	1
										ge_seq	84698	109720	127970	152992	25022	25022	0	+	exact	0	18250	84698	0	0	0	0	0	0	0	1	1
										org_annotate	84698	109720	127970	152992	25022	25022	0	+	exact	0	18250	84698	0	0	0	0	0	0	0	1	1
										pga	84698	109720	127970	152992	25022	25022	0	+	exact	0	18250	84698	0	0	0	0	0	0	0	1	1
										plann	84698	109720	127970	152992	25022	25022	0	+	exact	0	18250	84698	0	0	0	0	0	0	0	1	1
										ncbi	84697	109719	127969	152991	25022	25022	0	I:2,4	differs	0	18250	84698	0	0	2	4	0	0	0	2	1
			Atractylodes	Atractylodes carlinoides	NC_057124	2020-08-02	2021-09-01	152294	0	chloe	83359	108491	127162	152294	25132	25132	0	+	exact	0	18671	83359	0	0	0	0	0	0	0	1	1
										chloroplot	83359	108491	127162	152294	25132	25132	0	+	exact	0	18671	83359	0	0	0	0	0	0	0	1	1
										ge_seq	83359	108491	127162	152294	25132	25132	0	+	exact	0	18671	83359	0	0	0	0	0	0	0	1	1
										org_annotate	83359	108491	127162	152294	25132	25132	0	+	exact	0	18671	83359	0	0	0	0	0	0	0	1	1
										pga	83359	108491	127162	152294	25132	25132	0	+	exact	0	18671	83359	0	0	0	0	0	0	0	1	1
										plann	83359	108491	127162	152294	25132	25132	0	+	exact	0	18671	83359	0	0	0	0	0	0	0	1	1
										ncbi	83352	108492	127161	152294	25140	25133	7	R:1,1;I:1,7	differs	0	18669	83352	1	1	1	7	0	0	0	2	1
				Atractylodes chinensis	NC_037484	2018-01-29	2018-04-24	153258	0	chloe	84283	109430	128111	153258	25147	25147	0	+	exact	0	18681	84283	0	0	0	0	0	0	0	1	1
										chloroplot	84283	109430	128111	153258	25147	25147	0	+	exact	0	18681	84283	0	0	0	0	0	0	0	1	1
										ge_seq	84283	109430	128111	153258	25147	25147	0	+	exact	0	18681	84283	0	0	0	0	0	0	0	1	1
										org_annotate	84283	109430	128111	153258	25147	25147	0	+	exact	0	18681	84283	0	0	0	0	0	0	0	1	1
										pga	84283	109430	128111	153258	25147	25147	0	+	exact	0	18681	84283	0	0	0	0	0	0	0	1	1
										plann	84283	109430	128111	153258	25147	25147	0	+	exact	0	18681	84283	0	0	0	0	0	0	0	1	1
										ncbi									no												2
				Atractylodes japonica	NC_056949	2020-11-27	2021-09-01	153208	0	chloe	84254	109402	128060	153208	25148	25148	0	+	exact	0	18658	84254	0	0	0	0	0	0	0	1	1
										chloroplot	84254	109402	128060	153208	25148	25148	0	+	exact	0	18658	84254	0	0	0	0	0	0	0	1	1
										ge_seq									no												2
										org_annotate	84254	109402	128060	153208	25148	25148	0	+	exact	0	18658	84254	0	0	0	0	0	0	0	1	1
										pga	84254	109402	128060	153208	25148	25148	0	+	exact	0	18658	84254	0	0	0	0	0	0	0	1	1
										plann	84254	109402	128060	153208	25148	25148	0	+	exact	0	18658	84254	0	0	0	0	0	0	0	1	1
										ncbi									no												2
				Atractylodes koreana	NC_056987	2020-11-27	2021-09-01	153232	0	chloe	84249	109396	128085	153232	25147	25147	0	+	exact	0	18689	84249	0	0	0	0	0	0	0	1	1
										chloroplot	84249	109396	128085	153232	25147	25147	0	+	exact	0	18689	84249	0	0	0	0	0	0	0	1	1
										ge_seq									no												2
										org_annotate	84249	109396	128085	153232	25147	25147	0	+	exact	0	18689	84249	0	0	0	0	0	0	0	1	1
										pga	84249	109396	128085	153232	25147	25147	0	+	exact	0	18689	84249	0	0	0	0	0	0	0	1	1
										plann	84249	109396	128085	153232	25147	25147	0	+	exact	0	18689	84249	0	0	0	0	0	0	0	1	1
										ncbi									no												2
				Atractylodes lancea	NC_037483	2018-01-29	2018-04-24	153201	0	chloe	84250	109397	128054	153201	25147	25147	0	+	exact	0	18657	84250	0	0	0	0	0	0	0	1	1
										chloroplot	84250	109397	128054	153201	25147	25147	0	+	exact	0	18657	84250	0	0	0	0	0	0	0	1	1
										ge_seq	84250	109397	128054	153201	25147	25147	0	+	exact	0	18657	84250	0	0	0	0	0	0	0	1	1
										org_annotate	84250	109397	128054	153201	25147	25147	0	+	exact	0	18657	84250	0	0	0	0	0	0	0	1	1
										pga	84250	109397	128054	153201	25147	25147	0	+	exact	0	18657	84250	0	0	0	0	0	0	0	1	1
										plann	84250	109397	128054	153201	25147	25147	0	+	exact	0	18657	84250	0	0	0	0	0	0	0	1	1
										ncbi									no												2
				Atractylodes macrocephala	NC_044671	2019-06-28	2019-09-21	153256	0	chloe	84290	109436	128110	153256	25146	25146	0	+	exact	0	18674	84290	0	0	0	0	0	0	0	1	1
										chloroplot	84290	109436	128110	153256	25146	25146	0	+	exact	0	18674	84290	0	0	0	0	0	0	0	1	1
										ge_seq	84290	109436	128110	153256	25146	25146	0	+	exact	0	18674	84290	0	0	0	0	0	0	0	1	1
										org_annotate	84290	109436	128110	153256	25146	25146	0	+	exact	0	18674	84290	0	0	0	0	0	0	0	1	1
										pga	84279	109436	128110	13	25157	25159	2	R:2,2;I:1,2	differs	1	18674	84266	2	2	1	2	0	0	0	2	1
										plann	84290	109436	128110	153256	25146	25146	0	+	exact	0	18674	84290	0	0	0	0	0	0	0	1	1
										ncbi	84290	109436	128110	153256	25146	25146	0	+	exact	0	18674	84290	0	0	0	0	0	0	0	1	1
			Aztecaster	Aztecaster matudae	NC_034898	2016-04-11	2017-06-02	151925	0	chloe	83799	108811	126913	151925	25012	25012	0	+	exact	0	18102	83799	0	0	0	0	0	0	0	1	1
										chloroplot	83799	108811	126913	151925	25012	25012	0	+	exact	0	18102	83799	0	0	0	0	0	0	0	1	1
										ge_seq	83799	108811	126913	151925	25012	25012	0	+	exact	0	18102	83799	0	0	0	0	0	0	0	1	1
										org_annotate	83799	108811	126913	151925	25012	25012	0	+	exact	0	18102	83799	0	0	0	0	0	0	0	1	1
										pga	83799	108811	126913	151925	25012	25012	0	+	exact	0	18102	83799	0	0	0	0	0	0	0	1	1
										plann	83799	108811	126913	151925	25012	25012	0	+	exact	0	18102	83799	0	0	0	0	0	0	0	1	1
										ncbi									no												2
			Baccharis	Baccharis aliena	NC_034855	2016-04-11	2017-06-02	152252	0	chloe	83948	108973	127227	152252	25025	25025	0	+	exact	0	18254	83948	0	0	0	0	0	0	0	1	1
										chloroplot	83948	108973	127227	152252	25025	25025	0	+	exact	0	18254	83948	0	0	0	0	0	0	0	1	1
										ge_seq	83948	108973	127227	152252	25025	25025	0	+	exact	0	18254	83948	0	0	0	0	0	0	0	1	1
										org_annotate	83948	108973	127227	152252	25025	25025	0	+	exact	0	18254	83948	0	0	0	0	0	0	0	1	1
										pga	83948	108973	127227	152252	25025	25025	0	+	exact	0	18254	83948	0	0	0	0	0	0	0	1	1
										plann	83948	108973	127227	152252	25025	25025	0	+	exact	0	18254	83948	0	0	0	0	0	0	0	1	1
										ncbi									no												2
				Baccharis genistelloides	NC_034852	2016-04-11	2017-06-02	153239	2	chloe	84737	109930	128233	187	25193	25193	0	+	exact	1	18303	84550	0	0	0	0	0	0	0	1	1
										chloroplot	84737	109930	128233	187	25193	25193	0	+	exact	1	18303	84550	0	0	0	0	0	0	0	1	1
										ge_seq	84737	109930	128233	186	25193	25192	1	I:1,1	differs	1	18303	84551	0	0	1	1	0	0	0	2	1
										org_annotate	84924	109930	128233	153239	25006	25006	0	+	exact	0	18303	84924	0	0	0	0	0	0	0	3	2
										pga	84737	109930	128233	187	25193	25193	0	+	exact	1	18303	84550	0	0	0	0	0	0	0	1	1
										plann	84924	109930	128233	153239	25006	25006	0	+	exact	0	18303	84924	0	0	0	0	0	0	0	3	2
										ncbi									no												3
				Baccharis tricuneata	NC_034868	2016-04-11	2017-06-02	152360	6	chloe	84027	109049	127339	1	25022	25022	0	+	exact	1	18290	84026	0	0	0	0	0	0	0	1	1
										chloroplot	84027	109049	127339	1	25022	25022	0	+	exact	1	18290	84026	0	0	0	0	0	0	0	1	1
										ge_seq	84027	109049	127339	1	25022	25022	0	+	exact	1	18290	84026	0	0	0	0	0	0	0	1	1
										org_annotate	84028	109049	127339	152360	25021	25021	0	+	exact	0	18290	84028	0	0	0	0	0	0	0	2	1
										pga	84027	109049	127339	1	25022	25022	0	+	exact	1	18290	84026	0	0	0	0	0	0	0	1	1
										plann	84028	109049	127339	152360	25021	25021	0	+	exact	0	18290	84028	0	0	0	0	0	0	0	2	1
										ncbi									no												2
			Bidens	Bidens alba var. radiata	NC_047269	2019-09-09	2020-04-26	151653	0	chloe	83889	108576	126967	1	24687	24687	0	+	exact	1	18391	83888	0	0	0	0	0	0	0	1	1
										chloroplot	83889	108576	126967	1	24687	24687	0	+	exact	1	18391	83888	0	0	0	0	0	0	0	1	1
										ge_seq	83890	108576	126967	151653	24686	24686	0	+	exact	0	18391	83890	0	0	0	0	0	0	0	2	1
										org_annotate	83890	108576	126967	151653	24686	24686	0	+	exact	0	18391	83890	0	0	0	0	0	0	0	2	1
										pga	83889	108576	126967	1	24687	24687	0	+	exact	1	18391	83888	0	0	0	0	0	0	0	1	1
										plann	83890	108576	126967	151653	24686	24686	0	+	exact	0	18391	83890	0	0	0	0	0	0	0	2	1
										ncbi	83852	108576	126967	151653	24724	24686	38	I:1,38	differs	0	18391	83852	0	0	1	38	0	0	0	3	2
				Bidens amplectens	NC_047267	2019-09-09	2020-04-26	151765	1	chloe	84052	108700	127118	1	24648	24648	0	+	exact	1	18418	84051	0	0	0	0	0	0	0	1	1
										chloroplot	84052	108700	127118	1	24648	24648	0	+	exact	1	18418	84051	0	0	0	0	0	0	0	1	1
										ge_seq	84052	108700	127118	1	24648	24648	0	+	exact	1	18418	84051	0	0	0	0	0	0	0	1	1
										org_annotate	84053	108700	127118	151765	24647	24647	0	+	exact	0	18418	84053	0	0	0	0	0	0	0	2	1
										pga	84052	108700	127118	1	24648	24648	0	+	exact	1	18418	84051	0	0	0	0	0	0	0	1	1
										plann	84053	108700	127118	151765	24647	24647	0	+	exact	0	18418	84053	0	0	0	0	0	0	0	2	1
										ncbi	84015	108667	127118	151764	24652	24646	6	I:2,72	differs	0	18451	84016	0	0	2	72	0	0	0	3	2
				Bidens asymmetrica	NC_047268	2019-09-09	2020-04-26	151856	0	chloe	84064	108727	127194	1	24663	24663	0	+	exact	1	18467	84063	0	0	0	0	0	0	0	1	1
										chloroplot	84064	108727	127194	1	24663	24663	0	+	exact	1	18467	84063	0	0	0	0	0	0	0	1	1
										ge_seq	84065	108727	127194	151856	24662	24662	0	+	exact	0	18467	84065	0	0	0	0	0	0	0	2	1
										org_annotate	84065	108727	127194	151856	24662	24662	0	+	exact	0	18467	84065	0	0	0	0	0	0	0	2	1
										pga	84064	108727	127194	1	24663	24663	0	+	exact	1	18467	84063	0	0	0	0	0	0	0	1	1
										plann	84065	108727	127194	151856	24662	24662	0	+	exact	0	18467	84065	0	0	0	0	0	0	0	2	1
										ncbi	84027	108727	127194	151856	24700	24662	38	I:1,38	differs	0	18467	84027	0	0	1	38	0	0	0	3	2
				Bidens campylotheca subsp. campylotheca	NC_047253	2019-09-09	2020-04-26	151788	0	chloe	84093	108719	127163	1	24626	24626	0	+	exact	1	18444	84092	0	0	0	0	0	0	0	1	1
										chloroplot	84093	108719	127163	1	24626	24626	0	+	exact	1	18444	84092	0	0	0	0	0	0	0	1	1
										ge_seq	84094	108719	127163	151788	24625	24625	0	+	exact	0	18444	84094	0	0	0	0	0	0	0	2	1
										org_annotate	84094	108719	127163	151788	24625	24625	0	+	exact	0	18444	84094	0	0	0	0	0	0	0	2	1
										pga	84093	108719	127163	1	24626	24626	0	+	exact	1	18444	84092	0	0	0	0	0	0	0	1	1
										plann	84094	108719	127163	151788	24625	24625	0	+	exact	0	18444	84094	0	0	0	0	0	0	0	2	1
										ncbi	84056	108719	127163	151788	24663	24625	38	I:1,38	differs	0	18444	84056	0	0	1	38	0	0	0	3	2
				Bidens campylotheca subsp. pentamera	NC_047270	2019-09-09	2020-04-26	151805	0	chloe	84050	108712	127144	1	24662	24662	0	+	exact	1	18432	84049	0	0	0	0	0	0	0	1	1
										chloroplot	84050	108712	127144	1	24662	24662	0	+	exact	1	18432	84049	0	0	0	0	0	0	0	1	1
										ge_seq	84051	108712	127144	151805	24661	24661	0	+	exact	0	18432	84051	0	0	0	0	0	0	0	2	1
										org_annotate	84051	108712	127144	151805	24661	24661	0	+	exact	0	18432	84051	0	0	0	0	0	0	0	2	1
										pga	84050	108712	127144	1	24662	24662	0	+	exact	1	18432	84049	0	0	0	0	0	0	0	1	1
										plann	84051	108712	127144	151805	24661	24661	0	+	exact	0	18432	84051	0	0	0	0	0	0	0	2	1
										ncbi	84013	108712	127144	151805	24699	24661	38	I:1,38	differs	0	18432	84013	0	0	1	38	0	0	0	3	2
				Bidens cervicata	NC_047264	2019-09-09	2020-04-26	151831	3	chloe	84089	108752	127169	1	24663	24663	0	+	exact	1	18417	84088	0	0	0	0	0	0	0	1	1
										chloroplot	84089	108752	127169	1	24663	24663	0	+	exact	1	18417	84088	0	0	0	0	0	0	0	1	1
										ge_seq	84089	108752	127169	1	24663	24663	0	+	exact	1	18417	84088	0	0	0	0	0	0	0	1	1
										org_annotate	84090	108752	127169	151831	24662	24662	0	+	exact	0	18417	84090	0	0	0	0	0	0	0	2	1
										pga	84089	108752	127169	1	24663	24663	0	+	exact	1	18417	84088	0	0	0	0	0	0	0	1	1
										plann	84090	108752	127169	151831	24662	24662	0	+	exact	0	18417	84090	0	0	0	0	0	0	0	2	1
										ncbi	84052	108752	127169	151831	24700	24662	38	I:1,38	differs	0	18417	84052	0	0	1	38	0	0	0	3	2
				Bidens conjuncta	NC_047263	2019-09-09	2020-04-26	151714	2	chloe	84049	108676	127088	1	24627	24627	0	+	exact	1	18412	84048	0	0	0	0	0	0	0	1	1
										chloroplot	84049	108676	127088	1	24627	24627	0	+	exact	1	18412	84048	0	0	0	0	0	0	0	1	1
										ge_seq	84049	108676	127088	1	24627	24627	0	+	exact	1	18412	84048	0	0	0	0	0	0	0	1	1
										org_annotate	84050	108676	127088	151714	24626	24626	0	+	exact	0	18412	84050	0	0	0	0	0	0	0	2	1
										pga	84049	108676	127088	1	24627	24627	0	+	exact	1	18412	84048	0	0	0	0	0	0	0	1	1
										plann	84050	108676	127088	151714	24626	24626	0	+	exact	0	18412	84050	0	0	0	0	0	0	0	2	1
										ncbi	84012	108675	127089	151714	24663	24625	38	I:1,38	differs	0	18414	84012	0	0	1	38	0	0	0	3	2
				Bidens cosmoides	NC_047278	2019-09-09	2020-04-26	151818	4	chloe	84056	108719	127156	1	24663	24663	0	+	exact	1	18437	84055	0	0	0	0	0	0	0	1	1
										chloroplot	84056	108719	127156	1	24663	24663	0	+	exact	1	18437	84055	0	0	0	0	0	0	0	1	1
										ge_seq	84056	108719	127156	1	24663	24663	0	+	exact	1	18437	84055	0	0	0	0	0	0	0	1	1
										org_annotate	84057	108719	127156	151818	24662	24662	0	+	exact	0	18437	84057	0	0	0	0	0	0	0	2	1
										pga	84056	108719	127156	1	24663	24663	0	+	exact	1	18437	84055	0	0	0	0	0	0	0	1	1
										plann	84057	108719	127156	151818	24662	24662	0	+	exact	0	18437	84057	0	0	0	0	0	0	0	2	1
										ncbi	84019	108719	127156	151818	24700	24662	38	I:1,38	differs	0	18437	84019	0	0	1	38	0	0	0	3	2
				Bidens forbesii subsp. forbesii	NC_047252	2019-09-09	2020-04-26	151660	0	chloe	84003	108629	127035	1	24626	24626	0	+	exact	1	18406	84002	0	0	0	0	0	0	0	1	1
										chloroplot	84003	108629	127035	1	24626	24626	0	+	exact	1	18406	84002	0	0	0	0	0	0	0	1	1
										ge_seq	84004	108629	127035	151660	24625	24625	0	+	exact	0	18406	84004	0	0	0	0	0	0	0	2	1
										org_annotate	84004	108629	127035	151660	24625	24625	0	+	exact	0	18406	84004	0	0	0	0	0	0	0	2	1
										pga	84003	108629	127035	1	24626	24626	0	+	exact	1	18406	84002	0	0	0	0	0	0	0	1	1
										plann	84004	108629	127035	151660	24625	24625	0	+	exact	0	18406	84004	0	0	0	0	0	0	0	2	1
										ncbi	83966	108629	127035	151660	24663	24625	38	I:1,38	differs	0	18406	83966	0	0	1	38	0	0	0	3	2
				Bidens forbesii subsp. kahiliensis	NC_047258	2019-09-09	2020-04-26	151808	3	chloe	84043	108717	127135	1	24674	24674	0	+	exact	1	18418	84042	0	0	0	0	1	1	2	1	1
										chloroplot	84043	108717	127135	1	24674	24674	0	+	exact	1	18418	84042	0	0	0	0	1	1	2	1	1
										ge_seq									no												4
										org_annotate	84044	108813	127017	151808	24769	24791	22	R:6,6;I:1,22	differs	0	18204	84044	6	6	1	22	1	1	2	2	2
										pga	84043	108811	127019	1	24768	24790	22	R:5,5;I:1,22	differs	1	18208	84042	5	5	1	22	1	1	2	3	2
										plann	84044	108811	127019	151808	24767	24789	22	R:5,5;I:1,22	differs	0	18208	84044	5	5	1	22	1	1	2	4	2
										ncbi	84006	108716	127136	151808	24710	24672	38	I:1,38	differs	0	18420	84006	0	0	1	38	1	1	2	5	3
				Bidens frondosa	NC_050965	2020-03-10	2020-10-27	150490	0	chloe	83500	108181	125809	150490	24681	24681	0	+	exact	0	17628	83500	0	0	0	0	0	0	0	1	1
										chloroplot	83500	108181	125809	150490	24681	24681	0	+	exact	0	17628	83500	0	0	0	0	0	0	0	1	1
										ge_seq	83500	108181	125809	150490	24681	24681	0	+	exact	0	17628	83500	0	0	0	0	0	0	0	1	1
										org_annotate	83500	108181	125809	150490	24681	24681	0	+	exact	0	17628	83500	0	0	0	0	0	0	0	1	1
										pga	83500	108181	125809	150490	24681	24681	0	+	exact	0	17628	83500	0	0	0	0	0	0	0	1	1
										plann	83500	108181	125809	150490	24681	24681	0	+	exact	0	17628	83500	0	0	0	0	0	0	0	1	1
										ncbi	83500	108181	125809	150490	24681	24681	0	+	exact	0	17628	83500	0	0	0	0	0	0	0	1	1
				Bidens hawaiensis	NC_047259	2019-09-09	2020-04-26	151680	0	chloe	84008	108634	127055	1	24626	24626	0	+	exact	1	18421	84007	0	0	0	0	0	0	0	1	1
										chloroplot	84008	108634	127055	1	24626	24626	0	+	exact	1	18421	84007	0	0	0	0	0	0	0	1	1
										ge_seq	84009	108634	127055	151680	24625	24625	0	+	exact	0	18421	84009	0	0	0	0	0	0	0	2	1
										org_annotate	84009	108634	127055	151680	24625	24625	0	+	exact	0	18421	84009	0	0	0	0	0	0	0	2	1
										pga	84008	108634	127055	1	24626	24626	0	+	exact	1	18421	84007	0	0	0	0	0	0	0	1	1
										plann	84009	108634	127055	151680	24625	24625	0	+	exact	0	18421	84009	0	0	0	0	0	0	0	2	1
										ncbi	83971	108634	127055	151680	24663	24625	38	I:1,38	differs	0	18421	83971	0	0	1	38	0	0	0	3	2
				Bidens hillebrandiana subsp. polycephala	NC_046893	2019-09-09	2020-04-10	151798	0	chloe	84043	108705	127137	1	24662	24662	0	+	exact	1	18432	84042	0	0	0	0	0	0	0	1	1
										chloroplot	84043	108705	127137	1	24662	24662	0	+	exact	1	18432	84042	0	0	0	0	0	0	0	1	1
										ge_seq	84044	108705	127137	151798	24661	24661	0	+	exact	0	18432	84044	0	0	0	0	0	0	0	2	1
										org_annotate	84044	108705	127137	151798	24661	24661	0	+	exact	0	18432	84044	0	0	0	0	0	0	0	2	1
										pga	84043	108705	127137	1	24662	24662	0	+	exact	1	18432	84042	0	0	0	0	0	0	0	1	1
										plann	84044	108705	127137	151798	24661	24661	0	+	exact	0	18432	84044	0	0	0	0	0	0	0	2	1
										ncbi	84006	108705	127137	151759	24699	24622	77	I:1,77	differs	0	18432	84045	0	0	1	77	0	0	0	3	2
				Bidens macrocarpa	NC_047274	2019-09-09	2020-04-26	151774	0	chloe	84035	108690	127120	1	24655	24655	0	+	exact	1	18430	84034	0	0	0	0	0	0	0	1	1
										chloroplot	84035	108690	127120	1	24655	24655	0	+	exact	1	18430	84034	0	0	0	0	0	0	0	1	1
										ge_seq	84036	108690	127120	151774	24654	24654	0	+	exact	0	18430	84036	0	0	0	0	0	0	0	2	1
										org_annotate	84036	108690	127120	151774	24654	24654	0	+	exact	0	18430	84036	0	0	0	0	0	0	0	2	1
										pga	84035	108690	127120	1	24655	24655	0	+	exact	1	18430	84034	0	0	0	0	0	0	0	1	1
										plann	84036	108690	127120	151774	24654	24654	0	+	exact	0	18430	84036	0	0	0	0	0	0	0	2	1
										ncbi	83998	108690	127120	151774	24692	24654	38	I:1,38	differs	0	18430	83998	0	0	1	38	0	0	0	3	2
				Bidens mauiensis	NC_047254	2019-09-09	2020-04-26	151826	0	chloe	84095	108757	127165	1	24662	24662	0	+	exact	1	18408	84094	0	0	0	0	0	0	0	1	1
										chloroplot	84095	108757	127165	1	24662	24662	0	+	exact	1	18408	84094	0	0	0	0	0	0	0	1	1
										ge_seq	84096	108757	127165	151826	24661	24661	0	+	exact	0	18408	84096	0	0	0	0	0	0	0	2	1
										org_annotate	84096	108757	127165	151826	24661	24661	0	+	exact	0	18408	84096	0	0	0	0	0	0	0	2	1
										pga	84095	108757	127165	1	24662	24662	0	+	exact	1	18408	84094	0	0	0	0	0	0	0	1	1
										plann	84096	108757	127165	151826	24661	24661	0	+	exact	0	18408	84096	0	0	0	0	0	0	0	2	1
										ncbi	84058	108757	127165	151826	24699	24661	38	I:1,38	differs	0	18408	84058	0	0	1	38	0	0	0	3	2
				Bidens menziesii subsp. filiformis	NC_047273	2019-09-09	2020-04-26	151791	0	chloe	84049	108709	127132	1	24660	24660	0	+	exact	1	18423	84048	0	0	0	0	0	0	0	1	1
										chloroplot	84049	108709	127132	1	24660	24660	0	+	exact	1	18423	84048	0	0	0	0	0	0	0	1	1
										ge_seq	84050	108709	127132	151791	24659	24659	0	+	exact	0	18423	84050	0	0	0	0	0	0	0	2	1
										org_annotate	84050	108709	127132	151791	24659	24659	0	+	exact	0	18423	84050	0	0	0	0	0	0	0	2	1
										pga	84049	108709	127132	1	24660	24660	0	+	exact	1	18423	84048	0	0	0	0	0	0	0	1	1
										plann	84050	108709	127132	151791	24659	24659	0	+	exact	0	18423	84050	0	0	0	0	0	0	0	2	1
										ncbi	84012	108709	127132	151791	24697	24659	38	I:1,38	differs	0	18423	84012	0	0	1	38	0	0	0	3	2
				Bidens menziesii subsp. filiformis x Bidens micrantha subsp. ctenophylla	NC_047260	2019-09-09	2020-04-26	151674	3	chloe	83977	108616	127036	1	24639	24639	0	+	exact	1	18420	83976	0	0	0	0	0	0	0	1	1
										chloroplot	83977	108616	127036	1	24639	24639	0	+	exact	1	18420	83976	0	0	0	0	0	0	0	1	1
										ge_seq	83977	108616	127036	1	24639	24639	0	+	exact	1	18420	83976	0	0	0	0	0	0	0	1	1
										org_annotate	83978	108616	127036	151674	24638	24638	0	+	exact	0	18420	83978	0	0	0	0	0	0	0	2	1
										pga	83977	108616	127036	1	24639	24639	0	+	exact	1	18420	83976	0	0	0	0	0	0	0	1	1
										plann	83978	108616	127036	151674	24638	24638	0	+	exact	0	18420	83978	0	0	0	0	0	0	0	2	1
										ncbi	83940	108616	127036	151673	24676	24637	39	I:1,39	differs	0	18420	83941	0	0	1	39	0	0	0	3	2
				Bidens menziesii subsp. menziesii	NC_047265	2019-09-09	2020-04-26	150950	0	chloe	83255	107893	126313	1	24638	24638	0	+	exact	1	18420	83254	0	0	0	0	0	0	0	1	1
										chloroplot	83255	107893	126313	1	24638	24638	0	+	exact	1	18420	83254	0	0	0	0	0	0	0	1	1
										ge_seq	83256	107893	126313	150950	24637	24637	0	+	exact	0	18420	83256	0	0	0	0	0	0	0	2	1
										org_annotate	83256	107893	126313	150950	24637	24637	0	+	exact	0	18420	83256	0	0	0	0	0	0	0	2	1
										pga	83255	107893	126313	1	24638	24638	0	+	exact	1	18420	83254	0	0	0	0	0	0	0	1	1
										plann	83256	107893	126313	150950	24637	24637	0	+	exact	0	18420	83256	0	0	0	0	0	0	0	2	1
										ncbi	83218	107893	126313	150950	24675	24637	38	I:1,38	differs	0	18420	83218	0	0	1	38	0	0	0	3	2
				Bidens micrantha subsp. ctenophylla	NC_047277	2019-09-09	2020-04-26	151665	0	chloe	84002	108625	127042	151665	24623	24623	0	+	exact	0	18417	84002	0	0	0	0	0	0	0	1	1
										chloroplot	84002	108625	127042	151665	24623	24623	0	+	exact	0	18417	84002	0	0	0	0	0	0	0	1	1
										ge_seq	84002	108625	127042	151665	24623	24623	0	+	exact	0	18417	84002	0	0	0	0	0	0	0	1	1
										org_annotate	84002	108625	127042	151665	24623	24623	0	+	exact	0	18417	84002	0	0	0	0	0	0	0	1	1
										pga	84002	108625	127042	151665	24623	24623	0	+	exact	0	18417	84002	0	0	0	0	0	0	0	1	1
										plann	84002	108625	127042	151665	24623	24623	0	+	exact	0	18417	84002	0	0	0	0	0	0	0	1	1
										ncbi	83961	108625	127042	2	24664	24625	39	I:2,39	differs	1	18417	83959	0	0	2	39	0	0	0	2	2
				Bidens micrantha subsp. kalealaha	NC_047266	2019-09-09	2020-04-26	151687	0	chloe	84019	108645	127062	1	24626	24626	0	+	exact	1	18417	84018	0	0	0	0	0	0	0	1	1
										chloroplot	84019	108645	127062	1	24626	24626	0	+	exact	1	18417	84018	0	0	0	0	0	0	0	1	1
										ge_seq	84020	108645	127062	151687	24625	24625	0	+	exact	0	18417	84020	0	0	0	0	0	0	0	2	1
										org_annotate	84020	108645	127062	151687	24625	24625	0	+	exact	0	18417	84020	0	0	0	0	0	0	0	2	1
										pga	84019	108645	127062	1	24626	24626	0	+	exact	1	18417	84018	0	0	0	0	0	0	0	1	1
										plann	84020	108645	127062	151687	24625	24625	0	+	exact	0	18417	84020	0	0	0	0	0	0	0	2	1
										ncbi	83982	108645	127062	151687	24663	24625	38	I:1,38	differs	0	18417	83982	0	0	1	38	0	0	0	3	2
				Bidens molokaiensis	NC_047261	2019-09-09	2020-04-26	151710	0	chloe	84042	108668	127085	1	24626	24626	0	+	exact	1	18417	84041	0	0	0	0	0	0	0	1	1
										chloroplot	84042	108668	127085	1	24626	24626	0	+	exact	1	18417	84041	0	0	0	0	0	0	0	1	1
										ge_seq	84043	108668	127085	151710	24625	24625	0	+	exact	0	18417	84043	0	0	0	0	0	0	0	2	1
										org_annotate	84043	108668	127085	151710	24625	24625	0	+	exact	0	18417	84043	0	0	0	0	0	0	0	2	1
										pga	84042	108668	127085	1	24626	24626	0	+	exact	1	18417	84041	0	0	0	0	0	0	0	1	1
										plann	84043	108668	127085	151710	24625	24625	0	+	exact	0	18417	84043	0	0	0	0	0	0	0	2	1
										ncbi	84005	108668	127085	151710	24663	24625	38	I:1,38	differs	0	18417	84005	0	0	1	38	0	0	0	3	2
				Bidens pachyloma	NC_047272	2019-09-09	2020-04-26	151284	0	chloe	83628	108302	126611	1	24674	24674	0	+	exact	1	18309	83627	0	0	0	0	0	0	0	1	1
										chloroplot	83628	108302	126611	1	24674	24674	0	+	exact	1	18309	83627	0	0	0	0	0	0	0	1	1
										ge_seq	83629	108302	126611	151284	24673	24673	0	+	exact	0	18309	83629	0	0	0	0	0	0	0	2	1
										org_annotate	83629	108302	126611	151284	24673	24673	0	+	exact	0	18309	83629	0	0	0	0	0	0	0	2	1
										pga	83628	108302	126611	1	24674	24674	0	+	exact	1	18309	83627	0	0	0	0	0	0	0	1	1
										plann	83629	108302	126611	151284	24673	24673	0	+	exact	0	18309	83629	0	0	0	0	0	0	0	2	1
										ncbi	83591	108303	126610	151284	24712	24674	38	R:1,1;I:1,38	differs	0	18307	83591	1	1	1	38	0	0	0	3	2
				Bidens pilosa	NC_046793	2019-11-23	2020-04-10	150542	0	chloe	83542	108230	125854	150542	24688	24688	0	+	exact	0	17624	83542	0	0	0	0	0	0	0	1	1
										chloroplot	83542	108230	125854	150542	24688	24688	0	+	exact	0	17624	83542	0	0	0	0	0	0	0	1	1
										ge_seq	83542	108230	125854	150542	24688	24688	0	+	exact	0	17624	83542	0	0	0	0	0	0	0	1	1
										org_annotate	83542	108230	125854	150542	24688	24688	0	+	exact	0	17624	83542	0	0	0	0	0	0	0	1	1
										pga	83542	108230	125854	150542	24688	24688	0	+	exact	0	17624	83542	0	0	0	0	0	0	0	1	1
										plann	83542	108230	125854	150542	24688	24688	0	+	exact	0	17624	83542	0	0	0	0	0	0	0	1	1
										ncbi	83542	108230	125854	150542	24688	24688	0	+	exact	0	17624	83542	0	0	0	0	0	0	0	1	1
				Bidens sandvicensis	NC_047276	2019-09-09	2020-04-26	151794	0	chloe	84032	108694	127133	1	24662	24662	0	+	exact	1	18439	84031	0	0	0	0	0	0	0	1	1
										chloroplot	84032	108694	127133	1	24662	24662	0	+	exact	1	18439	84031	0	0	0	0	0	0	0	1	1
										ge_seq	84033	108694	127133	151794	24661	24661	0	+	exact	0	18439	84033	0	0	0	0	0	0	0	2	1
										org_annotate	84033	108694	127133	151794	24661	24661	0	+	exact	0	18439	84033	0	0	0	0	0	0	0	2	1
										pga	84032	108694	127133	1	24662	24662	0	+	exact	1	18439	84031	0	0	0	0	0	0	0	1	1
										plann	84033	108694	127133	151794	24661	24661	0	+	exact	0	18439	84033	0	0	0	0	0	0	0	2	1
										ncbi	83995	108694	127133	151794	24699	24661	38	I:1,38	differs	0	18439	83995	0	0	1	38	0	0	0	3	2
				Bidens sandvicensis subsp. confusa	NC_047255	2019-09-09	2020-04-26	151730	0	chloe	84037	108663	127105	1	24626	24626	0	+	exact	1	18442	84036	0	0	0	0	0	0	0	1	1
										chloroplot	84037	108663	127105	1	24626	24626	0	+	exact	1	18442	84036	0	0	0	0	0	0	0	1	1
										ge_seq	84038	108663	127105	151730	24625	24625	0	+	exact	0	18442	84038	0	0	0	0	0	0	0	2	1
										org_annotate	84038	108663	127105	151730	24625	24625	0	+	exact	0	18442	84038	0	0	0	0	0	0	0	2	1
										pga	84037	108663	127105	1	24626	24626	0	+	exact	1	18442	84036	0	0	0	0	0	0	0	1	1
										plann	84038	108663	127105	151730	24625	24625	0	+	exact	0	18442	84038	0	0	0	0	0	0	0	2	1
										ncbi	84000	108663	127105	151730	24663	24625	38	I:1,38	differs	0	18442	84000	0	0	1	38	0	0	0	3	2
				Bidens sandvicensis subsp. sandvicensis	NC_047257	2019-09-09	2020-04-26	151739	0	chloe	84047	108673	127114	1	24626	24626	0	+	exact	1	18441	84046	0	0	0	0	0	0	0	1	1
										chloroplot	84047	108673	127114	1	24626	24626	0	+	exact	1	18441	84046	0	0	0	0	0	0	0	1	1
										ge_seq	84048	108673	127114	151739	24625	24625	0	+	exact	0	18441	84048	0	0	0	0	0	0	0	2	1
										org_annotate	84048	108673	127114	151739	24625	24625	0	+	exact	0	18441	84048	0	0	0	0	0	0	0	2	1
										pga	84047	108673	127114	1	24626	24626	0	+	exact	1	18441	84046	0	0	0	0	0	0	0	1	1
										plann	84048	108673	127114	151739	24625	24625	0	+	exact	0	18441	84048	0	0	0	0	0	0	0	2	1
										ncbi	84010	108673	127114	151738	24663	24624	39	I:1,39	differs	0	18441	84011	0	0	1	39	0	0	0	3	2
				Bidens schimperi	NC_047271	2019-09-09	2020-04-26	150932	0	chloe	83442	108042	126332	150932	24600	24600	0	+	exact	0	18290	83442	0	0	0	0	0	0	0	1	1
										chloroplot	83442	108042	126332	150932	24600	24600	0	+	exact	0	18290	83442	0	0	0	0	0	0	0	1	1
										ge_seq	83442	108042	126332	150932	24600	24600	0	+	exact	0	18290	83442	0	0	0	0	0	0	0	1	1
										org_annotate	83442	108042	126332	150932	24600	24600	0	+	exact	0	18290	83442	0	0	0	0	0	0	0	1	1
										pga	83442	108042	126332	150932	24600	24600	0	+	exact	0	18290	83442	0	0	0	0	0	0	0	1	1
										plann	83442	108042	126332	150932	24600	24600	0	+	exact	0	18290	83442	0	0	0	0	0	0	0	1	1
										ncbi	83390	108042	126332	13	24652	24613	39	R:1,1;I:6,39	differs	1	18290	83377	1	1	6	39	0	0	0	2	2
				Bidens torta	NC_047275	2019-09-09	2020-04-26	151807	0	chloe	84050	108713	127145	1	24663	24663	0	+	exact	1	18432	84049	0	0	0	0	0	0	0	1	1
										chloroplot	84050	108713	127145	1	24663	24663	0	+	exact	1	18432	84049	0	0	0	0	0	0	0	1	1
										ge_seq	84051	108713	127145	151807	24662	24662	0	+	exact	0	18432	84051	0	0	0	0	0	0	0	2	1
										org_annotate	84051	108713	127145	151807	24662	24662	0	+	exact	0	18432	84051	0	0	0	0	0	0	0	2	1
										pga	84050	108713	127145	1	24663	24663	0	+	exact	1	18432	84049	0	0	0	0	0	0	0	1	1
										plann	84051	108713	127145	151807	24662	24662	0	+	exact	0	18432	84051	0	0	0	0	0	0	0	2	1
										ncbi	84013	108702	127145	151807	24689	24662	27	I:2,49	differs	0	18443	84013	0	0	2	49	0	0	0	3	2
				Bidens tripartita	NC_058915	2020-12-04	2021-11-04	150489	0	chloe	83499	108180	125808	150489	24681	24681	0	+	exact	0	17628	83499	0	0	0	0	0	0	0	1	1
										chloroplot	83499	108180	125808	150489	24681	24681	0	+	exact	0	17628	83499	0	0	0	0	0	0	0	1	1
										ge_seq	83499	108180	125808	150489	24681	24681	0	+	exact	0	17628	83499	0	0	0	0	0	0	0	1	1
										org_annotate	83499	108180	125808	150489	24681	24681	0	+	exact	0	17628	83499	0	0	0	0	0	0	0	1	1
										pga	83499	108180	125808	150489	24681	24681	0	+	exact	0	17628	83499	0	0	0	0	0	0	0	1	1
										plann	83499	108180	125808	150489	24681	24681	0	+	exact	0	17628	83499	0	0	0	0	0	0	0	1	1
										ncbi									no												2
				Bidens valida	NC_047256	2019-09-09	2020-04-26	151722	0	chloe	84050	108677	127096	1	24627	24627	0	+	exact	1	18419	84049	0	0	0	0	0	0	0	1	1
										chloroplot	84050	108677	127096	1	24627	24627	0	+	exact	1	18419	84049	0	0	0	0	0	0	0	1	1
										ge_seq	84051	108677	127096	151722	24626	24626	0	+	exact	0	18419	84051	0	0	0	0	0	0	0	2	1
										org_annotate	84051	108677	127096	151722	24626	24626	0	+	exact	0	18419	84051	0	0	0	0	0	0	0	2	1
										pga	84050	108677	127096	1	24627	24627	0	+	exact	1	18419	84049	0	0	0	0	0	0	0	1	1
										plann	84051	108677	127096	151722	24626	24626	0	+	exact	0	18419	84051	0	0	0	0	0	0	0	2	1
										ncbi	84013	108644	127096	151721	24631	24625	6	I:2,72	differs	0	18452	84014	0	0	2	72	0	0	0	3	2
				Bidens wiebkei	NC_047262	2019-09-09	2020-04-26	151688	2	chloe	84041	108667	127063	1	24626	24626	0	+	exact	1	18396	84040	0	0	0	0	0	0	0	1	1
										chloroplot	84041	108667	127063	1	24626	24626	0	+	exact	1	18396	84040	0	0	0	0	0	0	0	1	1
										ge_seq	84041	108667	127063	1	24626	24626	0	+	exact	1	18396	84040	0	0	0	0	0	0	0	1	1
										org_annotate	84042	108667	127063	151688	24625	24625	0	+	exact	0	18396	84042	0	0	0	0	0	0	0	2	1
										pga	84041	108667	127063	1	24626	24626	0	+	exact	1	18396	84040	0	0	0	0	0	0	0	1	1
										plann	84042	108667	127063	151688	24625	24625	0	+	exact	0	18396	84042	0	0	0	0	0	0	0	2	1
										ncbi	84004	108667	127063	151687	24663	24624	39	I:1,39	differs	0	18396	84005	0	0	1	39	0	0	0	3	2
			Blakiella	Blakiella bartsiifolia	NC_034866	2016-04-11	2017-06-02	151965	0	chloe	83783	108714	127034	151965	24931	24931	0	+	exact	0	18320	83783	0	0	0	0	0	0	0	1	1
										chloroplot	83783	108714	127034	151965	24931	24931	0	+	exact	0	18320	83783	0	0	0	0	0	0	0	1	1
										ge_seq	83783	108714	127034	151965	24931	24931	0	+	exact	0	18320	83783	0	0	0	0	0	0	0	1	1
										org_annotate	83783	108714	127034	151965	24931	24931	0	+	exact	0	18320	83783	0	0	0	0	0	0	0	1	1
										pga	83783	108714	127034	151965	24931	24931	0	+	exact	0	18320	83783	0	0	0	0	0	0	0	1	1
										plann	83783	108714	127034	151965	24931	24931	0	+	exact	0	18320	83783	0	0	0	0	0	0	0	1	1
										ncbi									no												2
			Carduus	Carduus acanthoides	NC_053725	2019-03-18	2021-03-26	152617	0	chloe	83532	108728	127421	152617	25196	25196	0	+	exact	0	18693	83532	0	0	0	0	0	0	0	1	1
										chloroplot	83532	108728	127421	152617	25196	25196	0	+	exact	0	18693	83532	0	0	0	0	0	0	0	1	1
										ge_seq	83532	108728	127421	152617	25196	25196	0	+	exact	0	18693	83532	0	0	0	0	0	0	0	1	1
										org_annotate	83532	108730	127419	152617	25198	25198	0	R:1,1	differs	0	18689	83532	1	1	0	0	0	0	0	2	1
										pga	83532	108728	127421	152617	25196	25196	0	+	exact	0	18693	83532	0	0	0	0	0	0	0	1	1
										plann	83532	108728	127421	152617	25196	25196	0	+	exact	0	18693	83532	0	0	0	0	0	0	0	1	1
										ncbi	83532	108728	127421	152617	25196	25196	0	+	exact	0	18693	83532	0	0	0	0	0	0	0	1	1
				Carduus crispus	NC_053726	2019-03-18	2021-03-26	152342	0	chloe	83254	108445	127151	152342	25191	25191	0	+	exact	0	18706	83254	0	0	0	0	0	0	0	1	1
										chloroplot	83254	108445	127151	152342	25191	25191	0	+	exact	0	18706	83254	0	0	0	0	0	0	0	1	1
										ge_seq	83254	108445	127151	152342	25191	25191	0	+	exact	0	18706	83254	0	0	0	0	0	0	0	1	1
										org_annotate	83254	108445	127151	152342	25191	25191	0	+	exact	0	18706	83254	0	0	0	0	0	0	0	1	1
[truncated: 25,973 more rows]

## Sheet: All summed
Num sequences	Min length	Max length	Length span	Avg length	Std length	Method	Num annotated	% annotated	Min IR length	Max IR length	Avg IR length	Median	IRQ	Outliers	Q1	Q3	LoVal	HiVal	LoOutliers	HiOutliers
3996	36275	242575	206300	156004	9575.6	chloe	3984	99.7	1035	87724	26071.6	25968	1041.5	746	25361.5	26403	23799.2	27965.2	382	364
						chloroplot	3969	99.32	101	87724	26586.1	26030	874	642	25562	26436	24251	27747	246	396
						ge_seq	3725	93.22	2258	87724	26540.6	26008	899	632	25520	26419	24171.5	27767.5	274	358
						org_annotate	3995	99.97	99	87724	26438.3	26015	926.5	676	25502	26428.5	24112.2	27818.2	287	389
						pga	3976	99.5	1073	87724	26561	26029	893	664	25543	26436	24203.5	27775.5	270	394
						plann	3943	98.67	10100	49820	26434.4	26015	906	654	25519	26425	24160	27784	279	375
						ncbi	2263	56.63	4307	75747	26967.4	26077	846	410	25646	26492	24377	27761	151	259

## Sheet: By Clade
Clade	Num sequences	Min length	Max length	Length span	Avg length	Std length	Method	Num annotated	% annotated	Min IR length	Max IR length	Avg IR length	Median	IRQ	Outliers	Q1	Q3	LoVal	HiVal	LoOutliers	HiOutliers
asterids	1908	45673	187672	141999	153712	11052	chloe	1903	99.74	1857	51286	25666.3	25605	1062	410	24986	26048	23393	27641	201	209
							chloroplot	1895	99.32	101	51286	26118.5	25632	1045.5	329	25021	26066.5	23452.8	27634.8	112	217
							ge_seq	1761	92.3	2258	51286	26114.6	25624	1039	320	25020	26059	23461.5	27617.5	122	198
							org_annotate	1908	100	122	51286	25994.6	25617.5	1047.5	357	25009.8	26057.2	23438.5	27628.5	140	217
							pga	1901	99.63	2919	51289	26075.4	25630	1046	339	25019	26065	23450	27634	123	216
							plann	1884	98.74	10100	49820	26055	25621.5	1044.5	347	25012.8	26057.2	23446	27624	134	213
							ncbi	982	51.47	10631	74817	26943.6	25704.5	909.5	235	25181.2	26090.8	23817	27455	86	149
rosids	2088	36275	242575	206300	158098	7397.4	chloe	2081	99.66	1035	87724	26442.3	26321	741	396	25817	26558	24705.5	27669.5	210	186
							chloroplot	2074	99.33	1070	87724	27013.4	26351	769	267	25931	26700	24777.5	27853.5	97	170
							ge_seq	1964	94.06	3583	87724	26922.6	26335	744.5	286	25872.5	26617	24755.8	27733.8	122	164
							org_annotate	2087	99.95	99	87724	26843.9	26342	781.5	299	25899.5	26681	24727.2	27853.2	126	173
							pga	2075	99.38	1073	87724	27005.9	26354	784	281	25931	26715	24755	27891	108	173
							plann	2059	98.61	10100	47144	26781.5	26341	751.5	287	25905	26656.5	24777.8	27783.8	119	168
							ncbi	1281	61.35	4307	75747	26985.6	26369	607	213	26010	26617	25099.5	27527.5	59	154

## Sheet: By order
Clade	order	Num sequences	Min length	Max length	Length span	Avg length	Std length	Method	Num annotated	% annotated	Min IR length	Max IR length	Avg IR length	Median	IRQ	Outliers	Q1	Q3	LoVal	HiVal	LoOutliers	HiOutliers
asterids	Apiales	145	141948	178668	36720	153272	5309.4	chloe	145	100	8606	37733	22600.2	25063	7909	0	18352	26261	6488.5	38124.5	0	0
								chloroplot	144	99.31	12227	37733	23712	25934	7647.75	0	18653.5	26301.2	7181.88	37772.9	0	0
								ge_seq	134	92.41	11405	37712	23601.7	25872	7689.25	0	18596.5	26285.8	7062.62	37819.6	0	0
								org_annotate	145	100	11405	37712	23481.5	25914	7766	0	18514	26280	6865	37929	0	0
								pga	145	100	12227	37733	23622.6	25936	7634	0	18655	26289	7204	37740	0	0
								plann	145	100	10194	37712	23462.5	25914	7771	0	18508	26279	6851.5	37935.5	0	0
								ncbi	86	59.31	17704	35211	23875.9	25882	7429.25	0	18888.2	26317.5	7744.38	37461.4	0	0
	Aquifoliales	31	157119	158905	1786	157694	392.3	chloe	31	100	25887	26235	26083.8	26086	19.5	2	26074	26093.5	26044.8	26122.8	1	1
								chloroplot	31	100	25996	26235	26087.3	26086	19.5	2	26074	26093.5	26044.8	26122.8	1	1
								ge_seq	30	96.77	25844	26235	26076.8	26082	25.25	4	26068.5	26093.8	26030.6	26131.6	3	1
								org_annotate	31	100	25953	26235	26080.2	26078	23.5	5	26070	26093.5	26034.8	26128.8	4	1
								pga	31	100	26022	26235	26088.2	26086	19.5	2	26074	26093.5	26044.8	26122.8	1	1
								plann	31	100	25953	26235	26080.2	26078	23.5	5	26070	26093.5	26034.8	26128.8	4	1
								ncbi	6	19.35	25996	26093	26069.5	26079.5	12.5	1	26077	26089.5	26058.2	26108.2	1	0
	Asterales	511	132649	187672	55023	155145	6854.7	chloe	511	100	4544	51286	27478.3	25014	709.5	146	24713	25422.5	23648.8	26486.8	25	121
								chloroplot	507	99.22	101	51286	27624.5	25018	680.5	127	24737	25417.5	23716.2	26438.2	7	120
								ge_seq	441	86.3	10100	51286	27839.5	25020	1638	109	24818	26456	22361	28913	5	104
								org_annotate	511	100	786	51286	27670.1	25018	679	129	24743.5	25422.5	23725	26441	7	122
								pga	511	100	10100	51289	27708.1	25019	684.5	126	24738	25422.5	23711.2	26449.2	4	122
								plann	507	99.22	10100	49820	27594.2	25015	680.5	128	24737	25417.5	23716.2	26438.2	8	120
								ncbi	256	50.1	19367	74817	30644.3	25206	12338	1	24737	37075	6230	55582	0	1
	Boraginales	8	81198	150612	69414	133208	31346.3	chloe	8	100	22241	27014	25147.4	25887	1282.5	1	24674.8	25957.2	22751	27881	1	0
								chloroplot	8	100	22241	27014	25142.5	25887	1311.75	1	24645.5	25957.2	22677.9	27924.9	1	0
								ge_seq	8	100	22241	27014	25142.5	25887	1311.75	1	24645.5	25957.2	22677.9	27924.9	1	0
								org_annotate	8	100	22241	27014	25147.4	25887	1282.5	1	24674.8	25957.2	22751	27881	1	0
								pga	8	100	22241	27014	25148.8	25887	1274.25	1	24683	25957.2	22771.6	27868.6	1	0
								plann	8	100	22241	27014	25147.4	25887	1282.5	1	24674.8	25957.2	22751	27881	1	0
								ncbi	3	37.5	22241	25239	23487.3	22982	1499	0	22611.5	24110.5	20363	26359	0	0
	Cornales	68	155480	169085	13605	157797	1754.1	chloe	68	100	2934	26451	25206.8	26071	119.75	5	26005.5	26125.2	25825.9	26304.9	4	1
								chloroplot	68	100	25837	31503	26192.8	26087	108.5	8	26017.8	26126.2	25855	26289	4	4
								ge_seq	67	98.53	2354	26451	25529	26080	113.5	5	26012	26125.5	25841.8	26295.8	3	2
								org_annotate	68	100	3541	26457	25350	26077	115.75	4	26010.5	26126.2	25836.9	26299.9	3	1
								pga	68	100	2919	26457	25339.9	26075.5	117.5	4	26008.5	26126	25832.2	26302.2	3	1
								plann	66	97.06	16497	26457	25920.8	26079.5	110.75	5	26015.2	26126	25849.1	26292.1	4	1
								ncbi	7	10.29	25848	26140	26038.4	26113	170	0	25957	26127	25702	26382	0	0
	Dipsacales	71	151267	160530	9263	156448	1856.9	chloe	71	100	15285	29287	24313.8	23858	2386	2	23665.5	26051.5	20086.5	29630.5	2	0
								chloroplot	71	100	22622	29287	24617.8	23888	2385	0	23734.5	26119.5	20157	29697	0	0
								ge_seq	68	95.77	19735	29287	24463.7	23856.5	2407	1	23612	26019	20001.5	29629.5	1	0
								org_annotate	71	100	17128	29287	24466.6	23884	2350	1	23715	26065	20190	29590	1	0
								pga	71	100	22622	29287	24610.7	23884	2389	0	23735	26124	20151.5	29707.5	0	0
								plann	70	98.59	22616	29287	24563.8	23880.5	2368.75	0	23712.2	26081	20159.1	29634.1	0	0
								ncbi	53	74.65	22616	26536	24266.1	23836	1292	0	23646	24938	21708	26876	0	0
	Ericales	303	150187	161319	11132	156030	2390.9	chloe	303	100	5656	28793	25406.7	25985	366.5	38	25717.5	26084	25167.8	26633.8	31	7
								chloroplot	303	100	22740	28793	25828.1	26007	308.5	53	25775.5	26084	25312.8	26546.8	45	8
								ge_seq	297	98.02	13653	28793	25727.6	25983	351	50	25733	26084	25206.5	26610.5	42	8
								org_annotate	303	100	22921	28793	25820.8	26009	325	51	25761	26086	25273.5	26573.5	43	8
								pga	303	100	23724	28793	25832.2	26007	319	50	25765	26084	25286.5	26562.5	42	8
								plann	298	98.35	22921	28793	25844.4	26007.5	309.75	50	25774.2	26084	25309.6	26548.6	42	8
								ncbi	235	77.56	22921	71712	25986.9	25958	375	21	25708	26083	25145.5	26645.5	16	5
	Garryales	5	157993	163586	5593	159203	2451.9	chloe	5	100	26093	30535	26991.8	26094	49	1	26094	26143	26020.5	26216.5	0	1
								chloroplot	5	100	26093	31324	27149.6	26094	49	1	26094	26143	26020.5	26216.5	0	1
								ge_seq	5	100	26008	30535	26974.8	26094	49	2	26094	26143	26020.5	26216.5	1	1
								org_annotate	5	100	26008	31324	27132.6	26094	49	2	26094	26143	26020.5	26216.5	1	1
								pga	5	100	26093	31324	27149.6	26094	49	1	26094	26143	26020.5	26216.5	0	1
								plann	5	100	26008	31324	27132.6	26094	49	2	26094	26143	26020.5	26216.5	1	1
								ncbi	1	20	26094	26094	26094	26094	0	0	26094	26094	26094	26094	0	0
	Gentianales	111	130762	176340	45578	152828	6588.2	chloe	111	100	13939	41479	25377	25594	525.5	16	25268.5	25794	24480.2	26582.2	12	4
								chloroplot	111	100	22964	41479	25618.4	25671	536.5	13	25282.5	25819	24477.8	26623.8	9	4
								ge_seq	106	95.5	22845	41381	25551.5	25594	526.25	15	25266.8	25793	24477.4	26582.4	11	4
								org_annotate	111	100	15138	41381	25458.7	25588	544	15	25267.5	25811.5	24451.5	26627.5	11	4
								pga	111	100	22964	41479	25605.2	25671	539	13	25276.5	25815.5	24468	26624	9	4
								plann	111	100	15138	41381	25456	25588	544	15	25267.5	25811.5	24451.5	26627.5	11	4
								ncbi	54	48.65	20517	70169	26625.9	25735	425.25	9	25395.2	25820.5	24757.4	26458.4	3	6
	Icacinales	1	151994	151994	0	151994	0	chloe	1	100	24973	24973	24973	24973	0	0	24973	24973	24973	24973	0	0
								chloroplot	1	100	24973	24973	24973	24973	0	0	24973	24973	24973	24973	0	0
								ge_seq	1	100	24973	24973	24973	24973	0	0	24973	24973	24973	24973	0	0
								org_annotate	1	100	24973	24973	24973	24973	0	0	24973	24973	24973	24973	0	0
								pga	1	100	24973	24973	24973	24973	0	0	24973	24973	24973	24973	0	0
								plann	1	100	24973	24973	24973	24973	0	0	24973	24973	24973	24973	0	0
								ncbi	0	0
	Lamiales	450	45673	168987	123314	151488	14447.6	chloe	447	99.33	1857	40481	25558.2	25653	284	128	25438.5	25722.5	25012.5	26148.5	67	61
								chloroplot	444	98.67	101	40481	26181.2	25674	241.25	111	25500.8	25742	25138.9	26103.9	42	69
								ge_seq	415	92.22	4387	40481	26247.7	25664	269	105	25464	25733	25060.5	26136.5	44	61
								org_annotate	450	100	122	40481	26050.3	25665.5	267.5	114	25468.2	25735.8	25067	26137	46	68
								pga	446	99.11	4341	40481	26102.9	25674	254.5	114	25483.8	25738.2	25102	26120	47	67
								plann	442	98.22	10631	40488	26144.3	25665.5	259.5	112	25473.5	25733	25084.2	26122.2	46	66
								ncbi	228	50.67	10631	40481	26263	25680	127.25	58	25589	25716.2	25398.1	25907.1	28	30
	Paracryphiales	1	157371	157371	0	157371	0	chloe	1	100	25960	25960	25960	25960	0	0	25960	25960	25960	25960	0	0
								chloroplot	1	100	25960	25960	25960	25960	0	0	25960	25960	25960	25960	0	0
								ge_seq	1	100	25918	25918	25918	25918	0	0	25918	25918	25918	25918	0	0
								org_annotate	1	100	25918	25918	25918	25918	0	0	25918	25918	25918	25918	0	0
								pga	1	100	25960	25960	25960	25960	0	0	25960	25960	25960	25960	0	0
								plann	1	100	25918	25918	25918	25918	0	0	25918	25918	25918	25918	0	0
								ncbi	1	100	25960	25960	25960	25960	0	0	25960	25960	25960	25960	0	0
	Solanales	203	60959	162663	101704	150108	20391.1	chloe	201	99.01	2263	31214	24621	25593	184	53	25440	25624	25164	25900	29	24
								chloroplot	201	99.01	12544	31214	25148.8	25593	180	44	25448	25628	25178	25898	19	25
								ge_seq	188	92.61	2258	31214	25331.8	25593	194	36	25422.8	25616.8	25131.8	25907.8	16	20
								org_annotate	203	100	218	31214	24748.9	25593	202.5	48	25418.5	25621	25114.8	25924.8	26	22
								pga	200	98.52	7493	31214	25034.9	25593	199.25	44	25442.8	25642	25143.9	25940.9	23	21
								plann	199	98.03	12544	31214	25054.2	25593	200	45	25421	25621	25121	25921	23	22
								ncbi	52	25.62	14076	31214	24622.2	25422.5	224.75	8	25388.8	25613.5	25051.6	25950.6	7	1
rosids	Brassicales	294	148401	160600	12199	154297	1466.9	chloe	294	100	5627	31796	26121.3	26403	237.75	17	26254.2	26492	25897.6	26848.6	11	6
								chloroplot	294	100	23594	31796	26424.7	26407.5	230	9	26262	26492	25917	26837	3	6
								ge_seq	284	96.6	23594	31796	26373.3	26401	231	17	26261	26492	25914.5	26838.5	11	6
								org_annotate	294	100	10580	31801	26363.2	26401	234	11	26258	26492	25907	26843	5	6
								pga	294	100	15526	31796	26382.9	26407.5	230	11	26262	26492	25917	26837	5	6
								plann	293	99.66	10580	31796	26326.1	26401	235	13	26257	26492	25904.5	26844.5	7	6
								ncbi	221	75.17	23594	31796	26459.5	26426	199	13	26295	26494	25996.5	26792.5	8	5
	Celastrales	11	148700	163255	14555	156802	3480.7	chloe	11	100	25582	28941	26563.8	26368	294.5	2	26325	26619.5	25883.2	27061.2	1	1
								chloroplot	11	100	25582	28941	26558.5	26368	265.5	3	26325	26590.5	25926.8	26988.8	2	1
								ge_seq	11	100	25582	28932	26557.7	26368	265.5	3	26325	26590.5	25926.8	26988.8	2	1
								org_annotate	11	100	25584	28932	26559	26354	317	2	26309	26626	25833.5	27101.5	1	1
								pga	11	100	25582	28941	26567.9	26368	304	2	26331.5	26635.5	25875.5	27091.5	1	1
								plann	11	100	25582	28932	26557.6	26354	317	2	26309	26626	25833.5	27101.5	1	1
								ncbi	7	63.64	25892	28932	26711.1	26354	276	2	26312	26588	25898	27002	1	1
	Crossosomatales	6	160111	162759	2648	161494	1335.9	chloe	6	100	26120	26446	26314.3	26378	263	0	26174.5	26437.5	25780	26832	0	0
								chloroplot	6	100	26120	26446	26314.3	26378	263	0	26174.5	26437.5	25780	26832	0	0
								ge_seq	6	100	26120	26444	26314	26378	263	0	26174.5	26437.5	25780	26832	0	0
								org_annotate	6	100	26120	26444	26314.8	26378	259.25	0	26178.2	26437.5	25789.4	26826.4	0	0
								pga	6	100	26120	26446	26314.3	26378	263	0	26174.5	26437.5	25780	26832	0	0
								plann	6	100	26120	26444	26314	26378	263	0	26174.5	26437.5	25780	26832	0	0
								ncbi	6	100	26120	26446	26314.3	26378	263	0	26174.5	26437.5	25780	26832	0	0
	Cucurbitales	69	147874	169589	21715	157683	2990.2	chloe	69	100	7773	37674	25896.5	26211	204	14	26082	26286	25776	26592	11	3
								chloroplot	69	100	19688	37674	26505.5	26232	205	13	26082	26287	25774.5	26594.5	10	3
								ge_seq	65	94.2	7056	37674	26174.3	26156	202	13	26071	26273	25768	26576	10	3
								org_annotate	69	100	16714	37674	26271.4	26211	202	14	26071	26273	25768	26576	11	3
								pga	69	100	17269	37674	26394.4	26232	201	13	26086	26287	25784.5	26588.5	10	3
								plann	69	100	16714	37674	26271.4	26211	202	14	26071	26273	25768	26576	11	3
								ncbi	19	27.54	25217	37674	26707.1	26242	206	4	26085.5	26291.5	25776.5	26600.5	3	1
	Fabales	294	36275	180309	144034	157509	10382.5	chloe	289	98.3	6820	44945	26534.6	25811	673	94	25479	26152	24469.5	27161.5	48	46
								chloroplot	288	97.96	13015	44945	27362.3	25867.5	635.75	75	25551.2	26187	24597.6	27140.6	28	47
								ge_seq	275	93.54	11454	44945	27201.6	25852	638.5	76	25530	26168.5	24572.2	27126.2	32	44
								org_annotate	293	99.66	99	45008	26795.8	25828	664	83	25521	26185	24525	27181	37	46
								pga	286	97.28	13015	45008	27317.3	25864	712.5	75	25537	26249.5	24468.2	27318.2	29	46
								plann	283	96.26	10162	45008	27155.6	25854	665.5	79	25532.5	26198	24534.2	27196.2	34	45
								ncbi	198	67.35	23489	44945	27819.6	25922	798.25	53	25628.5	26426.8	24431.1	27624.1	16	37
	Fagales	143	155669	175313	19644	160324	1570.9	chloe	143	100	14705	40943	24801.2	25894	329	27	25725	26054	25231.5	26547.5	23	4
								chloroplot	143	100	24027	40943	26093.5	26031	231.5	7	25841.5	26073	25494.2	26420.2	1	6
								ge_seq	133	93.01	23530	40943	26015.5	26021	238	13	25826	26064	25469	26421	7	6
								org_annotate	143	100	24034	40943	26090.9	26030	231	7	25840.5	26071.5	25494	26418	1	6
								pga	143	100	24035	40943	26097.4	26032	232	7	25842.5	26074.5	25494.5	26422.5	1	6
								plann	143	100	24035	40943	26089.7	26030	231	7	25840.5	26071.5	25494	26418	1	6
								ncbi	99	69.23	24029	27568	25984.6	26025	207	3	25864.5	26071.5	25554	26382	1	2
	Geraniales	30	150656	242575	91919	178549	24331.8	chloe	30	100	1605	87724	43030.7	38098	10643.5	11	35068.8	45712.2	19103.5	61677.5	4	7
								chloroplot	29	96.67	1570	87724	44097.3	38140	9865	10	35872	45737	21074.5	60534.5	3	7
								ge_seq	26	86.67	3583	87724	45414.2	38147.5	9695	7	36017.2	45712.2	21474.8	60254.8	1	6
								org_annotate	30	100	1565	87724	42690	38101	10643.5	11	35068.8	45712.2	19103.5	61677.5	4	7
								pga	30	100	2508	87724	43071.4	38098	10643.5	11	35068.8	45712.2	19103.5	61677.5	4	7
								plann	22	73.33	11435	45737	33559	37166	7620.75	3	30544	38164.8	19112.9	49595.9	3	0
								ncbi	3	10	11380	75747	33063.7	12064	32183.5	0	11722	43905.5	-36553.2	92180.8	0	0
	Huerteales	2	158020	161100	3080	159560	2177.9	chloe	2	100	26636	27407	27021.5	27021.5	385.5	0	26828.8	27214.2	26250.5	27792.5	0	0
								chloroplot	2	100	26636	27407	27021.5	27021.5	385.5	0	26828.8	27214.2	26250.5	27792.5	0	0
								ge_seq	2	100	26551	27407	26979	26979	428	0	26765	27193	26123	27835	0	0
								org_annotate	2	100	26551	27407	26979	26979	428	0	26765	27193	26123	27835	0	0
								pga	2	100	26636	27407	27021.5	27021.5	385.5	0	26828.8	27214.2	26250.5	27792.5	0	0
								plann	2	100	26551	27407	26979	26979	428	0	26765	27193	26123	27835	0	0
								ncbi	2	100	26551	27407	26979	26979	428	0	26765	27193	26123	27835	0	0
	Malpighiales	264	113114	170568	57454	157164	7116.7	chloe	264	100	1035	47131	26125.5	26980.5	1357.25	67	26253.8	27611	24217.9	29646.9	46	21
								chloroplot	261	98.86	1070	47131	27240.3	27085	798	49	26822	27620	25625	28817	26	23
								ge_seq	240	90.91	10100	47131	27291.7	27059.5	874.5	45	26745.5	27620	25433.8	28931.8	23	22
								org_annotate	264	100	1078	47140	27168.1	27125	811.75	49	26821.2	27633	25603.6	28850.6	26	23
								pga	262	99.24	1073	47140	27325.8	27142.5	793.25	48	26838.8	27632	25648.9	28821.9	25	23
								plann	262	99.24	10100	47144	27320.6	27085	802.25	49	26822.2	27624.5	25618.9	28827.9	26	23
								ncbi	130	49.24	10220	44267	27793.3	27463	768.5	23	26915.8	27684.2	25763	28837	11	12
	Malvales	141	132869	176548	43679	162206	7006.8	chloe	141	100	9372	42484	28851.7	25602	2500	35	25509	28009	21759	31759	3	32
								chloroplot	141	100	9372	42484	28924.2	25603	2490	34	25519	28009	21784	31744	2	32
								ge_seq	136	96.45	9372	42484	28633.8	25598.5	1144.5	37	25493.8	26638.2	23777	28355	9	28
								org_annotate	141	100	9374	42484	28852	25603	2490	34	25519	28009	21784	31744	2	32
								pga	141	100	9372	42484	28919.8	25603	2483	34	25526	28009	21801.5	31733.5	2	32
								plann	140	99.29	20092	42484	28987.9	25603	2524.75	33	25518.5	28043.2	21731.4	31830.4	1	32
								ncbi	77	54.61	9372	42484	30440.1	25703	16395	0	25465	41860	872.5	66452.5	0	0
	Myrtales	180	152049	171315	19266	158703	3218.2	chloe	180	100	13991	34457	26217.3	26396.5	462.5	30	26208.8	26671.2	25515	27365	16	14
								chloroplot	180	100	23901	34457	26470.1	26397	444.25	27	26240	26684.2	25573.6	27350.6	13	14
								ge_seq	171	95	22069	34457	26433.5	26396	483.5	25	26192	26675.5	25466.8	27400.8	13	12
								org_annotate	180	100	17561	34457	26340.6	26396.5	415	35	26269.2	26684.2	25646.8	27306.8	19	16
								pga	180	100	17564	34457	26341.4	26397	415	35	26269.2	26684.2	25646.8	27306.8	19	16
								plann	179	99.44	17541	34457	26337.5	26396	411	36	26264.5	26675.5	25648	27292	20	16
								ncbi	136	75.56	23901	34457	26591.9	26397	332	25	26369	26701	25871	27199	13	12
	Oxalidales	11	142706	158225	15519	154870	4796.2	chloe	11	100	24963	27437	26096.5	25949	1295	0	25424.5	26719.5	23482	28662	0	0
								chloroplot	11	100	25388	27437	26185	25949	1192	0	25527.5	26719.5	23739.5	28507.5	0	0
								ge_seq	11	100	24963	27437	26096.3	25949	1294.5	0	25424.5	26719	23482.8	28660.8	0	0
								org_annotate	11	100	25420	27453	26191.9	25949	1181.5	0	25537.5	26719	23765.2	28491.2	0	0
								pga	11	100	25420	27437	26193	25949	1194.5	0	25538	26732.5	23746.2	28524.2	0	0
								plann	11	100	25391	27437	26185.8	25949	1195	0	25527.5	26722.5	23735	28515	0	0
								ncbi	8	72.73	25387	27437	26305.8	25969.5	1988.75	0	25426.8	27415.5	22443.6	30398.6	0	0
	Rosales	384	129788	170958	41170	157717	3514.5	chloe	382	99.48	5007	41807	25748	26172	582	21	25800	26382	24927	27255	17	4
								chloroplot	381	99.22	24049	41807	26206.5	26295	529	10	25854	26383	25060.5	27176.5	4	6
								ge_seq	353	91.93	13518	41807	26063.6	26209	549	14	25833	26382	25009.5	27205.5	10	4
								org_annotate	384	100	106	41809	26027.2	26280.5	530.25	15	25852.8	26383	25057.4	27178.4	9	6
								pga	382	99.48	15453	41807	26177.1	26313.5	514.5	12	25869.5	26384	25097.8	27155.8	6	6
								plann	382	99.48	10148	41807	26147.9	26285	526	13	25857	26383	25068	27172	7	6
								ncbi	246	64.06	24046	30727	26170.8	26337	416	9	25967	26383	25343	27007	7	2
	Sapindales	195	149011	172199	23188	158357	2334	chloe	195	100	5511	32713	26109.6	26753	929.5	19	26087	27016.5	24692.8	28410.8	13	6
								chloroplot	195	100	16741	32713	26774.9	26770	933	7	26099.5	27032.5	24700	28432	1	6
								ge_seq	188	96.41	16741	32713	26729.6	26754	926.25	7	26092.5	27018.8	24703.1	28408.1	1	6
								org_annotate	195	100	9122	32713	26545.7	26766	925.5	11	26101	27026.5	24712.8	28414.8	5	6
								pga	195	100	13302	32713	26654	26780	922	9	26103.5	27025.5	24720.5	28408.5	3	6
								plann	195	100	13302	32713	26456.8	26754	925	13	26092	27017	24704.5	28404.5	7	6
								ncbi	117	60	25656	30787	26719.7	26753	919	3	26093	27012	24714.5	28390.5	0	3
	Vitales	56	159889	232020	72131	162341	9513.9	chloe	56	100	20936	71778	27144.4	26367.5	19	13	26354	26373	26325.5	26401.5	7	6
								chloroplot	55	98.21	26275	32052	26464.1	26354	19	15	26354	26373	26325.5	26401.5	10	5
								ge_seq	55	98.21	24128	32052	26393.8	26354	19.5	16	26353.5	26373	26324.2	26402.2	12	4
								org_annotate	56	100	19264	71777	27160.5	26373	20	7	26354	26374	26324	26404	1	6
								pga	56	100	26353	71787	27287.3	26373	20	6	26354	26374	26324	26404	0	6
								plann	56	100	19264	32052	26349.6	26373	20	6	26354	26374	26324	26404	1	5
								ncbi	7	12.5	26354	26523	26410.4	26354	113	0	26354	26467	26184.5	26636.5	0	0
	Zygophyllales	8	106259	172606	66347	136772	27948.7	chloe	8	100	4307	26947	16409.2	18548	20810.5	0	5297.5	26108	-25918.2	57323.8	0	0
								chloroplot	8	100	4307	26947	16425	18548	20716	0	5392	26108	-25682	57182	0	0
								ge_seq	8	100	4307	26947	16335.2	18547	21169	0	4938.75	26107.8	-26814.8	57861.2	0	0
								org_annotate	8	100	4307	26947	16384.9	18547	20880.2	0	5229.75	26110	-26090.6	57430.4	0	0
								pga	7	87.5	4307	26947	18087.7	19350	14752	0	11626.5	26378.5	-10501.5	48506.5	0	0
								plann	5	62.5	17744	26947	23359.4	25842	7564	0	19350	26914	8004	38260	0	0
								ncbi	5	62.5	4307	26947	20349	25842	9161	0	17744	26905	4002.5	40646.5	0	0

## Sheet: By family
Clade	order	family	Num sequences	Min length	Max length	Length span	Avg length	Std length	Method	Num annotated	% annotated	Min IR length	Max IR length	Avg IR length	Median	IRQ	Outliers	Q1	Q3	LoVal	HiVal	LoOutliers	HiOutliers
asterids	Apiales	Apiaceae	105	141948	178668	36720	152241	5867.2	chloe	105	100	8606	37733	21893.6	19814	8205	0	18102	26307	5794.5	38614.5	0	0
									chloroplot	104	99.05	12227	37733	22891.3	24746.5	8193	0	18217	26410	5927.5	38699.5	0	0
									ge_seq	101	96.19	11405	37712	22884.9	24750	7970	0	18352	26322	6397	38277	0	0
									org_annotate	105	100	11405	37712	22577.8	24211	8084	0	18232	26316	6106	38442	0	0
									pga	105	100	12227	37733	22772.6	24667	8066	0	18250	26316	6151	38415	0	0
									plann	105	100	10194	37712	22553	24211	8082	0	18234	26316	6111	38439	0	0
									ncbi	71	67.62	17704	35211	23551.9	25210	7974.5	0	18451.5	26426	6489.75	38387.8	0	0
		Araliaceae	34	152880	156981	4101	156185	848.4	chloe	34	100	10851	26136	24484.3	25934	300.25	8	25682.8	25983	25232.4	26433.4	8	0
									chloroplot	34	100	25059	26136	25905.5	25954.5	71.25	8	25917.5	25988.8	25810.6	26095.6	4	4
									ge_seq	28	82.35	25059	26109	25867.5	25938	86.25	7	25886	25972.2	25756.6	26101.6	4	3
									org_annotate	34	100	25062	26136	25911.6	25964	62	7	25926.8	25988.8	25833.8	26081.8	3	4
									pga	34	100	25062	26136	25913	25953.5	59.5	7	25929.2	25988.8	25840	26078	3	4
									plann	34	100	25063	26136	25909.8	25953.5	62	7	25926.8	25988.8	25833.8	26081.8	3	4
									ncbi	11	32.35	19372	26109	25271.3	25938	107	2	25862	25969	25701.5	26129.5	2	0
		Pennantiaceae	1	158129	158129	0	158129	0	chloe	1	100	18773	18773	18773	18773	0	0	18773	18773	18773	18773	0	0
									chloroplot	1	100	26093	26093	26093	26093	0	0	26093	26093	26093	26093	0	0
									ge_seq	0	0
									org_annotate	1	100	26204	26204	26204	26204	0	0	26204	26204	26204	26204	0	0
									pga	1	100	26149	26149	26149	26149	0	0	26149	26149	26149	26149	0	0
									plann	1	100	26093	26093	26093	26093	0	0	26093	26093	26093	26093	0	0
									ncbi	1	100	26177	26177	26177	26177	0	0	26177	26177	26177	26177	0	0
		Pittosporaceae	3	153388	153754	366	153574	183.1	chloe	3	100	24950	25002	24975	24973	26	0	24961.5	24987.5	24922.5	25026.5	0	0
									chloroplot	3	100	24950	25002	24975	24973	26	0	24961.5	24987.5	24922.5	25026.5	0	0
									ge_seq	3	100	24950	25002	24975	24973	26	0	24961.5	24987.5	24922.5	25026.5	0	0
									org_annotate	3	100	24950	25002	24975	24973	26	0	24961.5	24987.5	24922.5	25026.5	0	0
									pga	3	100	24950	25002	24975	24973	26	0	24961.5	24987.5	24922.5	25026.5	0	0
									plann	3	100	24950	25002	24975	24973	26	0	24961.5	24987.5	24922.5	25026.5	0	0
									ncbi	1	33.33	24950	24950	24950	24950	0	0	24950	24950	24950	24950	0	0
		Torricelliaceae	2	151336	158548	7212	154942	5099.7	chloe	2	100	25861	26174	26017.5	26017.5	156.5	0	25939.2	26095.8	25704.5	26330.5	0	0
									chloroplot	2	100	25861	26174	26017.5	26017.5	156.5	0	25939.2	26095.8	25704.5	26330.5	0	0
									ge_seq	2	100	25861	26174	26017.5	26017.5	156.5	0	25939.2	26095.8	25704.5	26330.5	0	0
									org_annotate	2	100	25861	26174	26017.5	26017.5	156.5	0	25939.2	26095.8	25704.5	26330.5	0	0
									pga	2	100	25861	26174	26017.5	26017.5	156.5	0	25939.2	26095.8	25704.5	26330.5	0	0
									plann	2	100	25861	26174	26017.5	26017.5	156.5	0	25939.2	26095.8	25704.5	26330.5	0	0
									ncbi	2	100	25861	26174	26017.5	26017.5	156.5	0	25939.2	26095.8	25704.5	26330.5	0	0
	Aquifoliales	Aquifoliaceae	28	157119	158020	901	157599	260.2	chloe	28	100	26063	26121	26086	26089	18.5	0	26074.8	26093.2	26047	26121	0	0
									chloroplot	28	100	26063	26121	26086	26089	18.5	0	26074.8	26093.2	26047	26121	0	0
									ge_seq	27	96.43	26005	26121	26079.9	26086	20	3	26073.5	26093.5	26043.5	26123.5	3	0
									org_annotate	28	100	26005	26121	26079.7	26082	19.5	3	26073.8	26093.2	26044.5	26122.5	3	0
									pga	28	100	26063	26121	26086	26089	18.5	0	26074.8	26093.2	26047	26121	0	0
									plann	28	100	26005	26121	26079.7	26082	19.5	3	26073.8	26093.2	26044.5	26122.5	3	0
									ncbi	5	17.86	26077	26093	26084.2	26082	15	0	26077	26092	26054.5	26114.5	0	0
		Cardiopteridaceae	1	158905	158905	0	158905	0	chloe	1	100	26235	26235	26235	26235	0	0	26235	26235	26235	26235	0	0
									chloroplot	1	100	26235	26235	26235	26235	0	0	26235	26235	26235	26235	0	0
									ge_seq	1	100	26235	26235	26235	26235	0	0	26235	26235	26235	26235	0	0
									org_annotate	1	100	26235	26235	26235	26235	0	0	26235	26235	26235	26235	0	0
									pga	1	100	26235	26235	26235	26235	0	0	26235	26235	26235	26235	0	0
									plann	1	100	26235	26235	26235	26235	0	0	26235	26235	26235	26235	0	0
									ncbi	0	0
		Helwingiaceae	2	158362	158483	121	158422	85.6	chloe	2	100	25887	26067	25977	25977	90	0	25932	26022	25797	26157	0	0
									chloroplot	2	100	25996	26067	26031.5	26031.5	35.5	0	26013.8	26049.2	25960.5	26102.5	0	0
									ge_seq	2	100	25844	26067	25955.5	25955.5	111.5	0	25899.8	26011.2	25732.5	26178.5	0	0
									org_annotate	2	100	25953	26067	26010	26010	57	0	25981.5	26038.5	25896	26124	0	0
									pga	2	100	26022	26067	26044.5	26044.5	22.5	0	26033.2	26055.8	25999.5	26089.5	0	0
									plann	2	100	25953	26067	26010	26010	57	0	25981.5	26038.5	25896	26124	0	0
									ncbi	1	50	25996	25996	25996	25996	0	0	25996	25996	25996	25996	0	0
	Asterales	Asteraceae	382	149510	159200	9690	151870	875.6	chloe	382	100	4544	30708	24633.1	24962	369	27	24662	25031	24108.5	25584.5	22	5
									chloroplot	380	99.48	101	30710	24860.8	24984	364	8	24674	25038	24128	25584	3	5
									ge_seq	321	84.03	21400	27868	24857.7	24987	346	16	24692	25038	24173	25557	14	2
									org_annotate	382	100	19380	30708	24913.4	24973.5	358.75	10	24676.5	25035.2	24138.4	25573.4	5	5
									pga	382	100	23755	30710	24939.9	24988.5	359.25	7	24681	25040.2	24142.1	25579.1	2	5
									plann	380	99.48	14469	30708	24895	24972	367.25	11	24665.8	25033	24114.9	25583.9	6	5
									ncbi	143	37.43	19367	74817	25433.1	24864	486	8	24691	25177	23962	25906	2	6
		Campanulaceae	121	132649	187672	55023	165361	7232.2	chloe	121	100	10100	51286	36479.1	37096	710	33	36741	37451	35676	38516	18	15
									chloroplot	119	98.35	10100	51286	36478.4	37096	677	32	36765.5	37442.5	35750	38458	17	15
									ge_seq	112	92.56	10100	51286	36431.6	37105	796	32	36708.2	37504.2	35514.2	38698.2	18	14
									org_annotate	121	100	786	51286	36404.2	37096	710	33	36741	37451	35676	38516	18	15
									pga	121	100	10100	51289	36480.9	37096	710	33	36741	37451	35676	38516	18	15
									plann	119	98.35	10100	49820	36239.9	37090	697	31	36729	37426	35683.5	38471.5	18	13
									ncbi	111	91.74	20669	51286	37302.2	37117	630.5	26	36854.5	37485	35908.8	38430.8	11	15
		Goodeniaceae	1	179105	179105	0	179105	0	chloe	1	100	37254	37254	37254	37254	0	0	37254	37254	37254	37254	0	0
									chloroplot	1	100	37239	37239	37239	37239	0	0	37239	37239	37239	37239	0	0
									ge_seq	1	100	37239	37239	37239	37239	0	0	37239	37239	37239	37239	0	0
									org_annotate	1	100	37257	37257	37257	37257	0	0	37257	37257	37257	37257	0	0
									pga	1	100	37253	37253	37253	37253	0	0	37253	37253	37253	37253	0	0
									plann	1	100	37253	37253	37253	37253	0	0	37253	37253	37253	37253	0	0
									ncbi	1	100	37253	37253	37253	37253	0	0	37253	37253	37253	37253	0	0
		Menyanthaceae	6	151985	154313	2328	152462	910.7	chloe	6	100	24818	25086	25018	25051	25.5	1	25038.2	25063.8	25000	25102	1	0
									chloroplot	6	100	24818	25086	25018	25051	25.5	1	25038.2	25063.8	25000	25102	1	0
									ge_seq	6	100	24818	25086	25018	25051	25.5	1	25038.2	25063.8	25000	25102	1	0
									org_annotate	6	100	24818	25086	25022.3	25057.5	38.5	1	25038.2	25076.8	24980.5	25134.5	1	0
									pga	6	100	24818	25086	25022.3	25057.5	38.5	1	25038.2	25076.8	24980.5	25134.5	1	0
									plann	6	100	24818	25086	25018	25051	25.5	1	25038.2	25063.8	25000	25102	1	0
									ncbi	0	0
		Rousseaceae	1	162105	162105	0	162105	0	chloe	1	100	30217	30217	30217	30217	0	0	30217	30217	30217	30217	0	0
									chloroplot	1	100	30217	30217	30217	30217	0	0	30217	30217	30217	30217	0	0
									ge_seq	1	100	30217	30217	30217	30217	0	0	30217	30217	30217	30217	0	0
									org_annotate	1	100	30217	30217	30217	30217	0	0	30217	30217	30217	30217	0	0
									pga	1	100	30217	30217	30217	30217	0	0	30217	30217	30217	30217	0	0
									plann	1	100	30217	30217	30217	30217	0	0	30217	30217	30217	30217	0	0
									ncbi	1	100	30217	30217	30217	30217	0	0	30217	30217	30217	30217	0	0
	Boraginales	Boraginaceae	6	149316	150612	1296	150132	477.8	chloe	6	100	25239	27014	25992.7	25934	100.25	2	25871.5	25971.8	25721.1	26122.1	1	1
									chloroplot	6	100	25200	27014	25986.2	25934	100.25	2	25871.5	25971.8	25721.1	26122.1	1	1
									ge_seq	6	100	25200	27014	25986.2	25934	100.25	2	25871.5	25971.8	25721.1	26122.1	1	1
									org_annotate	6	100	25239	27014	25992.7	25934	100.25	2	25871.5	25971.8	25721.1	26122.1	1	1
									pga	6	100	25250	27014	25994.5	25934	100.25	2	25871.5	25971.8	25721.1	26122.1	1	1
									plann	6	100	25239	27014	25992.7	25934	100.25	2	25871.5	25971.8	25721.1	26122.1	1	1
									ncbi	1	16.67	25239	25239	25239	25239	0	0	25239	25239	25239	25239	0	0
		Lennoaceae	2	81198	83675	2477	82436.5	1751.5	chloe	2	100	22241	22982	22611.5	22611.5	370.5	0	22426.2	22796.8	21870.5	23352.5	0	0
									chloroplot	2	100	22241	22982	22611.5	22611.5	370.5	0	22426.2	22796.8	21870.5	23352.5	0	0
									ge_seq	2	100	22241	22982	22611.5	22611.5	370.5	0	22426.2	22796.8	21870.5	23352.5	0	0
									org_annotate	2	100	22241	22982	22611.5	22611.5	370.5	0	22426.2	22796.8	21870.5	23352.5	0	0
									pga	2	100	22241	22982	22611.5	22611.5	370.5	0	22426.2	22796.8	21870.5	23352.5	0	0
									plann	2	100	22241	22982	22611.5	22611.5	370.5	0	22426.2	22796.8	21870.5	23352.5	0	0
									ncbi	2	100	22241	22982	22611.5	22611.5	370.5	0	22426.2	22796.8	21870.5	23352.5	0	0
	Cornales	Cornaceae	23	156656	158830	2174	157758	726.8	chloe	23	100	25837	26203	26061	26064	139	0	26002.5	26141.5	25794	26350	0	0
									chloroplot	23	100	25837	26203	26061	26064	139	0	26002.5	26141.5	25794	26350	0	0
									ge_seq	23	100	25837	26203	26061	26064	139	0	26002.5	26141.5	25794	26350	0	0
									org_annotate	23	100	25837	26205	26062.1	26067	138.5	0	26004.5	26143	25796.8	26350.8	0	0
									pga	23	100	25837	26203	26061.3	26064	140.5	0	26002.5	26143	25791.8	26353.8	0	0
									plann	23	100	25837	26203	26061.7	26067	140.5	0	26002.5	26143	25791.8	26353.8	0	0
									ncbi	2	8.7	26064	26127	26095.5	26095.5	31.5	0	26079.8	26111.2	26032.5	26158.5	0	0
		Curtisiaceae	1	158554	158554	0	158554	0	chloe	1	100	26451	26451	26451	26451	0	0	26451	26451	26451	26451	0	0
									chloroplot	1	100	26451	26451	26451	26451	0	0	26451	26451	26451	26451	0	0
									ge_seq	1	100	26451	26451	26451	26451	0	0	26451	26451	26451	26451	0	0
									org_annotate	1	100	26457	26457	26457	26457	0	0	26457	26457	26457	26457	0	0
									pga	1	100	26457	26457	26457	26457	0	0	26457	26457	26457	26457	0	0
									plann	1	100	26457	26457	26457	26457	0	0	26457	26457	26457	26457	0	0
									ncbi	0	0
		Grubbiaceae	2	155612	156488	876	156050	619.4	chloe	2	100	19605	26127	22866	22866	3261	0	21235.5	24496.5	16344	29388	0	0
									chloroplot	2	100	26127	26148	26137.5	26137.5	10.5	0	26132.2	26142.8	26116.5	26158.5	0	0
									ge_seq	2	100	26127	26148	26137.5	26137.5	10.5	0	26132.2	26142.8	26116.5	26158.5	0	0
									org_annotate	2	100	26127	26148	26137.5	26137.5	10.5	0	26132.2	26142.8	26116.5	26158.5	0	0
									pga	2	100	26127	26148	26137.5	26137.5	10.5	0	26132.2	26142.8	26116.5	26158.5	0	0
									plann	2	100	26127	26148	26137.5	26137.5	10.5	0	26132.2	26142.8	26116.5	26158.5	0	0
									ncbi	0	0
		Hydrangeaceae	23	155480	158054	2574	157397	624.6	chloe	23	100	16469	26140	25636.4	26080	97.5	4	26021	26118.5	25874.8	26264.8	4	0
									chloroplot	23	100	25848	26315	26061.2	26087	65.5	5	26046.5	26112	25948.2	26210.2	4	1
									ge_seq	22	95.65	25848	26315	26063.2	26088	46.25	5	26067.2	26113.5	25997.9	26182.9	4	1
									org_annotate	23	100	16498	26140	25638.2	26080	96.5	4	26023	26119.5	25878.2	26264.2	4	0
									pga	23	100	16497	26140	25637.8	26080	97.5	4	26021	26118.5	25874.8	26264.8	4	0
									plann	23	100	16497	26140	25637.6	26080	97.5	4	26021	26118.5	25874.8	26264.8	4	0
									ncbi	3	13.04	25848	26140	26038.3	26127	146	0	25987.5	26133.5	25768.5	26352.5	0	0
		Hydrostachyaceae	3	155653	156250	597	156008	314.3	chloe	3	100	25987	26059	26021	26017	36	0	26002	26038	25948	26092	0	0
									chloroplot	3	100	25987	26059	26021	26017	36	0	26002	26038	25948	26092	0	0
									ge_seq	3	100	25985	26057	26019	26015	36	0	26000	26036	25946	26090	0	0
									org_annotate	3	100	25985	26057	26019	26015	36	0	26000	26036	25946	26090	0	0
									pga	3	100	25987	26059	26021	26017	36	0	26002	26038	25948	26092	0	0
									plann	3	100	25985	26057	26019	26015	36	0	26000	26036	25946	26090	0	0
									ncbi	0	0
		Loasaceae	11	155742	159456	3714	158258	1071.7	chloe	11	100	26001	26142	26073.6	26087	44.5	0	26051	26095.5	25984.2	26162.2	0	0
									chloroplot	11	100	26001	26142	26073.6	26087	44.5	0	26051	26095.5	25984.2	26162.2	0	0
									ge_seq	11	100	26001	26142	26073.6	26087	44.5	0	26051	26095.5	25984.2	26162.2	0	0
									org_annotate	11	100	26001	26154	26076.4	26087	47.5	0	26051	26098.5	25979.8	26169.8	0	0
									pga	11	100	26001	26142	26073.6	26087	44.5	0	26051	26095.5	25984.2	26162.2	0	0
									plann	11	100	26001	26142	26074.5	26087	47.5	0	26051	26098.5	25979.8	26169.8	0	0
									ncbi	0	0
		Nyssaceae	5	156544	169085	12541	160424	5409.6	chloe	5	100	2934	26114	17592.8	25850	19160	0	6953	26113	-21787	54853	0	0
									chloroplot	5	100	25850	31503	27739.6	26114	3005	0	26113	29118	21605.5	33625.5	0	0
									ge_seq	5	100	2354	26113	18811.4	25850	12486	0	13627	26113	-5102	44842	0	0
									org_annotate	5	100	3541	26113	18212.2	25850	16669	0	9444	26113	-15559.5	51116.5	0	0
									pga	5	100	2919	26114	18085	25850	16684	0	9429	26113	-15597	51139	0	0
									plann	3	60	25850	26113	26025.3	26113	131.5	0	25981.5	26113	25784.2	26310.2	0	0
									ncbi	2	40	25850	26113	25981.5	25981.5	131.5	0	25915.8	26047.2	25718.5	26244.5	0	0
	Dipsacales	Adoxaceae	16	157074	158756	1682	158100	548.8	chloe	16	100	16305	26540	25685.5	26278.5	368.25	1	26130.8	26499	25578.4	27051.4	1	0
									chloroplot	16	100	25988	26540	26324.6	26282.5	370.5	0	26143.5	26514	25587.8	27069.8	0	0
									ge_seq	14	87.5	25988	26540	26297.1	26278.5	349.5	0	26136.5	26486	25612.2	27010.2	0	0
									org_annotate	16	100	17128	26540	25744.9	26278.5	368.5	1	26143.5	26512	25590.8	27064.8	1	0
									pga	16	100	25988	26540	26332.6	26282.5	313	0	26201	26514	25731.5	26983.5	0	0
									plann	15	93.75	25988	26540	26315	26281	359	0	26153	26512	25614.5	27050.5	0	0
									ncbi	12	75	25988	26536	26299.1	26267	355	0	26143.5	26498.5	25611	27031	0	0
		Caprifoliaceae	55	151267	160530	9263	155967	1828.1	chloe	55	100	15285	29287	23914.8	23791	511	10	23416	23927	22649.5	24693.5	3	7
									chloroplot	55	100	22622	29287	24121.2	23799	252	16	23685	23937	23307	24315	8	8
									ge_seq	54	98.18	19735	29287	23988.3	23784.5	541.75	8	23385.8	23927.5	22573.1	24740.1	1	7
									org_annotate	55	100	22616	29287	24094.7	23795	432	10	23560.5	23992.5	22912.5	24640.5	3	7
									pga	55	100	22622	29287	24109.8	23803	297.5	15	23680.5	23978	23234.2	24424.2	7	8
									plann	55	100	22616	29287	24086.1	23795	381	11	23559.5	23940.5	22988	24512	3	8
									ncbi	41	74.55	22616	25168	23671.1	23791	526	2	23378	23904	22589	24693	0	2
	Ericales	Actinidiaceae	18	156231	157659	1428	156765	382.1	chloe	18	100	5656	24226	22191.2	23885	543	2	23501.8	24044.8	22687.2	24859.2	2	0
									chloroplot	18	100	22740	24226	23882.6	23903	172	1	23872.8	24044.8	23614.8	24302.8	1	0
									ge_seq	17	94.44	13653	24150	23188.1	23832	293	3	23720	24013	23280.5	24452.5	3	0
									org_annotate	18	100	22921	24150	23791.4	23839	228	3	23756.8	23984.8	23414.8	24326.8	3	0
									pga	18	100	23724	24235	23948.6	23906	166.25	0	23878.5	24044.8	23629.1	24294.1	0	0
									plann	13	72.22	22921	24150	23810.9	23866	204	2	23809	24013	23503	24319	2	0
									ncbi	9	50	22921	24103	23720.3	23818	119	3	23780	23899	23601.5	24077.5	2	1
		Balsaminaceae	10	151366	154189	2823	152436	760.9	chloe	10	100	25615	26007	25702.7	25658.5	103	1	25634.2	25737.2	25479.8	25891.8	0	1
									chloroplot	10	100	25622	26007	25740.6	25712	101.5	1	25655.8	25757.2	25503.5	25909.5	0	1
									ge_seq	10	100	25454	26007	25650.4	25628.5	186.25	0	25551	25737.2	25271.6	26016.6	0	0
									org_annotate	10	100	25614	26019	25700	25658.5	66.75	1	25636.2	25703	25536.1	25803.1	0	1
									pga	10	100	25614	26007	25714	25674	105.75	1	25645.5	25751.2	25486.9	25909.9	0	1
									plann	10	100	25614	26007	25698.4	25658.5	65.75	1	25636.2	25702	25537.6	25800.6	0	1
									ncbi	2	20	25684	25708	25696	25696	12	0	25690	25702	25672	25720	0	0
		Clethraceae	1	157253	157253	0	157253	0	chloe	1	100	25980	25980	25980	25980	0	0	25980	25980	25980	25980	0	0
									chloroplot	1	100	25980	25980	25980	25980	0	0	25980	25980	25980	25980	0	0
									ge_seq	1	100	25957	25957	25957	25957	0	0	25957	25957	25957	25957	0	0
									org_annotate	1	100	25957	25957	25957	25957	0	0	25957	25957	25957	25957	0	0
									pga	1	100	25980	25980	25980	25980	0	0	25980	25980	25980	25980	0	0
									plann	1	100	25957	25957	25957	25957	0	0	25957	25957	25957	25957	0	0
									ncbi	1	100	25957	25957	25957	25957	0	0	25957	25957	25957	25957	0	0
		Ebenaceae	14	157186	157999	813	157669	215.9	chloe	14	100	9647	26180	24886.4	26084.5	99	1	26002	26101	25853.5	26249.5	1	0
									chloroplot	14	100	25910	26180	26075.4	26084.5	26.25	3	26074.8	26101	26035.4	26140.4	2	1
									ge_seq	13	92.86	23015	26180	25820.1	26087	126	1	25977	26103	25788	26292	1	0
									org_annotate	14	100	25910	26180	26079.4	26089.5	22.25	3	26084	26106.2	26050.6	26139.6	2	1
									pga	14	100	25910	26180	26077.4	26087.5	28.25	3	26078	26106.2	26035.6	26148.6	2	1
									plann	14	100	25910	26180	26076.6	26084.5	30	3	26076.2	26106.2	26031.2	26151.2	2	1
									ncbi	9	64.29	25915	26180	26068.7	26087	18	3	26077	26095	26050	26122	2	1
		Lecythidaceae	3	158927	160472	1545	159467	871.2	chloe	3	100	26053	27841	26650.7	26058	894	0	26055.5	26949.5	24714.5	28290.5	0	0
									chloroplot	3	100	26053	27841	26650.7	26058	894	0	26055.5	26949.5	24714.5	28290.5	0	0
									ge_seq	3	100	26053	27781	26630.7	26058	864	0	26055.5	26919.5	24759.5	28215.5	0	0
									org_annotate	3	100	26053	27781	26630.7	26058	864	0	26055.5	26919.5	24759.5	28215.5	0	0
									pga	3	100	26053	27841	26650.7	26058	894	0	26055.5	26949.5	24714.5	28290.5	0	0
									plann	3	100	26053	27781	26630.7	26058	864	0	26055.5	26919.5	24759.5	28215.5	0	0
									ncbi	2	66.67	26053	26058	26055.5	26055.5	2.5	0	26054.2	26056.8	26050.5	26060.5	0	0
		Marcgraviaceae	1	158401	158401	0	158401	0	chloe	1	100	26255	26255	26255	26255	0	0	26255	26255	26255	26255	0	0
									chloroplot	1	100	26255	26255	26255	26255	0	0	26255	26255	26255	26255	0	0
									ge_seq	1	100	26255	26255	26255	26255	0	0	26255	26255	26255	26255	0	0
									org_annotate	1	100	26262	26262	26262	26262	0	0	26262	26262	26262	26262	0	0
									pga	1	100	26255	26255	26255	26255	0	0	26255	26255	26255	26255	0	0
									plann	1	100	26255	26255	26255	26255	0	0	26255	26255	26255	26255	0	0
									ncbi	1	100	26255	26255	26255	26255	0	0	26255	26255	26255	26255	0	0
		Pentaphylacaceae	8	155179	158182	3003	156853	1021.6	chloe	8	100	25883	26630	26099	26075	77.25	3	26015	26092.2	25899.1	26208.1	2	1
									chloroplot	8	100	25883	26630	26099	26075	77.25	3	26015	26092.2	25899.1	26208.1	2	1
									ge_seq	8	100	25883	26630	26099	26075	77.25	3	26015	26092.2	25899.1	26208.1	2	1
									org_annotate	8	100	25883	26630	26099.8	26075	78.75	3	26015.5	26094.2	25897.4	26212.4	2	1
									pga	8	100	25883	26630	26099	26075	77.25	3	26015	26092.2	25899.1	26208.1	2	1
									plann	8	100	25883	26630	26099	26075	77.25	3	26015	26092.2	25899.1	26208.1	2	1
									ncbi	8	100	25883	26630	26099	26075	77.25	3	26015	26092.2	25899.1	26208.1	2	1
		Polemoniaceae	1	155578	155578	0	155578	0	chloe	1	100	25735	25735	25735	25735	0	0	25735	25735	25735	25735	0	0
									chloroplot	1	100	25735	25735	25735	25735	0	0	25735	25735	25735	25735	0	0
									ge_seq	1	100	25734	25734	25734	25734	0	0	25734	25734	25734	25734	0	0
									org_annotate	1	100	25744	25744	25744	25744	0	0	25744	25744	25744	25744	0	0
									pga	1	100	25745	25745	25745	25745	0	0	25745	25745	25745	25745	0	0
									plann	1	100	25734	25734	25734	25734	0	0	25734	25734	25734	25734	0	0
									ncbi	1	100	25734	25734	25734	25734	0	0	25734	25734	25734	25734	0	0
		Primulaceae	97	150187	157259	7072	153452	1895.8	chloe	97	100	9715	26366	25378.2	25781	635	2	25232	25867	24279.5	26819.5	2	0
									chloroplot	97	100	24327	26196	25638.4	25781	575	1	25292	25867	24429.5	26729.5	1	0
									ge_seq	95	97.94	22933	26196	25608	25776	602	2	25261	25863	24358	26766	2	0
									org_annotate	97	100	24336	26366	25652.4	25788	590	1	25292	25882	24407	26767	1	0
									pga	97	100	24334	26366	25645	25800	575	1	25292	25867	24429.5	26729.5	1	0
									plann	97	100	24334	26366	25642.4	25781	575	1	25292	25867	24429.5	26729.5	1	0
									ncbi	92	94.85	24334	71712	26114.5	25762.5	578.75	2	25275.5	25854.2	24407.4	26722.4	1	1
		Sapotaceae	8	157922	159725	1803	159090	665.9	chloe	8	100	26065	26127	26095.5	26093	21.5	0	26083.5	26105	26051.2	26137.2	0	0
									chloroplot	8	100	26065	26127	26095.5	26093	21.5	0	26083.5	26105	26051.2	26137.2	0	0
									ge_seq	8	100	25958	26127	26079.6	26092.5	27.25	1	26077.8	26105	26036.9	26145.9	1	0
									org_annotate	8	100	25960	26143	26083.4	26092.5	25.25	1	26081.5	26106.8	26043.6	26144.6	1	0
									pga	8	100	26065	26127	26095.5	26093	21.5	0	26083.5	26105	26051.2	26137.2	0	0
									plann	8	100	25958	26127	26079.6	26092.5	27.25	1	26077.8	26105	26036.9	26145.9	1	0
									ncbi	7	87.5	25958	26127	26073.9	26092	23	1	26073.5	26096.5	26039	26131	1	0
		Sladeniaceae	1	161319	161319	0	161319	0	chloe	1	100	28793	28793	28793	28793	0	0	28793	28793	28793	28793	0	0
									chloroplot	1	100	28793	28793	28793	28793	0	0	28793	28793	28793	28793	0	0
									ge_seq	1	100	28793	28793	28793	28793	0	0	28793	28793	28793	28793	0	0
									org_annotate	1	100	28793	28793	28793	28793	0	0	28793	28793	28793	28793	0	0
									pga	1	100	28793	28793	28793	28793	0	0	28793	28793	28793	28793	0	0
									plann	1	100	28793	28793	28793	28793	0	0	28793	28793	28793	28793	0	0
									ncbi	1	100	28793	28793	28793	28793	0	0	28793	28793	28793	28793	0	0
		Styracaceae	37	154166	159424	5258	158047	1141.7	chloe	37	100	24243	27776	26120.6	26079	53	14	26047	26100	25967.5	26179.5	5	9
									chloroplot	37	100	24243	27776	26120.6	26079	53	14	26047	26100	25967.5	26179.5	5	9
									ge_seq	37	100	24243	27776	26120.5	26079	53	14	26047	26100	25967.5	26179.5	5	9
									org_annotate	37	100	24248	27776	26124.6	26079	52	14	26048	26100	25970	26178	5	9
									pga	37	100	24248	27776	26122.7	26079	52	14	26048	26100	25970	26178	5	9
									plann	37	100	24249	27776	26123.6	26079	52	14	26048	26100	25970	26178	5	9
									ncbi	24	64.86	24243	26760	26060.8	26083.5	140.25	6	26005.2	26145.5	25794.9	26355.9	2	4
		Symplocaceae	6	156971	157417	446	157174	188.2	chloe	6	100	26026	26095	26072.3	26077	17.75	1	26070	26087.8	26043.4	26114.4	1	0
									chloroplot	6	100	26026	26095	26072.3	26077	17.75	1	26070	26087.8	26043.4	26114.4	1	0
									ge_seq	6	100	26026	26095	26072.3	26077	17.75	1	26070	26087.8	26043.4	26114.4	1	0
									org_annotate	6	100	26035	26095	26075.2	26079	17.75	1	26072	26089.8	26045.4	26116.4	1	0
									pga	6	100	26026	26095	26072.8	26078.5	17	1	26070.8	26087.8	26045.2	26113.2	1	0
									plann	6	100	26026	26095	26072.3	26077	17.75	1	26070	26087.8	26043.4	26114.4	1	0
									ncbi	3	50	26070	26089	26081	26084	9.5	0	26077	26086.5	26062.8	26100.8	0	0
		Theaceae	98	156162	159281	3119	157240	642.4	chloe	98	100	10029	28684	25556.3	26057	112.25	21	25978.5	26090.8	25810.1	26259.1	5	16
									chloroplot	98	100	25889	28684	26117.1	26064	93.75	17	25998.8	26092.5	25858.1	26233.1	0	17
									ge_seq	96	97.96	22206	28684	25989.9	26056	113.5	21	25976.8	26090.2	25806.5	26260.5	6	15
									org_annotate	98	100	24838	28684	26101	26065	103.75	18	25987	26090.8	25831.4	26246.4	2	16
									pga	98	100	25655	28684	26112.6	26065	92	17	25998.8	26090.8	25860.8	26228.8	1	16
									plann	98	100	24154	28684	26078	26060.5	102.5	18	25987.5	26090	25833.8	26243.8	3	15
									ncbi	75	76.53	24838	26406	26013.9	26071	108.5	22	25983.5	26092	25820.8	26254.8	15	7
	Garryales	Eucommiaceae	1	163586	163586	0	163586	0	chloe	1	100	30535	30535	30535	30535	0	0	30535	30535	30535	30535	0	0
									chloroplot	1	100	31324	31324	31324	31324	0	0	31324	31324	31324	31324	0	0
									ge_seq	1	100	30535	30535	30535	30535	0	0	30535	30535	30535	30535	0	0
									org_annotate	1	100	31324	31324	31324	31324	0	0	31324	31324	31324	31324	0	0
									pga	1	100	31324	31324	31324	31324	0	0	31324	31324	31324	31324	0	0
									plann	1	100	31324	31324	31324	31324	0	0	31324	31324	31324	31324	0	0
									ncbi	0	0
		Garryaceae	4	157993	158237	244	158107	100.8	chloe	4	100	26093	26143	26106	26094	12.5	1	26093.8	26106.2	26075	26125	0	1
									chloroplot	4	100	26093	26143	26106	26094	12.5	1	26093.8	26106.2	26075	26125	0	1
									ge_seq	4	100	26008	26143	26084.8	26094	33.75	1	26072.5	26106.2	26021.9	26156.9	1	0
									org_annotate	4	100	26008	26143	26084.8	26094	33.75	1	26072.5	26106.2	26021.9	26156.9	1	0
									pga	4	100	26093	26143	26106	26094	12.5	1	26093.8	26106.2	26075	26125	0	1
									plann	4	100	26008	26143	26084.8	26094	33.75	1	26072.5	26106.2	26021.9	26156.9	1	0
									ncbi	1	25	26094	26094	26094	26094	0	0	26094	26094	26094	26094	0	0
	Gentianales	Apocynaceae	34	153826	176340	22514	158644	4799.9	chloe	34	100	15138	41479	25599.7	25553.5	918	2	24868.2	25786.2	23491.2	27163.2	1	1
									chloroplot	34	100	24600	41479	25966.4	25673.5	878.5	1	24925.8	25804.2	23608	27122	0	1
									ge_seq	31	91.18	24556	41381	25943.2	25611	927	1	24873.5	25800.5	23483	27191	0	1
									org_annotate	34	100	15138	41381	25594	25537	925.5	2	24860.8	25786.2	23472.5	27174.5	1	1
									pga	34	100	24557	41479	25916.7	25602.5	906.5	1	24886.5	25793	23526.8	27152.8	0	1
									plann	34	100	15138	41381	25592.1	25539.5	934.5	2	24851.8	25786.2	23450	27188	1	1
									ncbi	18	52.94	24657	70169	28785.8	25583.5	926.75	2	24886.5	25813.2	23496.4	27203.4	0	2
		Gentianaceae	48	130762	154416	23654	147920	5893.5	chloe	48	100	22845	26126	25151.8	25360	510.25	10	25240.2	25750.5	24474.9	26515.9	10	0
									chloroplot	48	100	22964	26126	25195.8	25360	510.25	9	25240.2	25750.5	24474.9	26515.9	9	0
									ge_seq	47	97.92	22845	26126	25135.4	25359	504	10	25236.5	25740.5	24480.5	26496.5	10	0
									org_annotate	48	100	20523	26126	25088.1	25349	526.25	10	25212.2	25738.5	24422.9	26527.9	10	0
									pga	48	100	22964	26126	25196.1	25360	510.25	9	25240.2	25750.5	24474.9	26515.9	9	0
									plann	48	100	20517	26126	25085.7	25348	524	10	25212.2	25736.2	24426.2	26522.2	10	0
									ncbi	21	43.75	20517	26126	25298.4	25734	365	2	25395	25760	24847.5	26307.5	2	0
		Loganiaceae	2	152611	154665	2054	153638	1452.4	chloe	2	100	25310	25548	25429	25429	119	0	25369.5	25488.5	25191	25667	0	0
									chloroplot	2	100	25310	25548	25429	25429	119	0	25369.5	25488.5	25191	25667	0	0
									ge_seq	2	100	25310	25548	25429	25429	119	0	25369.5	25488.5	25191	25667	0	0
									org_annotate	2	100	25310	25548	25429	25429	119	0	25369.5	25488.5	25191	25667	0	0
									pga	2	100	25310	25548	25429	25429	119	0	25369.5	25488.5	25191	25667	0	0
									plann	2	100	25310	25548	25429	25429	119	0	25369.5	25488.5	25191	25667	0	0
									ncbi	2	100	25310	25548	25429	25429	119	0	25369.5	25488.5	25191	25667	0	0
		Rubiaceae	27	152327	155616	3289	154166	953	chloe	27	100	13939	26705	25493.2	25822	390.5	3	25681	26071.5	25095.2	26657.2	1	2
									chloroplot	27	100	25286	26705	25945.3	25864	375.5	2	25696	26071.5	25132.8	26634.8	0	2
									ge_seq	26	96.3	23835	26705	25846.1	25819	382.5	3	25675.8	26058.2	25102	26632	1	2
									org_annotate	27	100	25300	26705	25949.3	25870	376.5	1	25696	26072.5	25131.2	26637.2	0	1
									pga	27	100	25286	26705	25953.2	25870	375.5	2	25696	26071.5	25132.8	26634.8	0	2
									plann	27	100	25286	26705	25945.1	25864	375.5	2	25696	26071.5	25132.8	26634.8	0	2
									ncbi	13	48.15	25423	26705	25963.5	25822	377	1	25690	26067	25124.5	26632.5	0	1
	Icacinales	Icacinaceae	1	151994	151994	0	151994	0	chloe	1	100	24973	24973	24973	24973	0	0	24973	24973	24973	24973	0	0
									chloroplot	1	100	24973	24973	24973	24973	0	0	24973	24973	24973	24973	0	0
									ge_seq	1	100	24973	24973	24973	24973	0	0	24973	24973	24973	24973	0	0
									org_annotate	1	100	24973	24973	24973	24973	0	0	24973	24973	24973	24973	0	0
									pga	1	100	24973	24973	24973	24973	0	0	24973	24973	24973	24973	0	0
									plann	1	100	24973	24973	24973	24973	0	0	24973	24973	24973	24973	0	0
									ncbi	0	0
	Lamiales	Acanthaceae	18	144133	152849	8716	150381	2543.5	chloe	18	100	15493	25849	23973.3	25360	361	3	25127.2	25488.2	24585.8	26029.8	3	0
									chloroplot	17	94.44	17328	25849	24472.2	25366	198	4	25302	25500	25005	25797	3	1
									ge_seq	18	100	16326	25849	24174.7	25347	361	3	25127.2	25488.2	24585.8	26029.8	3	0
									org_annotate	18	100	16326	25854	24167	25353	343.75	3	25146	25489.8	24630.4	26005.4	3	0
									pga	18	100	17328	25861	24312.6	25394.5	439.5	3	25144.5	25584	24485.2	26243.2	3	0
									plann	18	100	16326	25858	24165.1	25350.5	343.75	3	25144.5	25488.2	24628.9	26003.9	3	0
									ncbi	7	38.89	17335	25849	23716.9	25366	2604	1	23065	25669	19159	29575	1	0
		Bignoniaceae	48	150154	168987	18833	160482	4625.7	chloe	47	97.92	15461	40481	31428.9	30561	7211	2	30060	37271	19243.5	48087.5	2	0
									chloroplot	47	97.92	23351	40481	32653	30570	7149	0	30122	37271	19398.5	47994.5	0	0
									ge_seq	44	91.67	12470	40481	32242.6	30570	7200.5	1	30101.8	37302.2	19301	48103	1	0
									org_annotate	48	100	23351	40481	32406.2	30575.5	7129.5	0	30136	37265.5	19441.8	47959.8	0	0
									pga	47	97.92	23351	40481	32568.9	30573	7146	0	30125	37271	19406	47990	0	0
									plann	47	97.92	19385	40488	32347.9	30573	7145	1	30125	37270	19407.5	47987.5	1	0
									ncbi	13	27.08	25408	40481	36097	39769	10066	0	30338	40404	15239	55503	0	0
		Carlemanniaceae	1	155125	155125	0	155125	0	chloe	1	100	25723	25723	25723	25723	0	0	25723	25723	25723	25723	0	0
									chloroplot	1	100	25723	25723	25723	25723	0	0	25723	25723	25723	25723	0	0
									ge_seq	1	100	25723	25723	25723	25723	0	0	25723	25723	25723	25723	0	0
									org_annotate	1	100	25723	25723	25723	25723	0	0	25723	25723	25723	25723	0	0
									pga	1	100	25723	25723	25723	25723	0	0	25723	25723	25723	25723	0	0
									plann	1	100	25723	25723	25723	25723	0	0	25723	25723	25723	25723	0	0
									ncbi	1	100	25723	25723	25723	25723	0	0	25723	25723	25723	25723	0	0
		Gesneriaceae	28	152718	156614	3896	153495	693.3	chloe	28	100	6826	25657	24701.2	25325.5	162.75	1	25283.8	25446.5	25039.6	25690.6	1	0
									chloroplot	28	100	25163	25657	25365.1	25363	158.5	0	25288	25446.5	25050.2	25684.2	0	0
									ge_seq	27	96.43	25163	25657	25358.9	25317	160	0	25287	25447	25047	25687	0	0
									org_annotate	28	100	25163	25657	25361.9	25325.5	155.25	0	25291.2	25446.5	25058.4	25679.4	0	0
									pga	28	100	25163	25657	25365.8	25363	158.5	0	25288	25446.5	25050.2	25684.2	0	0
									plann	28	100	25163	25657	25361.4	25325.5	165.75	0	25288	25453.8	25039.4	25702.4	0	0
									ncbi	8	28.57	25392	25657	25470.9	25464	29.5	2	25437.2	25466.8	25393	25511	1	1
		Lamiaceae	128	149095	155293	6198	151952	1161.4	chloe	128	100	11465	25916	24916.1	25608	118	20	25548.2	25666.2	25371.2	25843.2	19	1
									chloroplot	127	99.22	23085	25815	25573.8	25615	104	10	25568	25672	25412	25828	10	0
									ge_seq	116	90.62	23085	25815	25541.4	25619	104	13	25570.5	25674.5	25414.5	25830.5	13	0
									org_annotate	128	100	19710	25918	25463.8	25607	105.25	15	25561.8	25667	25403.9	25824.9	14	1
									pga	128	100	14217	25916	25264	25614	112.75	17	25561.8	25674.5	25392.6	25843.6	16	1
									plann	126	98.44	11465	25916	25187.2	25608	99.5	18	25564.8	25664.2	25415.5	25813.5	17	1
									ncbi	72	56.25	23085	25792	25543	25607	80.25	10	25571.5	25651.8	25451.1	25772.1	9	1
		Lentibulariaceae	13	139725	154021	14296	144637	5478	chloe	13	100	12674	27905	24569.3	25122	847	2	24972	25819	23701.5	27089.5	1	1
									chloroplot	13	100	24101	27919	25521.5	25122	747	1	25072	25819	23951.5	26939.5	0	1
									ge_seq	9	69.23	22009	26148	24878	25116	617	1	24969	25586	24043.5	26511.5	1	0
									org_annotate	13	100	24064	27918	25521.2	25119	669	2	25072	25741	24068.5	26744.5	1	1
									pga	13	100	24101	27911	25531.9	25122	753	1	25072	25825	23942.5	26954.5	0	1
									plann	13	100	24064	27904	25520.2	25119	669	2	25072	25741	24068.5	26744.5	1	1
									ncbi	2	15.38	25732	26181	25956.5	25956.5	224.5	0	25844.2	26068.8	25507.5	26405.5	0	0
		Linderniaceae	3	153526	153938	412	153772	217.5	chloe	3	100	24640	24805	24745	24790	82.5	0	24715	24797.5	24591.2	24921.2	0	0
									chloroplot	3	100	24640	24805	24745	24790	82.5	0	24715	24797.5	24591.2	24921.2	0	0
									ge_seq	3	100	24638	24805	24742.7	24785	83.5	0	24711.5	24795	24586.2	24920.2	0	0
									org_annotate	3	100	24638	24805	24742.7	24785	83.5	0	24711.5	24795	24586.2	24920.2	0	0
									pga	3	100	24640	24805	24745	24790	82.5	0	24715	24797.5	24591.2	24921.2	0	0
									plann	3	100	24638	24805	24742.7	24785	83.5	0	24711.5	24795	24586.2	24920.2	0	0
									ncbi	1	33.33	24638	24638	24638	24638	0	0	24638	24638	24638	24638	0	0
		Mazaceae	5	153124	153965	841	153344	360.3	chloe	5	100	25654	25831	25761	25790	66	0	25732	25798	25633	25897	0	0
									chloroplot	5	100	25654	25831	25761	25790	66	0	25732	25798	25633	25897	0	0
									ge_seq	5	100	25654	25831	25761	25790	66	0	25732	25798	25633	25897	0	0
									org_annotate	5	100	25654	25847	25769.4	25803	79	0	25732	25811	25613.5	25929.5	0	0
									pga	5	100	25654	25847	25769.4	25803	79	0	25732	25811	25613.5	25929.5	0	0
									plann	5	100	25654	25847	25769.4	25803	79	0	25732	25811	25613.5	25929.5	0	0
									ncbi	1	20	25732	25732	25732	25732	0	0	25732	25732	25732	25732	0	0
		Oleaceae	107	143735	166800	23065	156285	2638.2	chloe	107	100	10631	32624	25624.9	25707	29.5	29	25690.5	25720	25646.2	25764.2	17	12
									chloroplot	107	100	104	32624	25801.9	25709	30	30	25693	25723	25648	25768	16	14
									ge_seq	104	97.2	10631	32624	25993.6	25708.5	35.75	26	25688.8	25724.5	25635.1	25778.1	12	14
									org_annotate	107	100	10633	32626	25986.5	25708	34	26	25692	25726	25641	25777	12	14
									pga	107	100	10631	32624	25988.1	25710	29	29	25694	25723	25650.5	25766.5	15	14
									plann	107	100	10631	32624	25986	25708	31	27	25692	25723	25645.5	25769.5	13	14
									ncbi	87	81.31	10631	32624	26009.5	25709	23	23	25695	25718	25660.5	25752.5	12	11
		Orobanchaceae	42	45673	155344	109671	125400	36543.8	chloe	40	95.24	1857	35281	21943.2	25211	6596.25	2	19123.5	25719.8	9229.12	35614.1	2	0
									chloroplot	39	92.86	101	35281	23353.6	25618	3121	5	22701	25822	18019.5	30503.5	3	2
									ge_seq	32	76.19	4387	35263	24399.9	25614	1382.75	6	24365.8	25748.5	22291.6	27822.6	4	2
									org_annotate	42	100	122	35266	22355.9	25614	5026.25	6	20694.2	25720.5	13154.9	33259.9	5	1
									pga	39	92.86	4341	31148	23205.1	25617	2976.5	6	22744	25720.5	18279.2	30185.2	5	1
									plann	37	88.1	11716	31148	24145.9	25619	2758	4	22963	25721	18826	29858	3	1
									ncbi	16	38.1	19139	31148	25023.6	25713	1362	4	24737	26099	22694	28142	3	1
		Paulowniaceae	8	154506	154746	240	154619	90.1	chloe	8	100	25761	25797	25780.2	25781.5	17.25	0	25770	25787.2	25744.1	25813.1	0	0
									chloroplot	8	100	25761	25797	25780.2	25781.5	17.25	0	25770	25787.2	25744.1	25813.1	0	0
									ge_seq	8	100	25761	25797	25780.2	25781.5	17.25	0	25770	25787.2	25744.1	25813.1	0	0
									org_annotate	8	100	25763	25797	25781	25781.5	15.25	0	25772	25787.2	25749.1	25810.1	0	0
									pga	8	100	25761	25797	25780.2	25781.5	17.25	0	25770	25787.2	25744.1	25813.1	0	0
									plann	8	100	25761	25797	25780.2	25781.5	17.25	0	25770	25787.2	25744.1	25813.1	0	0
									ncbi	0	0
		Pedaliaceae	1	153324	153324	0	153324	0	chloe	1	100	25141	25141	25141	25141	0	0	25141	25141	25141	25141	0	0
									chloroplot	1	100	25141	25141	25141	25141	0	0	25141	25141	25141	25141	0	0
									ge_seq	1	100	25141	25141	25141	25141	0	0	25141	25141	25141	25141	0	0
									org_annotate	1	100	25141	25141	25141	25141	0	0	25141	25141	25141	25141	0	0
									pga	1	100	25141	25141	25141	25141	0	0	25141	25141	25141	25141	0	0
									plann	1	100	25141	25141	25141	25141	0	0	25141	25141	25141	25141	0	0
									ncbi	0	0
		Phrymaceae	5	153150	154252	1102	153656	500.4	chloe	5	100	25456	25838	25662	25751	259	0	25503	25762	25114.5	26150.5	0	0
									chloroplot	5	100	25456	25838	25662	25751	259	0	25503	25762	25114.5	26150.5	0	0
									ge_seq	5	100	25456	25838	25662	25751	259	0	25503	25762	25114.5	26150.5	0	0
									org_annotate	5	100	25467	25838	25674.4	25751	208	0	25554	25762	25242	26074	0	0
									pga	5	100	25456	25838	25666.6	25751	236	0	25526	25762	25172	26116	0	0
									plann	5	100	25456	25838	25663.6	25751	251	0	25511	25762	25134.5	26138.5	0	0
									ncbi	1	20	25456	25456	25456	25456	0	0	25456	25456	25456	25456	0	0
		Plantaginaceae	18	145936	164976	19040	154243	5293.7	chloe	18	100	20336	38644	27872.1	25730	130.75	8	25666.5	25797.2	25470.4	25993.4	4	4
									chloroplot	18	100	20336	38644	27911.4	25752.5	153.5	6	25670.2	25823.8	25440	26054	2	4
									ge_seq	18	100	20336	38644	27870.8	25727	130.75	8	25666.5	25797.2	25470.4	25993.4	4	4
									org_annotate	18	100	20336	38644	27914.3	25753.5	153.5	6	25670.2	25823.8	25440	26054	2	4
									pga	18	100	20336	38644	27915.1	25752.5	153.5	6	25670.2	25823.8	25440	26054	2	4
									plann	18	100	20336	38644	27912.3	25745.5	153.5	6	25670.2	25823.8	25440	26054	2	4
									ncbi	6	33.33	25668	38644	29969.5	25719.5	9548.25	0	25680.5	35228.8	11358.1	49551.1	0	0
		Scrophulariaceae	20	148717	154280	5563	152917	1323.2	chloe	20	100	18271	25797	24491.3	25452.5	903.5	5	24633.2	25536.8	23278	26892	5	0
									chloroplot	20	100	20140	25812	24751.6	25466	721.75	5	24829.8	25551.5	23747.1	26634.1	5	0
									ge_seq	19	95	20140	25797	24695.4	25454	1313	1	24228	25541	22258.5	27510.5	1	0
									org_annotate	20	100	20147	25797	24729.2	25481.5	850.25	5	24686.2	25536.5	23410.9	26811.9	5	0
									pga	20	100	20147	25797	24724.4	25467.5	905	5	24634	25539	23276.5	26896.5	5	0
									plann	20	100	20147	25797	24721.2	25466	902.75	5	24633.2	25536	23279.1	26890.1	5	0
									ncbi	12	60	20140	25797	24208.5	25404.5	2504.5	0	22981.8	25486.2	19225	29243	0	0
		Verbenaceae	5	149869	154699	4830	153150	1915.8	chloe	5	100	15589	25936	23196.4	25808	2971	1	22839	25810	18382.5	30266.5	1	0
									chloroplot	5	100	22839	25979	25274.4	25810	128	1	25808	25936	25616	26128	1	0
									ge_seq	5	100	22839	25936	24826.4	25808	2071	0	23739	25810	20632.5	28916.5	0	0
									org_annotate	5	100	22839	25935	25152	25810	452	1	25362	25814	24684	26492	1	0
									pga	5	100	22843	25979	25275.2	25810	128	1	25808	25936	25616	26128	1	0
									plann	5	100	22839	25935	25150.4	25808	450	1	25360	25810	24685	26485	1	0
									ncbi	1	20	22839	22839	22839	22839	0	0	22839	22839	22839	22839	0	0
	Paracryphiales	Paracryphiaceae	1	157371	157371	0	157371	0	chloe	1	100	25960	25960	25960	25960	0	0	25960	25960	25960	25960	0	0
									chloroplot	1	100	25960	25960	25960	25960	0	0	25960	25960	25960	25960	0	0
									ge_seq	1	100	25918	25918	25918	25918	0	0	25918	25918	25918	25918	0	0
									org_annotate	1	100	25918	25918	25918	25918	0	0	25918	25918	25918	25918	0	0
									pga	1	100	25960	25960	25960	25960	0	0	25960	25960	25960	25960	0	0
									plann	1	100	25918	25918	25918	25918	0	0	25918	25918	25918	25918	0	0
									ncbi	1	100	25960	25960	25960	25960	0	0	25960	25960	25960	25960	0	0
	Solanales	Convolvulaceae	43	60959	162663	101704	128744	37489.7	chloe	41	95.35	2263	31214	22500.5	25544	16516	0	14200	30716	-10574	55490	0	0
									chloroplot	41	95.35	12544	31214	23481.3	28677	16408	0	14354	30762	-10258	55374	0	0
									ge_seq	30	69.77	2258	31214	24320.5	30514.5	15705.5	0	15120.8	30826.2	-8437.5	54384.5	0	0
									org_annotate	43	100	218	31214	22108.9	25558	16575.5	0	14165.5	30741	-10697.8	55604.2	0	0
									pga	40	93.02	7493	31214	23295	29387	16458.5	0	14315.5	30774	-10372.2	55461.8	0	0
									plann	40	93.02	12544	31214	23459.4	29387	16422.2	0	14354	30776.2	-10279.4	55409.6	0	0
									ncbi	6	13.95	14076	31214	18900.2	15547.5	6827.75	0	14354	21181.8	4112.38	31423.4	0	0
		Solanaceae	160	154196	157390	3194	155850	614.2	chloe	160	100	10446	25939	25164.4	25593	162.25	19	25449.8	25612	25206.4	25855.4	9	10
									chloroplot	160	100	25035	25939	25576.1	25593	150.75	13	25461.5	25612.2	25235.4	25838.4	1	12
									ge_seq	158	98.75	22656	25939	25523.8	25593	183	9	25429	25612	25154.5	25886.5	5	4
									org_annotate	160	100	15899	25939	25458.4	25593	183	10	25429	25612	25154.5	25886.5	5	5
									pga	160	100	15899	25939	25469.9	25593	156.75	15	25455.5	25612.2	25220.4	25847.4	5	10
									plann	159	99.38	15899	25939	25455.4	25593	183	9	25429	25612	25154.5	25886.5	5	4
									ncbi	46	28.75	18571	25939	25368.5	25427.5	201	3	25413.5	25614.5	25112	25916	2	1
rosids	Brassicales	Akaniaceae	2	158188	159004	816	158596	577	chloe	2	100	26407	26636	26521.5	26521.5	114.5	0	26464.2	26578.8	26292.5	26750.5	0	0
									chloroplot	2	100	26407	26636	26521.5	26521.5	114.5	0	26464.2	26578.8	26292.5	26750.5	0	0
									ge_seq	2	100	26407	26636	26521.5	26521.5	114.5	0	26464.2	26578.8	26292.5	26750.5	0	0
									org_annotate	2	100	26407	26636	26521.5	26521.5	114.5	0	26464.2	26578.8	26292.5	26750.5	0	0
									pga	2	100	26407	26636	26521.5	26521.5	114.5	0	26464.2	26578.8	26292.5	26750.5	0	0
									plann	2	100	26407	26636	26521.5	26521.5	114.5	0	26464.2	26578.8	26292.5	26750.5	0	0
									ncbi	2	100	26407	26637	26522	26522	115	0	26464.5	26579.5	26292	26752	0	0
		Brassicaceae	268	148401	159987	11586	154052	1113.9	chloe	268	100	5627	31796	26078.3	26403	238.25	15	26253.8	26492	25896.4	26849.4	10	5
									chloroplot	268	100	23594	31796	26411.1	26411.5	231.25	7	26260.8	26492	25913.9	26838.9	2	5
									ge_seq	258	96.27	23594	31796	26354.9	26404	230.5	15	26261.2	26491.8	25915.5	26837.5	10	5
									org_annotate	268	100	10580	31801	26343.8	26399	232	9	26260	26492	25912	26840	4	5
									pga	268	100	15526	31796	26364.7	26411.5	231.25	9	26260.8	26492	25913.9	26838.9	4	5
									plann	267	99.63	10580	31796	26303.9	26401	233	11	26259	26492	25909.5	26841.5	6	5
									ncbi	207	77.24	23594	31796	26441.8	26428	197.5	11	26296	26493.5	25999.8	26789.8	7	4
		Capparaceae	10	155436	159216	3780	156991	1128.6	chloe	10	100	26346	31477	26919.8	26409.5	70.25	1	26386	26456.2	26280.6	26561.6	0	1
									chloroplot	10	100	26346	31477	26919.8	26409.5	70.25	1	26386	26456.2	26280.6	26561.6	0	1
									ge_seq	10	100	26294	31477	26907.8	26398	42.5	3	26386	26428.5	26322.2	26492.2	1	2
									org_annotate	10	100	26294	31479	26901.2	26396.5	47	3	26381.5	26428.5	26311	26499	1	2
									pga	10	100	26346	31477	26919.8	26409.5	70.25	1	26386	26456.2	26280.6	26561.6	0	1
									plann	10	100	26294	31477	26900.6	26396.5	47.5	3	26381	26428.5	26309.8	26499.8	1	2
									ncbi	4	40	26380	31477	27658.2	26388	1280.25	1	26383	27663.2	24462.6	29583.6	0	1
		Caricaceae	2	158712	160100	1388	159406	981.5	chloe	2	100	26325	26440	26382.5	26382.5	57.5	0	26353.8	26411.2	26267.5	26497.5	0	0
									chloroplot	2	100	26325	26440	26382.5	26382.5	57.5	0	26353.8	26411.2	26267.5	26497.5	0	0
									ge_seq	2	100	26325	26440	26382.5	26382.5	57.5	0	26353.8	26411.2	26267.5	26497.5	0	0
									org_annotate	2	100	26430	26440	26435	26435	5	0	26432.5	26437.5	26425	26445	0	0
									pga	2	100	26325	26440	26382.5	26382.5	57.5	0	26353.8	26411.2	26267.5	26497.5	0	0
									plann	2	100	26325	26440	26382.5	26382.5	57.5	0	26353.8	26411.2	26267.5	26497.5	0	0
									ncbi	2	100	26325	26440	26382.5	26382.5	57.5	0	26353.8	26411.2	26267.5	26497.5	0	0
		Cleomaceae	5	154124	158576	4452	157330	1819.7	chloe	5	100	25804	26264	26131	26181	96	1	26155	26251	26011	26395	1	0
									chloroplot	5	100	25804	26264	26131	26181	96	1	26155	26251	26011	26395	1	0
									ge_seq	5	100	25804	26251	26120	26181	54	1	26155	26209	26074	26290	1	0
									org_annotate	5	100	25806	26253	26120.8	26181	54	1	26155	26209	26074	26290	1	0
									pga	5	100	25804	26264	26131	26181	96	1	26155	26251	26011	26395	1	0
									plann	5	100	25804	26251	26120	26181	54	1	26155	26209	26074	26290	1	0
									ncbi	2	40	26155	26181	26168	26168	13	0	26161.5	26174.5	26142	26194	0	0
		Moringaceae	1	160600	160600	0	160600	0	chloe	1	100	26570	26570	26570	26570	0	0	26570	26570	26570	26570	0	0
									chloroplot	1	100	26570	26570	26570	26570	0	0	26570	26570	26570	26570	0	0
									ge_seq	1	100	26570	26570	26570	26570	0	0	26570	26570	26570	26570	0	0
									org_annotate	1	100	26570	26570	26570	26570	0	0	26570	26570	26570	26570	0	0
									pga	1	100	26570	26570	26570	26570	0	0	26570	26570	26570	26570	0	0
									plann	1	100	26570	26570	26570	26570	0	0	26570	26570	26570	26570	0	0
									ncbi	1	100	26570	26570	26570	26570	0	0	26570	26570	26570	26570	0	0
		Pentadiplandraceae	1	156625	156625	0	156625	0	chloe	1	100	26751	26751	26751	26751	0	0	26751	26751	26751	26751	0	0
									chloroplot	1	100	26751	26751	26751	26751	0	0	26751	26751	26751	26751	0	0
									ge_seq	1	100	26751	26751	26751	26751	0	0	26751	26751	26751	26751	0	0
									org_annotate	1	100	26751	26751	26751	26751	0	0	26751	26751	26751	26751	0	0
									pga	1	100	26751	26751	26751	26751	0	0	26751	26751	26751	26751	0	0
									plann	1	100	26751	26751	26751	26751	0	0	26751	26751	26751	26751	0	0
									ncbi	1	100	26751	26751	26751	26751	0	0	26751	26751	26751	26751	0	0
		Resedaceae	2	153380	154390	1010	153885	714.2	chloe	2	100	26526	26558	26542	26542	16	0	26534	26550	26510	26574	0	0
									chloroplot	2	100	26526	26558	26542	26542	16	0	26534	26550	26510	26574	0	0
									ge_seq	2	100	26526	26558	26542	26542	16	0	26534	26550	26510	26574	0	0
									org_annotate	2	100	26526	26558	26542	26542	16	0	26534	26550	26510	26574	0	0
									pga	2	100	26526	26558	26542	26542	16	0	26534	26550	26510	26574	0	0
									plann	2	100	26526	26558	26542	26542	16	0	26534	26550	26510	26574	0	0
									ncbi	0	0
		Salvadoraceae	2	153379	153415	36	153397	25.5	chloe	2	100	25949	26043	25996	25996	47	0	25972.5	26019.5	25902	26090	0	0
									chloroplot	2	100	25949	26043	25996	25996	47	0	25972.5	26019.5	25902	26090	0	0
									ge_seq	2	100	25939	26043	25991	25991	52	0	25965	26017	25887	26095	0	0
									org_annotate	2	100	26043	26095	26069	26069	26	0	26056	26082	26017	26121	0	0
									pga	2	100	26043	26103	26073	26073	30	0	26058	26088	26013	26133	0	0
									plann	2	100	25943	26043	25993	25993	50	0	25968	26018	25893	26093	0	0
									ncbi	2	100	25939	26043	25991	25991	52	0	25965	26017	25887	26095	0	0
		Tropaeolaceae	1	152954	152954	0	152954	0	chloe	1	100	26615	26615	26615	26615	0	0	26615	26615	26615	26615	0	0
									chloroplot	1	100	26615	26615	26615	26615	0	0	26615	26615	26615	26615	0	0
									ge_seq	1	100	26597	26597	26597	26597	0	0	26597	26597	26597	26597	0	0
									org_annotate	1	100	26597	26597	26597	26597	0	0	26597	26597	26597	26597	0	0
									pga	1	100	26615	26615	26615	26615	0	0	26615	26615	26615	26615	0	0
									plann	1	100	26597	26597	26597	26597	0	0	26597	26597	26597	26597	0	0
									ncbi	0	0
	Celastrales	Celastraceae	11	148700	163255	14555	156802	3480.7	chloe	11	100	25582	28941	26563.8	26368	294.5	2	26325	26619.5	25883.2	27061.2	1	1
									chloroplot	11	100	25582	28941	26558.5	26368	265.5	3	26325	26590.5	25926.8	26988.8	2	1
									ge_seq	11	100	25582	28932	26557.7	26368	265.5	3	26325	26590.5	25926.8	26988.8	2	1
									org_annotate	11	100	25584	28932	26559	26354	317	2	26309	26626	25833.5	27101.5	1	1
									pga	11	100	25582	28941	26567.9	26368	304	2	26331.5	26635.5	25875.5	27091.5	1	1
									plann	11	100	25582	28932	26557.6	26354	317	2	26309	26626	25833.5	27101.5	1	1
									ncbi	7	63.64	25892	28932	26711.1	26354	276	2	26312	26588	25898	27002	1	1
	Crossosomatales	Stachyuraceae	3	162649	162759	110	162702	55.1	chloe	3	100	26436	26446	26440	26438	5	0	26437	26442	26429.5	26449.5	0	0
									chloroplot	3	100	26436	26446	26440	26438	5	0	26437	26442	26429.5	26449.5	0	0
									ge_seq	3	100	26436	26444	26439.3	26438	4	0	26437	26441	26431	26447	0	0
									org_annotate	3	100	26436	26444	26439.3	26438	4	0	26437	26441	26431	26447	0	0
									pga	3	100	26436	26446	26440	26438	5	0	26437	26442	26429.5	26449.5	0	0
									plann	3	100	26436	26444	26439.3	26438	4	0	26437	26441	26431	26447	0	0
									ncbi	3	100	26436	26446	26440	26438	5	0	26437	26442	26429.5	26449.5	0	0
		Staphyleaceae	3	160111	160606	495	160285	278.1	chloe	3	100	26120	26320	26188.7	26126	100	0	26123	26223	25973	26373	0	0
									chloroplot	3	100	26120	26320	26188.7	26126	100	0	26123	26223	25973	26373	0	0
									ge_seq	3	100	26120	26320	26188.7	26126	100	0	26123	26223	25973	26373	0	0
									org_annotate	3	100	26120	26320	26190.3	26131	100	0	26125.5	26225.5	25975.5	26375.5	0	0
									pga	3	100	26120	26320	26188.7	26126	100	0	26123	26223	25973	26373	0	0
									plann	3	100	26120	26320	26188.7	26126	100	0	26123	26223	25973	26373	0	0
									ncbi	3	100	26120	26320	26188.7	26126	100	0	26123	26223	25973	26373	0	0
	Cucurbitales	Begoniaceae	4	157634	169589	11955	166535	5934.6	chloe	4	100	26529	37674	34853.8	37606	2786.25	1	34836.8	37623	30657.4	41802.4	1	0
									chloroplot	4	100	26529	37674	34853.8	37606	2786.25	1	34836.8	37623	30657.4	41802.4	1	0
									ge_seq	4	100	26529	37674	34853.8	37606	2786.25	1	34836.8	37623	30657.4	41802.4	1	0
									org_annotate	4	100	26529	37674	34841.2	37581	2823.75	1	34799.2	37623	30563.6	41858.6	1	0
									pga	4	100	26529	37674	34853.8	37606	2786.25	1	34836.8	37623	30657.4	41802.4	1	0
									plann	4	100	26529	37674	34841.2	37581	2823.75	1	34799.2	37623	30563.6	41858.6	1	0
									ncbi	2	50	26529	37674	32101.5	32101.5	5572.5	0	29315.2	34887.8	20956.5	43246.5	0	0
		Corynocarpaceae	1	159202	159202	0	159202	0	chloe	1	100	25674	25674	25674	25674	0	0	25674	25674	25674	25674	0	0
									chloroplot	1	100	25674	25674	25674	25674	0	0	25674	25674	25674	25674	0	0
									ge_seq	1	100	25674	25674	25674	25674	0	0	25674	25674	25674	25674	0	0
									org_annotate	1	100	25674	25674	25674	25674	0	0	25674	25674	25674	25674	0	0
									pga	1	100	25674	25674	25674	25674	0	0	25674	25674	25674	25674	0	0
									plann	1	100	25674	25674	25674	25674	0	0	25674	25674	25674	25674	0	0
									ncbi	1	100	25674	25674	25674	25674	0	0	25674	25674	25674	25674	0	0
		Cucurbitaceae	64	147874	159232	11358	157106	1619.8	chloe	64	100	7773	26374	25340.1	26179	217	9	26057	26274	25731.5	26599.5	9	0
									chloroplot	64	100	19688	26374	25996.7	26210.5	192.5	9	26082	26274.5	25793.2	26563.2	9	0
									ge_seq	60	93.75	7056	26374	25604	26148	217.75	8	26048.8	26266.5	25722.1	26593.1	8	0
									org_annotate	64	100	16714	26374	25745.1	26152	219.25	9	26048.8	26268	25719.9	26596.9	9	0
									pga	64	100	17269	26374	25876.9	26212	189.75	11	26085.8	26275.5	25801.1	26560.1	11	0
									plann	64	100	16714	26374	25745.1	26152.5	219.25	9	26048.8	26268	25719.9	26596.9	9	0
									ncbi	16	25	25217	26374	26097.4	26240	187.25	3	26085.8	26273	25804.9	26553.9	3	0
	Fabales	Fabaceae	283	130561	180309	49748	157767	7558.9	chloe	279	98.59	6820	41968	26290.4	25753	666.5	88	25456	26122.5	24456.2	27122.2	48	40
									chloroplot	278	98.23	13015	41968	27147.1	25853.5	594.75	69	25543.2	26138	24651.1	27030.1	28	41
									ge_seq	265	93.64	11454	41968	26969.7	25811	602	71	25521	26123	24618	27026	33	38
									org_annotate	283	100	99	41968	26564	25806	635.5	78	25507.5	26143	24554.2	27096.2	38	40
									pga	276	97.53	13015	41973	27098.2	25852.5	620.75	72	25532.5	26153.2	24601.4	27084.4	31	41
									plann	273	96.47	10162	41968	26928.6	25825	622	74	25521	26143	24588	27076	35	39
									ncbi	189	66.78	23489	41968	27574.9	25900	752	48	25623	26375	24495	27503	16	32
		Polygalaceae	8	36275	171893	135618	147168	45585.2	chloe	7	87.5	27113	44945	36515	36786	254.5	2	36563	36817.5	36181.2	37199.2	1	1
									chloroplot	7	87.5	27113	44945	36515	36786	254.5	2	36563	36817.5	36181.2	37199.2	1	1
									ge_seq	7	87.5	27113	44945	36515	36786	254.5	2	36563	36817.5	36181.2	37199.2	1	1
									org_annotate	7	87.5	27113	45008	36526.7	36786	264	2	36563	36827	36167	37223	1	1
									pga	7	87.5	27113	45008	36526	36786	261.5	2	36563	36824.5	36170.8	37216.8	1	1
									plann	7	87.5	27113	45008	36524	36786	254.5	2	36563	36817.5	36181.2	37199.2	1	1
									ncbi	6	75	27113	44945	36460.8	36693	248.25	2	36544.5	36792.8	36172.1	37165.1	1	1
		Quillajaceae	1	160392	160392	0	160392	0	chloe	1	100	25913	25913	25913	25913	0	0	25913	25913	25913	25913	0	0
									chloroplot	1	100	25913	25913	25913	25913	0	0	25913	25913	25913	25913	0	0
									ge_seq	1	100	25913	25913	25913	25913	0	0	25913	25913	25913	25913	0	0
									org_annotate	1	100	25913	25913	25913	25913	0	0	25913	25913	25913	25913	0	0
									pga	1	100	25997	25997	25997	25997	0	0	25997	25997	25997	25997	0	0
									plann	1	100	25913	25913	25913	25913	0	0	25913	25913	25913	25913	0	0
									ncbi	1	100	25913	25913	25913	25913	0	0	25913	25913	25913	25913	0	0
		Surianaceae	2	157963	164036	6073	161000	4294.3	chloe	2	100	25633	26302	25967.5	25967.5	334.5	0	25800.2	26134.8	25298.5	26636.5	0	0
									chloroplot	2	100	25633	26302	25967.5	25967.5	334.5	0	25800.2	26134.8	25298.5	26636.5	0	0
									ge_seq	2	100	25633	26302	25967.5	25967.5	334.5	0	25800.2	26134.8	25298.5	26636.5	0	0
									org_annotate	2	100	25655	26302	25978.5	25978.5	323.5	0	25816.8	26140.2	25331.5	26625.5	0	0
									pga	2	100	25658	26302	25980	25980	322	0	25819	26141	25336	26624	0	0
									plann	2	100	25633	26302	25967.5	25967.5	334.5	0	25800.2	26134.8	25298.5	26636.5	0	0
									ncbi	2	100	25633	26302	25967.5	25967.5	334.5	0	25800.2	26134.8	25298.5	26636.5	0	0
	Fagales	Betulaceae	59	158647	161349	2702	159963	693	chloe	59	100	15955	27002	23710.9	26053	6376.5	0	19721	26097.5	10156.2	35662.2	0	0
									chloroplot	59	100	25970	27559	26143.8	26069	44.5	9	26054	26098.5	25987.2	26165.2	1	8
									ge_seq	51	86.44	24380	27559	26013.3	26064	62	11	26036	26098	25943	26191	6	5
									org_annotate	59	100	25761	27559	26136.5	26069	57.5	11	26041	26098.5	25954.8	26184.8	3	8
									pga	59	100	25947	27568	26143.6	26070	45.5	10	26053	26098.5	25984.8	26166.8	2	8
									plann	59	100	25761	27568	26134.6	26069	59.5	9	26039	26098.5	25949.8	26187.8	3	6
									ncbi	45	76.27	25865	27568	26107.7	26071	55	5	26044	26099	25961.5	26181.5	2	3
		Casuarinaceae	2	155669	156129	460	155899	325.3	chloe	2	100	25693	25742	25717.5	25717.5	24.5	0	25705.2	25729.8	25668.5	25766.5	0	0
									chloroplot	2	100	25693	25742	25717.5	25717.5	24.5	0	25705.2	25729.8	25668.5	25766.5	0	0
									ge_seq	2	100	25693	25736	25714.5	25714.5	21.5	0	25703.8	25725.2	25671.5	25757.5	0	0
									org_annotate	2	100	25693	25736	25714.5	25714.5	21.5	0	25703.8	25725.2	25671.5	25757.5	0	0
									pga	2	100	25693	25742	25717.5	25717.5	24.5	0	25705.2	25729.8	25668.5	25766.5	0	0
									plann	2	100	25693	25736	25714.5	25714.5	21.5	0	25703.8	25725.2	25671.5	25757.5	0	0
									ncbi	1	50	25693	25693	25693	25693	0	0	25693	25693	25693	25693	0	0
		Fagaceae	48	158163	161394	3231	160695	786	chloe	48	100	15199	25894	25438	25826	121	3	25723.8	25844.8	25542.2	26026.2	3	0
									chloroplot	48	100	25600	25894	25796.8	25826	125	0	25725	25850	25537.5	26037.5	0	0
									ge_seq	47	97.92	23530	25894	25749.4	25826	121.5	1	25725	25846.5	25542.8	26028.8	1	0
									org_annotate	48	100	25629	25894	25800.2	25832	117.5	0	25732.5	25850	25556.2	26026.2	0	0
									pga	48	100	25629	26025	25807.8	25832	117	0	25735	25852	25559.5	26027.5	0	0
									plann	48	100	25629	25894	25799.2	25832	117.25	0	25732.8	25850	25556.9	26025.9	0	0
									ncbi	29	60.42	25687	25894	25828.1	25827	43	3	25817	25860	25752.5	25924.5	3	0
		Juglandaceae	31	158484	175313	16829	160834	2755.2	chloe	31	100	14705	40943	25710.2	26025	25.5	12	26014.5	26040	25976.2	26078.2	5	7
									chloroplot	31	100	24027	40943	26485.5	26032	58.5	6	26023	26081.5	25935.2	26169.2	1	5
									ge_seq	30	96.77	24027	40943	26452.4	26027	25.25	11	26013.8	26039	25975.9	26076.9	4	7
									org_annotate	31	100	24034	40943	26481.8	26033	41	7	26022	26063	25960.5	26124.5	1	6
									pga	31	100	24035	40943	26486.3	26032	41.5	8	26022.5	26064	25960.2	26126.2	2	6
									plann	31	100	24035	40943	26481.6	26031	41	8	26022	26063	25960.5	26124.5	2	6
									ncbi	23	74.19	24029	26236	25951.4	26023	16	4	26017.5	26033.5	25993.5	26057.5	1	3
		Myricaceae	3	158943	159586	643	159180	353.5	chloe	3	100	26043	26071	26053	26045	14	0	26044	26058	26023	26079	0	0
									chloroplot	3	100	26043	26071	26053	26045	14	0	26044	26058	26023	26079	0	0
									ge_seq	3	100	26043	26069	26052.3	26045	13	0	26044	26057	26024.5	26076.5	0	0
									org_annotate	3	100	26043	26073	26058.7	26060	15	0	26051.5	26066.5	26029	26089	0	0
									pga	3	100	26043	26075	26054.3	26045	16	0	26044	26060	26020	26084	0	0
									plann	3	100	26043	26073	26053.7	26045	15	0	26044	26059	26021.5	26081.5	0	0
									ncbi	1	33.33	26043	26043	26043	26043	0	0	26043	26043	26043	26043	0	0
	Geraniales	Francoaceae	3	156510	157312	802	157038	457.1	chloe	3	100	26509	34801	29286.3	26549	4146	0	26529	30675	20310	36894	0	0
									chloroplot	3	100	26509	34801	29286.3	26549	4146	0	26529	30675	20310	36894	0	0
									ge_seq	3	100	26509	34801	29286.3	26549	4146	0	26529	30675	20310	36894	0	0
									org_annotate	3	100	26509	34801	29286.3	26549	4146	0	26529	30675	20310	36894	0	0
									pga	3	100	26509	34801	29286.3	26549	4146	0	26529	30675	20310	36894	0	0
									plann	3	100	26509	34801	29286.3	26549	4146	0	26529	30675	20310	36894	0	0
									ncbi	0	0
		Geraniaceae	27	150656	242575	91919	180939	24515.4	chloe	27	100	1605	87724	44557.9	38156	24042.5	0	36083	60125.5	19.25	96189.2	0	0
									chloroplot	26	96.3	1570	87724	45806.2	38159.5	31085.5	0	36234.2	67319.8	-10394	113948	0	0
									ge_seq	23	85.19	3583	87724	47517.8	38163	22959.5	0	37166	60125.5	2726.75	94564.8	0	0
									org_annotate	27	100	1565	87724	44179.3	38155	24043	0	36082.5	60125.5	18	96190	0	0
									pga	27	100	2508	87724	44603	38156	24042.5	0	36083	60125.5	19.25	96189.2	0	0
									plann	19	70.37	11435	45737	34233.6	38036	2323.5	7	35912	38235.5	32426.8	41720.8	4	3
									ncbi	3	11.11	11380	75747	33063.7	12064	32183.5	0	11722	43905.5	-36553.2	92180.8	0	0
	Huerteales	Dipentodontaceae	1	158020	158020	0	158020	0	chloe	1	100	26636	26636	26636	26636	0	0	26636	26636	26636	26636	0	0
									chloroplot	1	100	26636	26636	26636	26636	0	0	26636	26636	26636	26636	0	0
									ge_seq	1	100	26551	26551	26551	26551	0	0	26551	26551	26551	26551	0	0
									org_annotate	1	100	26551	26551	26551	26551	0	0	26551	26551	26551	26551	0	0
									pga	1	100	26636	26636	26636	26636	0	0	26636	26636	26636	26636	0	0
									plann	1	100	26551	26551	26551	26551	0	0	26551	26551	26551	26551	0	0
									ncbi	1	100	26551	26551	26551	26551	0	0	26551	26551	26551	26551	0	0
		Tapisciaceae	1	161100	161100	0	161100	0	chloe	1	100	27407	27407	27407	27407	0	0	27407	27407	27407	27407	0	0
									chloroplot	1	100	27407	27407	27407	27407	0	0	27407	27407	27407	27407	0	0
									ge_seq	1	100	27407	27407	27407	27407	0	0	27407	27407	27407	27407	0	0
									org_annotate	1	100	27407	27407	27407	27407	0	0	27407	27407	27407	27407	0	0
									pga	1	100	27407	27407	27407	27407	0	0	27407	27407	27407	27407	0	0
									plann	1	100	27407	27407	27407	27407	0	0	27407	27407	27407	27407	0	0
									ncbi	1	100	27407	27407	27407	27407	0	0	27407	27407	27407	27407	0	0
	Malpighiales	Achariaceae	1	163330	163330	0	163330	0	chloe	1	100	26870	26870	26870	26870	0	0	26870	26870	26870	26870	0	0
									chloroplot	1	100	26870	26870	26870	26870	0	0	26870	26870	26870	26870	0	0
									ge_seq	1	100	26870	26870	26870	26870	0	0	26870	26870	26870	26870	0	0
									org_annotate	1	100	26870	26870	26870	26870	0	0	26870	26870	26870	26870	0	0
									pga	1	100	26870	26870	26870	26870	0	0	26870	26870	26870	26870	0	0
									plann	1	100	26870	26870	26870	26870	0	0	26870	26870	26870	26870	0	0
									ncbi	1	100	26870	26870	26870	26870	0	0	26870	26870	26870	26870	0	0
		Balanopaceae	2	160765	160930	165	160848	116.7	chloe	2	100	26738	26748	26743	26743	5	0	26740.5	26745.5	26733	26753	0	0
									chloroplot	2	100	26738	26748	26743	26743	5	0	26740.5	26745.5	26733	26753	0	0
									ge_seq	2	100	26738	26748	26743	26743	5	0	26740.5	26745.5	26733	26753	0	0
									org_annotate	2	100	26740	26748	26744	26744	4	0	26742	26746	26736	26752	0	0
									pga	2	100	26738	26748	26743	26743	5	0	26740.5	26745.5	26733	26753	0	0
									plann	2	100	26738	26748	26743	26743	5	0	26740.5	26745.5	26733	26753	0	0
									ncbi	2	100	26738	26748	26743	26743	5	0	26740.5	26745.5	26733	26753	0	0
		Bonnetiaceae	1	156782	156782	0	156782	0	chloe	1	100	27309	27309	27309	27309	0	0	27309	27309	27309	27309	0	0
									chloroplot	1	100	27309	27309	27309	27309	0	0	27309	27309	27309	27309	0	0
									ge_seq	1	100	27309	27309	27309	27309	0	0	27309	27309	27309	27309	0	0
									org_annotate	1	100	27383	27383	27383	27383	0	0	27383	27383	27383	27383	0	0
									pga	1	100	27309	27309	27309	27309	0	0	27309	27309	27309	27309	0	0
									plann	1	100	27309	27309	27309	27309	0	0	27309	27309	27309	27309	0	0
									ncbi	1	100	27309	27309	27309	27309	0	0	27309	27309	27309	27309	0	0
		Calophyllaceae	1	161494	161494	0	161494	0	chloe	1	100	27614	27614	27614	27614	0	0	27614	27614	27614	27614	0	0
									chloroplot	1	100	27614	27614	27614	27614	0	0	27614	27614	27614	27614	0	0
									ge_seq	0	0
									org_annotate	1	100	27614	27614	27614	27614	0	0	27614	27614	27614	27614	0	0
									pga	1	100	27614	27614	27614	27614	0	0	27614	27614	27614	27614	0	0
									plann	1	100	27614	27614	27614	27614	0	0	27614	27614	27614	27614	0	0
									ncbi	1	100	27614	27614	27614	27614	0	0	27614	27614	27614	27614	0	0
		Chrysobalanaceae	50	159381	164238	4857	162381	578	chloe	50	100	13264	28670	24112.7	26847.5	3893.5	8	22981.5	26875	17141.2	32715.2	8	0
									chloroplot	49	98	24501	27139	26826.4	26875	32	7	26850	26882	26802	26930	4	3
									ge_seq	43	86	24033	27139	26673.5	26861	99.5	10	26780.5	26880	26631.2	27029.2	9	1
									org_annotate	50	100	24501	27139	26822.9	26875	30.5	6	26851.5	26882	26805.8	26927.8	4	2
									pga	50	100	24501	28670	26866.2	26875	26.75	9	26856	26882.8	26815.9	26922.9	4	5
									plann	50	100	19360	27139	26672.3	26872	31.75	7	26850	26881.8	26802.4	26929.4	5	2
									ncbi	0	0
		Clusiaceae	6	156202	158356	2154	157451	870.9	chloe	6	100	26988	27399	27088.7	27038	48.75	1	27011	27059.8	26937.9	27132.9	0	1
									chloroplot	6	100	26988	27399	27088.7	27038	48.75	1	27011	27059.8	26937.9	27132.9	0	1
									ge_seq	6	100	26988	27399	27088.7	27038	48.75	1	27011	27059.8	26937.9	27132.9	0	1
									org_annotate	6	100	26988	27399	27088.5	27037.5	48.5	1	27011	27059.5	26938.2	27132.2	0	1
									pga	6	100	26988	27399	27089.2	27038	46.5	1	27013.2	27059.8	26943.5	27129.5	0	1
									plann	6	100	26988	27399	27088.5	27037.5	48.5	1	27011	27059.5	26938.2	27132.2	0	1
									ncbi	5	83.33	26988	27399	27104.4	27058	43	1	27017	27060	26952.5	27124.5	0	1
		Ctenolophonaceae	1	161553	161553	0	161553	0	chloe	1	100	27469	27469	27469	27469	0	0	27469	27469	27469	27469	0	0
									chloroplot	1	100	27469	27469	27469	27469	0	0	27469	27469	27469	27469	0	0
									ge_seq	1	100	27469	27469	27469	27469	0	0	27469	27469	27469	27469	0	0
									org_annotate	1	100	27469	27469	27469	27469	0	0	27469	27469	27469	27469	0	0
									pga	1	100	27469	27469	27469	27469	0	0	27469	27469	27469	27469	0	0
									plann	1	100	27469	27469	27469	27469	0	0	27469	27469	27469	27469	0	0
									ncbi	1	100	27469	27469	27469	27469	0	0	27469	27469	27469	27469	0	0
		Erythroxylaceae	1	163937	163937	0	163937	0	chloe	1	100	27208	27208	27208	27208	0	0	27208	27208	27208	27208	0	0
									chloroplot	1	100	27208	27208	27208	27208	0	0	27208	27208	27208	27208	0	0
									ge_seq	1	100	27208	27208	27208	27208	0	0	27208	27208	27208	27208	0	0
									org_annotate	1	100	27264	27264	27264	27264	0	0	27264	27264	27264	27264	0	0
									pga	1	100	27208	27208	27208	27208	0	0	27208	27208	27208	27208	0	0
									plann	1	100	27208	27208	27208	27208	0	0	27208	27208	27208	27208	0	0
									ncbi	0	0
		Euphorbiaceae	21	150021	164912	14891	162328	3164.4	chloe	21	100	10100	28455	26350.1	26861	544	3	26810	27354	25994	28170	1	2
									chloroplot	21	100	8826	28455	25433.9	26855	551	4	26797	27348	25970.5	28174.5	2	2
									ge_seq	20	95.24	10100	28455	26246.4	26846	547.25	3	26801.5	27348.8	25980.6	28169.6	1	2
									org_annotate	21	100	10102	28459	26334.9	26855	544	3	26810	27354	25994	28170	1	2
									pga	21	100	10100	28459	26356.9	26861	544	3	26810	27354	25994	28170	1	2
									plann	21	100	10100	28459	26334	26855	544	3	26810	27354	25994	28170	1	2
									ncbi	13	61.9	26133	28455	27253.1	27112	1007	0	26822	27829	25311.5	29339.5	0	0
		Hypericaceae	1	157076	157076	0	157076	0	chloe	1	100	26272	26272	26272	26272	0	0	26272	26272	26272	26272	0	0
									chloroplot	1	100	26272	26272	26272	26272	0	0	26272	26272	26272	26272	0	0
									ge_seq	0	0
									org_annotate	1	100	26272	26272	26272	26272	0	0	26272	26272	26272	26272	0	0
									pga	1	100	26272	26272	26272	26272	0	0	26272	26272	26272	26272	0	0
									plann	1	100	26272	26272	26272	26272	0	0	26272	26272	26272	26272	0	0
									ncbi	1	100	26272	26272	26272	26272	0	0	26272	26272	26272	26272	0	0
		Irvingiaceae	1	160118	160118	0	160118	0	chloe	1	100	26963	26963	26963	26963	0	0	26963	26963	26963	26963	0	0
									chloroplot	1	100	26963	26963	26963	26963	0	0	26963	26963	26963	26963	0	0
									ge_seq	1	100	26963	26963	26963	26963	0	0	26963	26963	26963	26963	0	0
									org_annotate	1	100	26969	26969	26969	26969	0	0	26969	26969	26969	26969	0	0
									pga	1	100	26963	26963	26963	26963	0	0	26963	26963	26963	26963	0	0
									plann	1	100	26963	26963	26963	26963	0	0	26963	26963	26963	26963	0	0
									ncbi	1	100	26963	26963	26963	26963	0	0	26963	26963	26963	26963	0	0
		Linaceae	4	156721	159778	3057	158160	1259.4	chloe	4	100	31990	32927	32408	32357.5	463	0	32151.2	32614.2	31456.8	33308.8	0	0
									chloroplot	4	100	31990	32927	32408	32357.5	463	0	32151.2	32614.2	31456.8	33308.8	0	0
									ge_seq	4	100	31990	32810	32358.8	32317.5	450.25	0	32113	32563.2	31437.6	33238.6	0	0
									org_annotate	4	100	31990	32812	32359.2	32317.5	450.75	0	32113	32563.8	31436.9	33239.9	0	0
									pga	4	100	31990	32927	32408	32357.5	463	0	32151.2	32614.2	31456.8	33308.8	0	0
									plann	4	100	31990	32810	32358.8	32317.5	450.25	0	32113	32563.2	31437.6	33238.6	0	0
									ncbi	1	25	32481	32481	32481	32481	0	0	32481	32481	32481	32481	0	0
		Malpighiaceae	6	156835	160453	3618	159174	1428.1	chloe	6	100	26504	26986	26795.7	26847.5	299.5	0	26658	26957.5	26208.8	27406.8	0	0
									chloroplot	6	100	26504	26986	26795.7	26847.5	299.5	0	26658	26957.5	26208.8	27406.8	0	0
									ge_seq	5	83.33	25948	26975	26646.4	26790	291	1	26614	26905	26177.5	27341.5	1	0
									org_annotate	6	100	25963	26986	26705.5	26847.5	299.5	1	26658	26957.5	26208.8	27406.8	1	0
									pga	6	100	26514	26986	26797.3	26847.5	299.5	0	26658	26957.5	26208.8	27406.8	0	0
									plann	6	100	25958	26986	26704.7	26847.5	299.5	1	26658	26957.5	26208.8	27406.8	1	0
									ncbi	2	33.33	26614	26905	26759.5	26759.5	145.5	0	26686.8	26832.2	26468.5	27050.5	0	0
		Passifloraceae	51	113114	170568	57454	150795	11941.5	chloe	51	100	1035	47131	27245.6	26196	7836	8	23570	31406	11816	43160	3	5
									chloroplot	50	98.04	1070	47131	28123	26210	7357.25	7	24376.8	31734	13340.9	42769.9	2	5
									ge_seq	48	94.12	10220	47131	28362.1	26210	6692.5	6	24385.5	31078	14346.8	41116.8	1	5
									org_annotate	51	100	1078	47140	27599.3	26198	7375	8	24031	31406	12968.5	42468.5	3	5
									pga	50	98.04	1073	47140	28126.2	26211.5	7355	7	24379	31734	13346.5	42766.5	2	5
									plann	49	96.08	10220	47144	28678.2	26227	7672	6	24390	32062	12882	43570	1	5
									ncbi	20	39.22	10220	44267	30995.5	30834	11586.2	0	25356	36942.2	7976.62	54321.6	0	0
		Phyllanthaceae	8	154707	161093	6386	156548	2117.6	chloe	8	100	23921	27575	26280.6	26687	1487.25	0	25599.5	27086.8	23368.6	29317.6	0	0
									chloroplot	8	100	23921	27575	26280.6	26687	1487.25	0	25599.5	27086.8	23368.6	29317.6	0	0
									ge_seq	8	100	23921	27575	26280.6	26687	1487.25	0	25599.5	27086.8	23368.6	29317.6	0	0
									org_annotate	8	100	23921	27585	26288.6	26687	1527.75	0	25599.5	27127.2	23307.9	29418.9	0	0
									pga	8	100	23921	27585	26281.9	26687	1487.25	0	25599.5	27086.8	23368.6	29317.6	0	0
									plann	8	100	23921	27585	26281.9	26687	1487.25	0	25599.5	27086.8	23368.6	29317.6	0	0
									ncbi	6	75	23921	27575	26030.7	25999	1368	0	25574.5	26942.5	23522.5	28994.5	0	0
		Podostemaceae	2	130967	131600	633	131284	447.6	chloe	2	100	19599	19916	19757.5	19757.5	158.5	0	19678.2	19836.8	19440.5	20074.5	0	0
									chloroplot	2	100	19599	19916	19757.5	19757.5	158.5	0	19678.2	19836.8	19440.5	20074.5	0	0
									ge_seq	2	100	19599	19916	19757.5	19757.5	158.5	0	19678.2	19836.8	19440.5	20074.5	0	0
									org_annotate	2	100	19625	19916	19770.5	19770.5	145.5	0	19697.8	19843.2	19479.5	20061.5	0	0
									pga	2	100	19625	19916	19770.5	19770.5	145.5	0	19697.8	19843.2	19479.5	20061.5	0	0
									plann	2	100	19626	19916	19771	19771	145	0	19698.5	19843.5	19481	20061	0	0
									ncbi	2	100	19625	19916	19770.5	19770.5	145.5	0	19697.8	19843.2	19479.5	20061.5	0	0
		Rhizophoraceae	6	160325	164475	4150	163501	1585.5	chloe	6	100	25884	27000	26430.5	26352	272.25	1	26325	26597.2	25916.6	27005.6	1	0
									chloroplot	6	100	25884	27000	26430.5	26352	272.25	1	26325	26597.2	25916.6	27005.6	1	0
									ge_seq	5	83.33	25884	27000	26382.6	26325	54	2	26325	26379	26244	26460	1	1
									org_annotate	6	100	25884	27056	26448.3	26377.5	285	2	26325	26610	25897.5	27037.5	1	1
									pga	6	100	26322	27000	26503.5	26352	272.25	0	26325	26597.2	25916.6	27005.6	0	0
									plann	6	100	25884	27004	26431.2	26352	272.25	1	26325	26597.2	25916.6	27005.6	1	0
									ncbi	6	100	25906	27000	26434.2	26352	272.25	1	26325	26597.2	25916.6	27005.6	1	0
		Salicaceae	92	154045	158605	4560	156340	961.5	chloe	92	100	9389	28132	26120.8	27548.5	203.5	15	27455	27658.5	27149.8	27963.8	13	2
									chloroplot	91	98.91	26898	28132	27576.6	27591	208	5	27459	27667	27147	27979	3	2
									ge_seq	83	90.22	20204	28132	27464.3	27570	199	7	27459	27658	27160.5	27956.5	5	2
									org_annotate	92	100	15536	28201	27448.8	27605	207.5	6	27459	27666.5	27147.8	27977.8	4	2
									pga	91	98.91	26898	28132	27582.3	27610	205	6	27459	27664	27151.5	27971.5	3	3
									plann	92	100	12144	28132	27406.1	27588	203	6	27459	27662	27154.5	27966.5	4	2
									ncbi	65	70.65	26903	28125	27594	27620	227	3	27459	27686	27118.5	28026.5	2	1
		Violaceae	9	156469	158162	1693	157253	744.4	chloe	9	100	26400	27166	26781.1	26924	693	0	26404	27097	25364.5	28136.5	0	0
									chloroplot	9	100	26400	27166	26781.1	26924	693	0	26404	27097	25364.5	28136.5	0	0
									ge_seq	9	100	26400	27166	26781.1	26924	693	0	26404	27097	25364.5	28136.5	0	0
									org_annotate	9	100	26400	27225	26808.7	26988	744	0	26404	27148	25288	28264	0	0
									pga	9	100	26400	27241	26811.8	26988	755	0	26404	27159	25271.5	28291.5	0	0
									plann	9	100	26400	27166	26779.8	26924	681	0	26404	27085	25382.5	28106.5	0	0
									ncbi	2	22.22	26400	27084	26742	26742	342	0	26571	26913	26058	27426	0	0
	Malvales	Bixaceae	1	159708	159708	0	159708	0	chloe	1	100	25356	25356	25356	25356	0	0	25356	25356	25356	25356	0	0
									chloroplot	1	100	25356	25356	25356	25356	0	0	25356	25356	25356	25356	0	0
									ge_seq	1	100	25356	25356	25356	25356	0	0	25356	25356	25356	25356	0	0
									org_annotate	1	100	25356	25356	25356	25356	0	0	25356	25356	25356	25356	0	0
									pga	1	100	25356	25356	25356	25356	0	0	25356	25356	25356	25356	0	0
									plann	1	100	25356	25356	25356	25356	0	0	25356	25356	25356	25356	0	0
									ncbi	0	0
		Cistaceae	1	152116	152116	0	152116	0	chloe	1	100	22493	22493	22493	22493	0	0	22493	22493	22493	22493	0	0
									chloroplot	1	100	24372	24372	24372	24372	0	0	24372	24372	24372	24372	0	0
									ge_seq	1	100	22493	22493	22493	22493	0	0	22493	22493	22493	22493	0	0
									org_annotate	1	100	22493	22493	22493	22493	0	0	22493	22493	22493	22493	0	0
									pga	1	100	22493	22493	22493	22493	0	0	22493	22493	22493	22493	0	0
									plann	1	100	22493	22493	22493	22493	0	0	22493	22493	22493	22493	0	0
									ncbi	1	100	24372	24372	24372	24372	0	0	24372	24372	24372	24372	0	0
		Dipterocarpaceae	15	150753	152696	1943	151547	501.5	chloe	15	100	20092	24190	23602.1	23869	230.5	1	23691	23921.5	23345.2	24267.2	1	0
									chloroplot	15	100	20092	24190	23600.5	23869	230.5	1	23691	23921.5	23345.2	24267.2	1	0
									ge_seq	15	100	20092	24190	23537.5	23869	230.5	3	23691	23921.5	23345.2	24267.2	3	0
									org_annotate	15	100	20092	24196	23612.3	23839	231	1	23697	23928	23350.5	24274.5	1	0
									pga	15	100	20092	24196	23616.6	23886	231	1	23697	23928	23350.5	24274.5	1	0
									plann	15	100	20092	24196	23610.9	23839	231.5	1	23696.5	23928	23349.2	24275.2	1	0
									ncbi	13	86.67	20092	24196	23527	23886	248	2	23673	23921	23301	24293	2	0
		Malvaceae	91	157295	168953	11658	161084	2013.4	chloe	91	100	17499	34496	25931.8	25591	103.5	25	25545	25648.5	25389.8	25803.8	7	18
									chloroplot	91	100	23726	34496	26026.9	25597	100	24	25549.5	25649.5	25399.5	25799.5	6	18
									ge_seq	88	96.7	23726	34486	25815	25587	102.5	24	25543.8	25646.2	25390	25800	8	16
									org_annotate	91	100	23726	34496	26029.4	25597	100	23	25550.5	25650.5	25400.5	25800.5	5	18
									pga	91	100	23726	34496	26032.9	25597	101.5	23	25550.5	25652	25398.2	25804.2	5	18
									plann	91	100	23726	34496	26025.1	25597	100.5	24	25549.5	25650	25398.8	25800.8	6	18
									ncbi	35	38.46	24196	34496	26445.1	25586	572.5	4	25497.5	26070	24638.8	26928.8	1	3
		Muntingiaceae	1	159632	159632	0	159632	0	chloe	1	100	26769	26769	26769	26769	0	0	26769	26769	26769	26769	0	0
									chloroplot	1	100	26769	26769	26769	26769	0	0	26769	26769	26769	26769	0	0
									ge_seq	1	100	26769	26769	26769	26769	0	0	26769	26769	26769	26769	0	0
									org_annotate	1	100	26775	26775	26775	26775	0	0	26775	26775	26775	26775	0	0
									pga	1	100	26769	26769	26769	26769	0	0	26769	26769	26769	26769	0	0
									plann	1	100	26769	26769	26769	26769	0	0	26769	26769	26769	26769	0	0
									ncbi	1	100	26769	26769	26769	26769	0	0	26769	26769	26769	26769	0	0
		Thymelaeaceae	32	132869	176548	43679	170866	8370.6	chloe	32	100	9372	42484	39988.8	42003.5	199.25	5	41891.8	42091	41592.9	42389.9	4	1
									chloroplot	32	100	9372	42484	39980.3	41980	199.25	5	41891.8	42091	41592.9	42389.9	4	1
									ge_seq	30	93.75	9372	42484	39826.5	41942.5	218.25	5	41829.8	42048	41502.4	42375.4	4	1
									org_annotate	32	100	9374	42484	39708	41980.5	228.25	6	41848.5	42076.8	41506.1	42419.1	5	1
									pga	32	100	9372	42484	39994.8	42019	197.75	5	41893.2	42091	41596.6	42387.6	4	1
									plann	31	96.88	26220	42484	40685	42013	209.5	5	41870	42079.5	41555.8	42393.8	4	1
									ncbi	27	84.38	9372	42484	39308.1	42017	253	6	41837	42090	41457.5	42469.5	5	1
	Myrtales	Combretaceae	11	154018	161773	7755	159243	1912.7	chloe	11	100	25735	26589	26283	26346	173	2	26244.5	26417.5	25985	26677	2	0
									chloroplot	11	100	25735	26589	26283	26346	173	2	26244.5	26417.5	25985	26677	2	0
									ge_seq	11	100	25734	26589	26282.9	26346	173	2	26244.5	26417.5	25985	26677	2	0
									org_annotate	11	100	25740	26589	26295.3	26346	139	2	26294	26433	26085.5	26641.5	2	0
									pga	11	100	25735	26589	26294.8	26346	139	2	26294	26433	26085.5	26641.5	2	0
									plann	11	100	25734	26589	26294.7	26346	139	2	26294	26433	26085.5	26641.5	2	0
									ncbi	9	81.82	25734	26589	26284.4	26402	99	3	26333	26432	26184.5	26580.5	2	1
		Lythraceae	33	152049	160763	8714	155048	2851.2	chloe	33	100	13991	26906	24377	25625	1356	4	24388	25744	22354	27778	4	0
									chloroplot	33	100	23901	26906	25405.7	25693	1402	0	24388	25790	22285	27893	0	0
									ge_seq	30	90.91	23901	26906	25365.4	25636	1355.5	0	24388	25743.5	22354.8	27776.8	0	0
									org_annotate	33	100	17561	26906	24692.5	25622	1354	3	24388	25742	22357	27773	3	0
									pga	33	100	17564	26906	24693.3	25625	1356	3	24388	25744	22354	27778	3	0
									plann	33	100	17541	26906	24691.8	25622	1354	3	24388	25742	22357	27773	3	0
									ncbi	9	27.27	23901	25913	24798.2	24388	1306	0	24387	25693	22428	27652	0	0
		Melastomataceae	31	153311	157216	3905	155997	797.6	chloe	31	100	18326	26813	26427.6	26747	82	4	26692	26774	26569	26897	4	0
									chloroplot	31	100	25765	26813	26698.6	26747	72	3	26702	26774	26594	26882	3	0
									ge_seq	29	93.55	22069	26813	26457.6	26747	73	4	26700	26773	26590.5	26882.5	4	0
									org_annotate	31	100	25765	26812	26700.2	26750	78	3	26702	26780	26585	26897	3	0
									pga	31	100	25765	26813	26701.8	26750	77	3	26702	26779	26586.5	26894.5	3	0
									plann	30	96.77	25765	26812	26698.3	26748.5	78.5	3	26701	26779.5	26583.2	26897.2	3	0
									ncbi	27	87.1	25765	26812	26694.4	26747	72	3	26702	26774	26594	26882	3	0
		Myrtaceae	84	156129	161071	4942	159933	683.2	chloe	84	100	25854	27613	26403.5	26395	34	19	26369	26403	26318	26454	10	9
									chloroplot	84	100	25854	27613	26403.5	26395	34	19	26369	26403	26318	26454	10	9
									ge_seq	81	96.43	25824	27613	26402.7	26395	34	19	26369	26403	26318	26454	10	9
									org_annotate	84	100	25824	27651	26402.6	26395	34.25	19	26368.8	26403	26317.4	26454.4	10	9
									pga	84	100	25854	27630	26403.8	26395	34	19	26369	26403	26318	26454	10	9
									plann	84	100	25824	27613	26401.8	26395	34.25	19	26368.8	26403	26317.4	26454.4	10	9
									ncbi	74	88.1	25854	27613	26409.3	26395	31.25	14	26371.5	26402.8	26324.6	26449.6	7	7
		Onagraceae	13	159396	166545	7149	163185	2244.2	chloe	13	100	21589	30844	27762.5	28369	1071	2	27400	28471	25793.5	30077.5	1	1
									chloroplot	13	100	24756	30844	28006.2	28369	1071	2	27400	28471	25793.5	30077.5	1	1
									ge_seq	12	92.31	24756	30844	28056.6	28372.5	1161	2	27385.5	28546.5	25644	30288	1	1
									org_annotate	13	100	24756	30846	28008.8	28369	1068	2	27403	28471	25801	30073	1	1
									pga	13	100	24756	30844	28006.4	28369	1070	2	27401	28471	25796	30076	1	1
									plann	13	100	24756	30844	28006.4	28369	1070	2	27401	28471	25796	30076	1	1
									ncbi	9	69.23	24755	30844	28241.6	28427	404	3	28369	28773	27763	29379	2	1
		Penaeaceae	1	155211	155211	0	155211	0	chloe	1	100	26245	26245	26245	26245	0	0	26245	26245	26245	26245	0	0
									chloroplot	1	100	26245	26245	26245	26245	0	0	26245	26245	26245	26245	0	0
									ge_seq	1	100	26245	26245	26245	26245	0	0	26245	26245	26245	26245	0	0
									org_annotate	1	100	26296	26296	26296	26296	0	0	26296	26296	26296	26296	0	0
									pga	1	100	26296	26296	26296	26296	0	0	26296	26296	26296	26296	0	0
									plann	1	100	26296	26296	26296	26296	0	0	26296	26296	26296	26296	0	0
									ncbi	1	100	26296	26296	26296	26296	0	0	26296	26296	26296	26296	0	0
		Vochysiaceae	7	160687	171315	10628	164488	4709.6	chloe	7	100	26225	34457	28749.9	26443	4329	0	26366.5	30695.5	19873	37189	0	0
									chloroplot	7	100	26225	34457	28749.9	26443	4329	0	26366.5	30695.5	19873	37189	0	0
									ge_seq	7	100	26225	34457	28749.9	26443	4329	0	26366.5	30695.5	19873	37189	0	0
									org_annotate	7	100	26233	34457	28752.6	26443	4323.5	0	26372	30695.5	19886.8	37180.8	0	0
									pga	7	100	26225	34457	28753	26443	4329	0	26372	30701	19878.5	37194.5	0	0
									plann	7	100	26225	34457	28750.3	26443	4327.5	0	26368	30695.5	19876.8	37186.8	0	0
									ncbi	7	100	26225	34457	28749.9	26443	4329	0	26366.5	30695.5	19873	37189	0	0
	Oxalidales	Cephalotaceae	1	142706	142706	0	142706	0	chloe	1	100	25949	25949	25949	25949	0	0	25949	25949	25949	25949	0	0
									chloroplot	1	100	25949	25949	25949	25949	0	0	25949	25949	25949	25949	0	0
									ge_seq	1	100	25949	25949	25949	25949	0	0	25949	25949	25949	25949	0	0
									org_annotate	1	100	25949	25949	25949	25949	0	0	25949	25949	25949	25949	0	0
									pga	1	100	25949	25949	25949	25949	0	0	25949	25949	25949	25949	0	0
									plann	1	100	25949	25949	25949	25949	0	0	25949	25949	25949	25949	0	0
									ncbi	1	100	25949	25949	25949	25949	0	0	25949	25949	25949	25949	0	0
		Elaeocarpaceae	6	157639	158225	586	158029	205.4	chloe	6	100	24963	27437	26541.5	26719.5	1406.75	0	26005.2	27412	23895.1	29522.1	0	0
									chloroplot	6	100	25937	27437	26703.8	26719.5	1406.75	0	26005.2	27412	23895.1	29522.1	0	0
									ge_seq	6	100	24963	27437	26541.3	26719	1406.5	0	26005.2	27411.8	23895.5	29521.5	0	0
									org_annotate	6	100	25937	27453	26706.3	26719	1406.5	0	26005.2	27411.8	23895.5	29521.5	0	0
									pga	6	100	25937	27437	26708.2	26732.5	1413.25	0	26005.2	27418.5	23885.4	29538.4	0	0
									plann	6	100	25937	27437	26704.8	26722.5	1404.75	0	26007	27411.8	23899.9	29518.9	0	0
									ncbi	4	66.67	25990	27437	27065.2	27417	366.25	1	27058	27424.2	26508.6	27973.6	1	0
		Oxalidaceae	4	152112	155965	3853	153172	1866.5	chloe	4	100	25388	25626	25465.8	25424.5	66.25	1	25412	25478.2	25312.6	25577.6	0	1
									chloroplot	4	100	25388	25626	25465.8	25424.5	66.25	1	25412	25478.2	25312.6	25577.6	0	1
									ge_seq	4	100	25387	25626	25465.5	25424.5	66.5	1	25411.8	25478.2	25312	25578	0	1
									org_annotate	4	100	25420	25626	25481	25439	66.5	1	25426.8	25493.2	25327	25593	0	1
									pga	4	100	25420	25626	25481.2	25439.5	67.25	1	25426.8	25494	25325.9	25594.9	0	1
									plann	4	100	25391	25626	25466.5	25424.5	65.5	1	25412.8	25478.2	25314.5	25576.5	0	1
									ncbi	3	75	25387	25429	25412	25420	21	0	25403.5	25424.5	25372	25456	0	0
	Rosales	Barbeyaceae	1	163827	163827	0	163827	0	chloe	1	100	26325	26325	26325	26325	0	0	26325	26325	26325	26325	0	0
									chloroplot	1	100	26325	26325	26325	26325	0	0	26325	26325	26325	26325	0	0
									ge_seq	1	100	26325	26325	26325	26325	0	0	26325	26325	26325	26325	0	0
									org_annotate	1	100	26325	26325	26325	26325	0	0	26325	26325	26325	26325	0	0
									pga	1	100	26325	26325	26325	26325	0	0	26325	26325	26325	26325	0	0
									plann	1	100	26325	26325	26325	26325	0	0	26325	26325	26325	26325	0	0
									ncbi	0	0
		Cannabaceae	14	153751	159092	5341	156911	2164.7	chloe	14	100	25512	26895	26209.4	26014.5	732	0	26008.5	26740.5	24910.5	27838.5	0	0
									chloroplot	14	100	25512	26895	26209.4	26014.5	732	0	26008.5	26740.5	24910.5	27838.5	0	0
									ge_seq	9	64.29	25580	26895	26326.3	26010	941	0	25953	26894	24541.5	28305.5	0	0
									org_annotate	14	100	25512	26895	26205.2	26014.5	774	0	25966.5	26740.5	24805.5	27901.5	0	0
									pga	14	100	25512	26895	26209.4	26014.5	732	0	26008.5	26740.5	24910.5	27838.5	0	0
									plann	14	100	25512	26895	26205.2	26014.5	774	0	25966.5	26740.5	24805.5	27901.5	0	0
									ncbi	11	78.57	25512	26895	26183.5	26015	684.5	0	25917.5	26602	24890.8	27628.8	0	0
		Elaeagnaceae	10	150546	156415	5869	154231	2338.8	chloe	10	100	22044	26672	25853.8	26290	772	1	25883.2	26655.2	24725.2	27813.2	1	0
									chloroplot	10	100	25494	26672	26311.7	26650.5	758.5	0	25899	26657.5	24761.2	27795.2	0	0
									ge_seq	10	100	25479	26670	26297.3	26588.5	757.75	0	25899	26656.8	24762.4	27793.4	0	0
									org_annotate	10	100	25479	26670	26303.7	26591	741	0	25916.8	26657.8	24805.2	27769.2	0	0
									pga	10	100	25494	26683	26324.1	26654.5	757.5	0	25916.8	26674.2	24780.5	27810.5	0	0
									plann	10	100	25479	26670	26300.8	26588.5	745	0	25911.8	26656.8	24794.2	27774.2	0	0
									ncbi	1	10	26649	26649	26649	26649	0	0	26649	26649	26649	26649	0	0
		Moraceae	37	158459	162798	4339	160478	1080.2	chloe	37	100	5007	26527	22975.3	25734	191	8	25678	25869	25391.5	26155.5	7	1
									chloroplot	37	100	25678	28329	25967	25851	162	3	25732	25894	25489	26137	0	3
									ge_seq	33	89.19	13518	26527	24870.1	25734	193	5	25678	25871	25388.5	26160.5	4	1
									org_annotate	37	100	25596	28382	25958.7	25853	176	3	25719	25895	25455	26159	0	3
									pga	37	100	25678	28387	25965.6	25853	165	3	25732	25897	25484.5	26144.5	0	3
									plann	37	100	25578	28329	25956.8	25853	176	3	25719	25895	25455	26159	0	3
									ncbi	13	35.14	25578	26527	25841.2	25819	137	1	25732	25869	25526.5	26074.5	0	1
		Rhamnaceae	15	154962	162962	8000	160590	2103.5	chloe	15	100	25306	27329	26475.9	26514	119	3	26445.5	26564.5	26267	26743	2	1
									chloroplot	15	100	25306	27329	26475.9	26514	119	3	26445.5	26564.5	26267	26743	2	1
									ge_seq	15	100	25306	27329	26475.7	26514	119	3	26445.5	26564.5	26267	26743	2	1
									org_annotate	15	100	25306	27329	26475.9	26514	118	2	26445.5	26563.5	26268.5	26740.5	1	1
									pga	15	100	25306	27329	26477.7	26514	120.5	2	26445.5	26566	26264.8	26746.8	1	1
									plann	15	100	25306	27329	26473.5	26514	118	3	26445.5	26563.5	26268.5	26740.5	2	1
									ncbi	8	53.33	25276	27329	26461.5	26523	98.75	2	26462.5	26561.2	26314.4	26709.4	1	1
		Rosaceae	271	129788	160937	31149	157542	3229.4	chloe	269	99.26	9115	26540	25929	26335	420	12	25962	26382	25332	27012	12	0
									chloroplot	269	99.26	24049	26540	26150.3	26339	417	7	25965	26382	25339.5	27007.5	7	0
									ge_seq	252	92.99	13577	26540	26078.7	26332.5	419	9	25962	26381	25333.5	27009.5	9	0
									org_annotate	271	100	106	26540	25898.5	26333	417	12	25964	26381	25338.5	27006.5	12	0
									pga	269	99.26	15453	26562	26103.5	26340	417	9	25965	26382	25339.5	27007.5	9	0
									plann	269	99.26	10148	26540	26069.7	26334	416	10	25965	26381	25341	27005	10	0
									ncbi	201	74.17	24046	26460	26166	26347	390	5	25992	26382	25407	26967	5	0
		Ulmaceae	14	157939	160094	2155	159209	560.8	chloe	14	100	25566	26540	26181.9	26132	401.75	0	26023	26424.8	25420.4	27027.4	0	0
									chloroplot	13	92.86	25566	26492	26208.1	26296	395	0	26032	26427	25439.5	27019.5	0	0
									ge_seq	13	92.86	25605	26487	26190.7	26072	395	0	26032	26427	25439.5	27019.5	0	0
									org_annotate	14	100	25566	26537	26216.2	26284.5	404	0	26072	26476	25466	27082	0	0
									pga	14	100	25566	26553	26298.7	26394.5	228.5	2	26247.5	26476	25904.8	26818.8	2	0
									plann	14	100	25566	26537	26213.6	26284.5	399	0	26072	26471	25473.5	27069.5	0	0
									ncbi	8	57.14	25566	26435	26220.4	26412.5	361.25	0	26059	26420.2	25517.1	26962.1	0	0
		Urticaceae	22	146848	170958	24110	154151	6185.8	chloe	22	100	24565	41807	27057.3	25399.5	532.5	3	25210.5	25743	24411.8	26541.8	0	3
									chloroplot	22	100	24565	41807	27057.3	25399.5	532.5	3	25210.5	25743	24411.8	26541.8	0	3
									ge_seq	20	90.91	24565	41807	27202.8	25346	559.25	3	25180.8	25740	24341.9	26578.9	0	3
									org_annotate	22	100	24577	41809	27048.2	25399.5	518	3	25210.2	25728.2	24433.2	26505.2	0	3
									pga	22	100	24565	41807	27057.3	25399.5	532.5	3	25210.5	25743	24411.8	26541.8	0	3
									plann	22	100	24565	41807	27047.3	25399.5	518	3	25210.2	25728.2	24433.2	26505.2	0	3
									ncbi	4	18.18	24565	30727	26649.8	25653.5	1856.25	1	25223.5	27079.8	22439.1	29864.1	0	1
	Sapindales	Anacardiaceae	24	149011	172199	23188	160253	3744.9	chloe	24	100	10334	32713	25195.8	26509	291.75	7	26379	26670.8	25941.4	27108.4	4	3
									chloroplot	24	100	16741	32713	26519.1	26598.5	411.5	2	26475.8	26887.2	25858.5	27504.5	1	1
									ge_seq	21	87.5	16741	32713	26441.3	26548	315	2	26475	26790	26002.5	27262.5	1	1
									org_annotate	24	100	16677	32713	26095.6	26598.5	390.75	3	26451.8	26842.5	25865.6	27428.6	2	1
									pga	24	100	16741	32713	26521.7	26598.5	417.5	2	26475.8	26893.2	25849.5	27519.5	1	1
									plann	24	100	16677	32713	25468.7	26529.5	282	7	26379	26661	25956	27084	4	3
									ncbi	13	54.17	26475	27222	26729.6	26615	329	0	26548	26877	26054.5	27370.5	0	0
		Burseraceae	5	156064	163347	7283	160094	2601.9	chloe	5	100	5511	30779	17802.2	14102	14973	0	11823	26796	-10636.5	49255.5	0	0
									chloroplot	5	100	26763	30779	28153.2	27035	2611	0	26789	29400	22872.5	33316.5	0	0
									ge_seq	4	80	25386	30779	27429.2	26776	1367.75	1	26418.8	27786.5	24367.1	29838.1	0	1
									org_annotate	5	100	9122	30779	24094	26873	84	2	26806	26890	26680	27016	1	1
									pga	5	100	13302	30787	24931.8	26873	83	2	26807	26890	26682.5	27014.5	1	1
									plann	5	100	13302	30779	24930	26873	84	2	26806	26890	26680	27016	1	1
									ncbi	4	80	26764	30787	27787.2	26799	1017.75	1	26784.2	27802	25257.6	29328.6	0	1
		Meliaceae	16	158558	161363	2805	159946	774.9	chloe	16	100	18026	27089	26273.8	26991	80.5	2	26960.2	27040.8	26839.5	27161.5	2	0
									chloroplot	16	100	26843	27089	26995.7	26998.5	75.25	1	26965.5	27040.8	26852.6	27153.6	1	0
									ge_seq	14	87.5	26894	27089	27006.4	27006	72.25	0	26970	27042.2	26861.6	27150.6	0	0
									org_annotate	16	100	22229	27938	26767.2	27006	79.75	2	26965.5	27045.2	26845.9	27164.9	1	1
									pga	16	100	26897	27938	27064.3	27006	68.5	1	26976.8	27045.2	26874	27148	0	1
									plann	16	100	18029	27089	26400	26991	80.5	2	26960.2	27040.8	26839.5	27161.5	2	0
									ncbi	9	56.25	26961	27114	27031.8	27040	52	0	27000	27052	26922	27130	0	0
		Nitrariaceae	2	159957	160737	780	160347	551.5	chloe	2	100	26550	26584	26567	26567	17	0	26558.5	26575.5	26533	26601	0	0
									chloroplot	2	100	26550	26584	26567	26567	17	0	26558.5	26575.5	26533	26601	0	0
									ge_seq	2	100	26550	26584	26567	26567	17	0	26558.5	26575.5	26533	26601	0	0
									org_annotate	2	100	26550	26584	26567	26567	17	0	26558.5	26575.5	26533	26601	0	0
									pga	2	100	26550	26584	26567	26567	17	0	26558.5	26575.5	26533	26601	0	0
									plann	2	100	26550	26584	26567	26567	17	0	26558.5	26575.5	26533	26601	0	0
									ncbi	1	50	26584	26584	26584	26584	0	0	26584	26584	26584	26584	0	0
		Rutaceae	52	157307	161172	3865	159279	973.7	chloe	52	100	15656	27728	26885.6	27019.5	328.75	2	26998.8	27327.5	26505.6	27820.6	2	0
									chloroplot	52	100	26868	27728	27165.7	27019.5	327.5	0	27000	27327.5	26508.8	27818.8	0	0
									ge_seq	51	98.08	25713	27728	27136.1	27018	356.5	1	26998.5	27355	26463.8	27889.8	1	0
									org_annotate	52	100	25713	27728	27143.2	27022	329.75	1	26999.8	27329.5	26505.1	27824.1	1	0
									pga	52	100	26868	27728	27166.9	27021.5	327.5	0	27000	27327.5	26508.8	27818.8	0	0
									plann	52	100	25713	27728	27141.4	27020.5	328.75	1	26998.8	27327.5	26505.6	27820.6	1	0
									ncbi	27	51.92	25713	27679	27103.4	27018	327	1	26999	27326	26508.5	27816.5	1	0
		Sapindaceae	94	155291	163258	7967	156928	1663.9	chloe	94	100	15450	30103	26293.7	26097	682.5	9	26070.5	26753	25046.8	27776.8	2	7
									chloroplot	94	100	25656	30103	26507.6	26098.5	680.5	7	26072.5	26753	25051.8	27773.8	0	7
									ge_seq	94	100	25461	30103	26494.9	26098.5	681	7	26072	26753	25050.5	27774.5	0	7
									org_annotate	94	100	17915	30103	26407.4	26103	686	8	26078	26764	25049	27793	1	7
									pga	94	100	17913	30103	26415.1	26103.5	685	8	26079	26764	25051.5	27791.5	1	7
									plann	94	100	17913	30103	26402.1	26101.5	680.5	8	26072.5	26753	25051.8	27773.8	1	7
									ncbi	63	67.02	25656	28597	26443	26103	684.5	3	26068.5	26753	25041.8	27779.8	0	3
		Simaroubaceae	2	158763	160815	2052	159789	1451	chloe	2	100	27051	27443	27247	27247	196	0	27149	27345	26855	27639	0	0
									chloroplot	2	100	27051	27443	27247	27247	196	0	27149	27345	26855	27639	0	0
									ge_seq	2	100	27051	27443	27247	27247	196	0	27149	27345	26855	27639	0	0
									org_annotate	2	100	27051	27443	27247	27247	196	0	27149	27345	26855	27639	0	0
									pga	2	100	27051	27443	27247	27247	196	0	27149	27345	26855	27639	0	0
									plann	2	100	27051	27443	27247	27247	196	0	27149	27345	26855	27639	0	0
									ncbi	0	0
	Vitales	Vitaceae	56	159889	232020	72131	162341	9513.9	chloe	56	100	20936	71778	27144.4	26367.5	19	13	26354	26373	26325.5	26401.5	7	6
									chloroplot	55	98.21	26275	32052	26464.1	26354	19	15	26354	26373	26325.5	26401.5	10	5
									ge_seq	55	98.21	24128	32052	26393.8	26354	19.5	16	26353.5	26373	26324.2	26402.2	12	4
									org_annotate	56	100	19264	71777	27160.5	26373	20	7	26354	26374	26324	26404	1	6
									pga	56	100	26353	71787	27287.3	26373	20	6	26354	26374	26324	26404	0	6
									plann	56	100	19264	32052	26349.6	26373	20	6	26354	26374	26324	26404	1	5
									ncbi	7	12.5	26354	26523	26410.4	26354	113	0	26354	26467	26184.5	26636.5	0	0
	Zygophyllales	Krameriaceae	2	171851	172606	755	172228	533.9	chloe	2	100	26906	26947	26926.5	26926.5	20.5	0	26916.2	26936.8	26885.5	26967.5	0	0
									chloroplot	2	100	26906	26947	26926.5	26926.5	20.5	0	26916.2	26936.8	26885.5	26967.5	0	0
									ge_seq	2	100	26905	26947	26926	26926	21	0	26915.5	26936.5	26884	26968	0	0
									org_annotate	2	100	26914	26947	26930.5	26930.5	16.5	0	26922.2	26938.8	26897.5	26963.5	0	0
									pga	2	100	26915	26947	26931	26931	16	0	26923	26939	26899	26963	0	0
									plann	2	100	26914	26947	26930.5	26930.5	16.5	0	26922.2	26938.8	26897.5	26963.5	0	0
									ncbi	2	100	26905	26947	26926	26926	21	0	26915.5	26936.5	26884	26968	0	0
		Zygophyllaceae	6	106259	158184	51925	124953	20567.8	chloe	6	100	4307	25842	12903.5	11626.5	14070.5	0	4878.5	18949	-16227.2	40054.8	0	0
									chloroplot	6	100	4307	25842	12924.5	11689.5	14039	0	4910	18949	-16148.5	40007.5	0	0
									ge_seq	6	100	4307	25842	12805	11414	14300.2	0	4648.25	18948.5	-16802.1	40398.9	0	0
									org_annotate	6	100	4307	25842	12869.7	11608	14203.2	0	4745.25	18948.5	-16559.6	40253.4	0	0
									pga	5	83.33	4307	25842	14550.4	17746	13843	0	5507	19350	-15257.5	40114.5	0	0
									plann	3	50	17744	25842	20978.7	19350	4049	0	18547	22596	12473.5	28669.5	0	0
									ncbi	3	50	4307	25842	15964.3	17744	10767.5	0	11025.5	21793	-5125.75	37944.2	0	0

## Sheet: By genus
Clade	order	family	genus	Num sequences	Min length	Max length	Length span	Avg length	Std length	Method	Num annotated	% annotated	Min IR length	Max IR length	Avg IR length	Median	IRQ	Outliers	Q1	Q3	LoVal	HiVal	LoOutliers	HiOutliers
asterids	Apiales	Apiaceae	Anethum	2	153356	153628	272	153492	192.3	chloe	2	100	17737	20242	18989.5	18989.5	1252.5	0	18363.2	19615.8	16484.5	21494.5	0	0
										chloroplot	2	100	24667	24750	24708.5	24708.5	41.5	0	24687.8	24729.2	24625.5	24791.5	0	0
										ge_seq	2	100	24667	24750	24708.5	24708.5	41.5	0	24687.8	24729.2	24625.5	24791.5	0	0
										org_annotate	2	100	24667	24750	24708.5	24708.5	41.5	0	24687.8	24729.2	24625.5	24791.5	0	0
										pga	2	100	24667	24750	24708.5	24708.5	41.5	0	24687.8	24729.2	24625.5	24791.5	0	0
										plann	2	100	24667	24750	24708.5	24708.5	41.5	0	24687.8	24729.2	24625.5	24791.5	0	0
										ncbi	2	100	24666	24749	24707.5	24707.5	41.5	0	24686.8	24728.2	24624.5	24790.5	0	0
			Angelica	24	142485	163618	21133	147769	3745.6	chloe	24	100	12563	34707	18777.7	18021	395	4	17807	18202	17214.5	18794.5	1	3
										chloroplot	24	100	12563	34707	18776.6	18021	414.5	4	17787.5	18202	17165.8	18823.8	1	3
										ge_seq	21	87.5	12563	34707	18893.6	18058	437	4	17780	18217	17124.5	18872.5	1	3
										org_annotate	24	100	12563	34707	18783.7	18025	395.5	4	17810.2	18205.8	17217	18799	1	3
										pga	24	100	12563	34707	18780.7	18021	401.75	4	17808.5	18210.2	17205.9	18812.9	1	3
										plann	24	100	12563	34707	18780.6	18021	397.75	4	17808.5	18206.2	17211.9	18802.9	1	3
										ncbi	16	66.67	17704	34707	19386.5	17977.5	27.75	3	17957	17984.8	17915.4	18026.4	1	2
			Anthriscus	1	154719	154719	0	154719	0	chloe	1	100	26200	26200	26200	26200	0	0	26200	26200	26200	26200	0	0
										chloroplot	1	100	26200	26200	26200	26200	0	0	26200	26200	26200	26200	0	0
										ge_seq	1	100	26197	26197	26197	26197	0	0	26197	26197	26197	26197	0	0
										org_annotate	1	100	26197	26197	26197	26197	0	0	26197	26197	26197	26197	0	0
										pga	1	100	26200	26200	26200	26200	0	0	26200	26200	26200	26200	0	0
										plann	1	100	26197	26197	26197	26197	0	0	26197	26197	26197	26197	0	0
										ncbi	0	0
			Apium	1	152050	152050	0	152050	0	chloe	1	100	24743	24743	24743	24743	0	0	24743	24743	24743	24743	0	0
										chloroplot	1	100	24743	24743	24743	24743	0	0	24743	24743	24743	24743	0	0
										ge_seq	1	100	24743	24743	24743	24743	0	0	24743	24743	24743	24743	0	0
										org_annotate	1	100	24743	24743	24743	24743	0	0	24743	24743	24743	24743	0	0
										pga	1	100	24743	24743	24743	24743	0	0	24743	24743	24743	24743	0	0
										plann	1	100	24743	24743	24743	24743	0	0	24743	24743	24743	24743	0	0
										ncbi	1	100	24743	24743	24743	24743	0	0	24743	24743	24743	24743	0	0
			Arracacia	1	143989	143989	0	143989	0	chloe	1	100	15865	15865	15865	15865	0	0	15865	15865	15865	15865	0	0
										chloroplot	1	100	15865	15865	15865	15865	0	0	15865	15865	15865	15865	0	0
										ge_seq	1	100	15865	15865	15865	15865	0	0	15865	15865	15865	15865	0	0
										org_annotate	1	100	15869	15869	15869	15869	0	0	15869	15869	15869	15869	0	0
										pga	1	100	15865	15865	15865	15865	0	0	15865	15865	15865	15865	0	0
										plann	1	100	15865	15865	15865	15865	0	0	15865	15865	15865	15865	0	0
										ncbi	0	0
			Bupleurum	17	154871	178668	23797	156819	5643.5	chloe	17	100	26034	37733	26950.5	26302	31	4	26285	26316	26238.5	26362.5	2	2
										chloroplot	17	100	26034	37733	26950.5	26302	31	4	26285	26316	26238.5	26362.5	2	2
										ge_seq	17	100	26034	37712	26940.8	26299	28	5	26279	26307	26237	26349	3	2
										org_annotate	17	100	26034	37712	26942.9	26301	30	4	26280	26310	26235	26355	3	1
										pga	17	100	26034	37733	26952.1	26302	27	4	26289	26316	26248.5	26356.5	2	2
										plann	17	100	26034	37712	26942.4	26301	31	4	26279	26310	26232.5	26356.5	3	1
										ncbi	10	58.82	26140	26322	26284.4	26302	29.25	1	26284	26313.2	26240.1	26357.1	1	0
			Carum	1	155449	155449	0	155449	0	chloe	1	100	27114	27114	27114	27114	0	0	27114	27114	27114	27114	0	0
										chloroplot	1	100	27114	27114	27114	27114	0	0	27114	27114	27114	27114	0	0
										ge_seq	1	100	27114	27114	27114	27114	0	0	27114	27114	27114	27114	0	0
										org_annotate	1	100	27114	27114	27114	27114	0	0	27114	27114	27114	27114	0	0
										pga	1	100	27114	27114	27114	27114	0	0	27114	27114	27114	27114	0	0
										plann	1	100	27118	27118	27118	27118	0	0	27118	27118	27118	27118	0	0
										ncbi	1	100	27114	27114	27114	27114	0	0	27114	27114	27114	27114	0	0
			Changium	1	155221	155221	0	155221	0	chloe	1	100	26301	26301	26301	26301	0	0	26301	26301	26301	26301	0	0
										chloroplot	1	100	26301	26301	26301	26301	0	0	26301	26301	26301	26301	0	0
										ge_seq	1	100	26301	26301	26301	26301	0	0	26301	26301	26301	26301	0	0
										org_annotate	1	100	26301	26301	26301	26301	0	0	26301	26301	26301	26301	0	0
										pga	1	100	26301	26301	26301	26301	0	0	26301	26301	26301	26301	0	0
										plann	1	100	26301	26301	26301	26301	0	0	26301	26301	26301	26301	0	0
										ncbi	1	100	26300	26300	26300	26300	0	0	26300	26300	26300	26300	0	0
			Cicuta	1	154569	154569	0	154569	0	chloe	1	100	26407	26407	26407	26407	0	0	26407	26407	26407	26407	0	0
										chloroplot	1	100	26407	26407	26407	26407	0	0	26407	26407	26407	26407	0	0
										ge_seq	1	100	26407	26407	26407	26407	0	0	26407	26407	26407	26407	0	0
										org_annotate	1	100	26411	26411	26411	26411	0	0	26411	26411	26411	26411	0	0
										pga	1	100	26407	26407	26407	26407	0	0	26407	26407	26407	26407	0	0
										plann	1	100	26407	26407	26407	26407	0	0	26407	26407	26407	26407	0	0
										ncbi	1	100	26409	26409	26409	26409	0	0	26409	26409	26409	26409	0	0
			Cnidium	1	148518	148518	0	148518	0	chloe	1	100	18467	18467	18467	18467	0	0	18467	18467	18467	18467	0	0
										chloroplot	1	100	18467	18467	18467	18467	0	0	18467	18467	18467	18467	0	0
										ge_seq	1	100	18467	18467	18467	18467	0	0	18467	18467	18467	18467	0	0
										org_annotate	1	100	18467	18467	18467	18467	0	0	18467	18467	18467	18467	0	0
										pga	1	100	18467	18467	18467	18467	0	0	18467	18467	18467	18467	0	0
										plann	1	100	18467	18467	18467	18467	0	0	18467	18467	18467	18467	0	0
										ncbi	0	0
			Coriandrum	1	146519	146519	0	146519	0	chloe	1	100	14900	14900	14900	14900	0	0	14900	14900	14900	14900	0	0
										chloroplot	1	100	14900	14900	14900	14900	0	0	14900	14900	14900	14900	0	0
										ge_seq	1	100	14900	14900	14900	14900	0	0	14900	14900	14900	14900	0	0
										org_annotate	1	100	14900	14900	14900	14900	0	0	14900	14900	14900	14900	0	0
										pga	1	100	14900	14900	14900	14900	0	0	14900	14900	14900	14900	0	0
										plann	1	100	14900	14900	14900	14900	0	0	14900	14900	14900	14900	0	0
										ncbi	0	0
			Crithmum	1	158355	158355	0	158355	0	chloe	1	100	27993	27993	27993	27993	0	0	27993	27993	27993	27993	0	0
										chloroplot	1	100	27993	27993	27993	27993	0	0	27993	27993	27993	27993	0	0
										ge_seq	1	100	27993	27993	27993	27993	0	0	27993	27993	27993	27993	0	0
										org_annotate	1	100	27993	27993	27993	27993	0	0	27993	27993	27993	27993	0	0
										pga	1	100	27993	27993	27993	27993	0	0	27993	27993	27993	27993	0	0
										plann	1	100	27993	27993	27993	27993	0	0	27993	27993	27993	27993	0	0
										ncbi	1	100	27993	27993	27993	27993	0	0	27993	27993	27993	27993	0	0
			Cryptotaenia	1	153259	153259	0	153259	0	chloe	1	100	26419	26419	26419	26419	0	0	26419	26419	26419	26419	0	0
										chloroplot	1	100	26419	26419	26419	26419	0	0	26419	26419	26419	26419	0	0
										ge_seq	1	100	26418	26418	26418	26418	0	0	26418	26418	26418	26418	0	0
										org_annotate	1	100	26418	26418	26418	26418	0	0	26418	26418	26418	26418	0	0
										pga	1	100	26419	26419	26419	26419	0	0	26419	26419	26419	26419	0	0
										plann	1	100	26418	26418	26418	26418	0	0	26418	26418	26418	26418	0	0
										ncbi	1	100	26425	26425	26425	26425	0	0	26425	26425	26425	26425	0	0
			Cuminum	1	157839	157839	0	157839	0	chloe	1	100	28157	28157	28157	28157	0	0	28157	28157	28157	28157	0	0
										chloroplot	1	100	28157	28157	28157	28157	0	0	28157	28157	28157	28157	0	0
										ge_seq	1	100	28157	28157	28157	28157	0	0	28157	28157	28157	28157	0	0
										org_annotate	1	100	28157	28157	28157	28157	0	0	28157	28157	28157	28157	0	0
										pga	1	100	28157	28157	28157	28157	0	0	28157	28157	28157	28157	0	0
										plann	1	100	28157	28157	28157	28157	0	0	28157	28157	28157	28157	0	0
										ncbi	1	100	28157	28157	28157	28157	0	0	28157	28157	28157	28157	0	0
			Daucus	2	155911	157336	1425	156624	1007.6	chloe	2	100	27048	27672	27360	27360	312	0	27204	27516	26736	27984	0	0
										chloroplot	2	100	27048	27672	27360	27360	312	0	27204	27516	26736	27984	0	0
										ge_seq	2	100	27048	27672	27360	27360	312	0	27204	27516	26736	27984	0	0
										org_annotate	2	100	27048	27672	27360	27360	312	0	27204	27516	26736	27984	0	0
										pga	2	100	27048	27672	27360	27360	312	0	27204	27516	26736	27984	0	0
										plann	2	100	27048	27672	27360	27360	312	0	27204	27516	26736	27984	0	0
										ncbi	1	50	27672	27672	27672	27672	0	0	27672	27672	27672	27672	0	0
			Ferula	1	166583	166583	0	166583	0	chloe	1	100	31873	31873	31873	31873	0	0	31873	31873	31873	31873	0	0
										chloroplot	1	100	31873	31873	31873	31873	0	0	31873	31873	31873	31873	0	0
										ge_seq	1	100	31873	31873	31873	31873	0	0	31873	31873	31873	31873	0	0
										org_annotate	1	100	31886	31886	31886	31886	0	0	31886	31886	31886	31886	0	0
										pga	1	100	31873	31873	31873	31873	0	0	31873	31873	31873	31873	0	0
										plann	1	100	31873	31873	31873	31873	0	0	31873	31873	31873	31873	0	0
										ncbi	1	100	31873	31873	31873	31873	0	0	31873	31873	31873	31873	0	0
			Glehnia	1	147477	147477	0	147477	0	chloe	1	100	18213	18213	18213	18213	0	0	18213	18213	18213	18213	0	0
										chloroplot	1	100	18213	18213	18213	18213	0	0	18213	18213	18213	18213	0	0
										ge_seq	1	100	18213	18213	18213	18213	0	0	18213	18213	18213	18213	0	0
										org_annotate	1	100	18213	18213	18213	18213	0	0	18213	18213	18213	18213	0	0
										pga	1	100	18213	18213	18213	18213	0	0	18213	18213	18213	18213	0	0
										plann	1	100	18213	18213	18213	18213	0	0	18213	18213	18213	18213	0	0
										ncbi	0	0
			Hansenia	4	157292	159505	2213	158677	996.4	chloe	4	100	8606	13807	11589.8	11973	3851.75	0	9855.5	13707.2	4077.88	19484.9	0	0
										chloroplot	4	100	26439	26613	26532.8	26539.5	114.75	0	26478.8	26593.5	26306.6	26765.6	0	0
										ge_seq	4	100	25363	26069	25684.5	25653	463	0	25437.2	25900.2	24742.8	26594.8	0	0
										org_annotate	4	100	12638	23061	20309.8	22770	2863.75	1	20108	22971.8	15812.4	27267.4	1	0
										pga	4	100	19249	26229	24425.8	26112.5	1810.25	1	24364	26174.2	21648.6	28889.6	1	0
										plann	4	100	10194	23061	19698.8	22770	3474.75	1	19497	22971.8	14284.9	28183.9	1	0
										ncbi	4	100	26064	26587	26339	26352.5	322	0	26184.8	26506.8	25701.8	26989.8	0	0
			Haplosphaera	1	157286	157286	0	157286	0	chloe	1	100	26542	26542	26542	26542	0	0	26542	26542	26542	26542	0	0
										chloroplot	1	100	26542	26542	26542	26542	0	0	26542	26542	26542	26542	0	0
										ge_seq	1	100	26542	26542	26542	26542	0	0	26542	26542	26542	26542	0	0
										org_annotate	1	100	26542	26542	26542	26542	0	0	26542	26542	26542	26542	0	0
										pga	1	100	26542	26542	26542	26542	0	0	26542	26542	26542	26542	0	0
										plann	1	100	26542	26542	26542	26542	0	0	26542	26542	26542	26542	0	0
										ncbi	1	100	26542	26542	26542	26542	0	0	26542	26542	26542	26542	0	0
			Heracleum	3	141948	149349	7401	146840	4237.1	chloe	3	100	12227	19814	16845.7	18496	3793.5	0	15361.5	19155	9671.25	24845.2	0	0
										chloroplot	2	66.67	12227	19814	16020.5	16020.5	3793.5	0	14123.8	17917.2	8433.5	23607.5	0	0
										ge_seq	3	100	11653	18578	16242.3	18496	3462.5	0	15074.5	18537	9880.75	23730.8	0	0
										org_annotate	3	100	11653	18578	16248.3	18514	3462.5	0	15083.5	18546	9889.75	23739.8	0	0
										pga	3	100	12227	19814	16845.7	18496	3793.5	0	15361.5	19155	9671.25	24845.2	0	0
										plann	3	100	11653	18578	16242.3	18496	3462.5	0	15074.5	18537	9880.75	23730.8	0	0
										ncbi	1	33.33	18496	18496	18496	18496	0	0	18496	18496	18496	18496	0	0
			Heteromorpha	1	157172	157172	0	157172	0	chloe	1	100	26384	26384	26384	26384	0	0	26384	26384	26384	26384	0	0
										chloroplot	1	100	26384	26384	26384	26384	0	0	26384	26384	26384	26384	0	0
										ge_seq	1	100	26384	26384	26384	26384	0	0	26384	26384	26384	26384	0	0
										org_annotate	1	100	26384	26384	26384	26384	0	0	26384	26384	26384	26384	0	0
										pga	1	100	26384	26384	26384	26384	0	0	26384	26384	26384	26384	0	0
										plann	1	100	26384	26384	26384	26384	0	0	26384	26384	26384	26384	0	0
										ncbi	0	0
			Ledebouriella	1	147830	147830	0	147830	0	chloe	1	100	18652	18652	18652	18652	0	0	18652	18652	18652	18652	0	0
										chloroplot	1	100	18652	18652	18652	18652	0	0	18652	18652	18652	18652	0	0
										ge_seq	1	100	18652	18652	18652	18652	0	0	18652	18652	18652	18652	0	0
										org_annotate	1	100	18655	18655	18655	18655	0	0	18655	18655	18655	18655	0	0
										pga	1	100	18655	18655	18655	18655	0	0	18655	18655	18655	18655	0	0
										plann	1	100	18655	18655	18655	18655	0	0	18655	18655	18655	18655	0	0
										ncbi	0	0
			Libanotis	1	147036	147036	0	147036	0	chloe	1	100	18831	18831	18831	18831	0	0	18831	18831	18831	18831	0	0
										chloroplot	1	100	18831	18831	18831	18831	0	0	18831	18831	18831	18831	0	0
										ge_seq	1	100	18831	18831	18831	18831	0	0	18831	18831	18831	18831	0	0
										org_annotate	1	100	18835	18835	18835	18835	0	0	18835	18835	18835	18835	0	0
										pga	1	100	18834	18834	18834	18834	0	0	18834	18834	18834	18834	0	0
										plann	1	100	18831	18831	18831	18831	0	0	18831	18831	18831	18831	0	0
										ncbi	1	100	18799	18799	18799	18799	0	0	18799	18799	18799	18799	0	0
			Ligusticum	10	146443	158500	12057	149620	4017.8	chloe	10	100	18166	27982	20565.9	19160	562.75	2	18640.8	19203.5	17796.6	20047.6	0	2
										chloroplot	10	100	18166	27982	20565.9	19160	562.75	2	18640.8	19203.5	17796.6	20047.6	0	2
										ge_seq	10	100	18166	27982	20565.9	19160	562.75	2	18640.8	19203.5	17796.6	20047.6	0	2
										org_annotate	10	100	18166	27982	20566.2	19160	563.5	2	18640.8	19204.2	17795.5	20049.5	0	2
										pga	10	100	18166	27982	20566.2	19160	563.5	2	18640.8	19204.2	17795.5	20049.5	0	2
										plann	10	100	18166	27982	20566.2	19160	563.5	2	18640.8	19204.2	17795.5	20049.5	0	2
										ncbi	9	90	18166	26908	19741.9	19158	730	1	18469	19199	17374	20294	0	1
			Lilaeopsis	1	153162	153162	0	153162	0	chloe	1	100	25072	25072	25072	25072	0	0	25072	25072	25072	25072	0	0
										chloroplot	1	100	25072	25072	25072	25072	0	0	25072	25072	25072	25072	0	0
										ge_seq	1	100	25072	25072	25072	25072	0	0	25072	25072	25072	25072	0	0
										org_annotate	1	100	25075	25075	25075	25075	0	0	25075	25075	25075	25075	0	0
										pga	1	100	25075	25075	25075	25075	0	0	25075	25075	25075	25075	0	0
										plann	1	100	25076	25076	25076	25076	0	0	25076	25076	25076	25076	0	0
										ncbi	1	100	25072	25072	25072	25072	0	0	25072	25072	25072	25072	0	0
			Meeboldia	3	154865	155709	844	155375	448.9	chloe	3	100	26427	26479	26449	26441	26	0	26434	26460	26395	26499	0	0
										chloroplot	3	100	26427	26479	26449	26441	26	0	26434	26460	26395	26499	0	0
										ge_seq	3	100	26427	26479	26449	26441	26	0	26434	26460	26395	26499	0	0
										org_annotate	3	100	26429	26479	26449.7	26441	25	0	26435	26460	26397.5	26497.5	0	0
										pga	3	100	26427	26479	26449	26441	26	0	26434	26460	26395	26499	0	0
										plann	3	100	26427	26479	26449	26441	26	0	26434	26460	26395	26499	0	0
										ncbi	3	100	26427	26479	26449	26441	26	0	26434	26460	26395	26499	0	0
			Melanosciadium	1	164431	164431	0	164431	0	chloe	1	100	17626	17626	17626	17626	0	0	17626	17626	17626	17626	0	0
										chloroplot	1	100	35211	35211	35211	35211	0	0	35211	35211	35211	35211	0	0
										ge_seq	1	100	35211	35211	35211	35211	0	0	35211	35211	35211	35211	0	0
										org_annotate	1	100	35230	35230	35230	35230	0	0	35230	35230	35230	35230	0	0
										pga	1	100	35228	35228	35228	35228	0	0	35228	35228	35228	35228	0	0
										plann	1	100	35228	35228	35228	35228	0	0	35228	35228	35228	35228	0	0
										ncbi	1	100	35211	35211	35211	35211	0	0	35211	35211	35211	35211	0	0
			Oenanthe	1	154246	154246	0	154246	0	chloe	1	100	26456	26456	26456	26456	0	0	26456	26456	26456	26456	0	0
										chloroplot	1	100	26456	26456	26456	26456	0	0	26456	26456	26456	26456	0	0
										ge_seq	1	100	26456	26456	26456	26456	0	0	26456	26456	26456	26456	0	0
										org_annotate	1	100	26456	26456	26456	26456	0	0	26456	26456	26456	26456	0	0
										pga	1	100	26456	26456	26456	26456	0	0	26456	26456	26456	26456	0	0
										plann	1	100	26456	26456	26456	26456	0	0	26456	26456	26456	26456	0	0
										ncbi	1	100	26433	26433	26433	26433	0	0	26433	26433	26433	26433	0	0
			Ostericum	3	147282	155919	8637	152708	4725.4	chloe	3	100	18217	25421	22980	25302	3602	0	21759.5	25361.5	16356.5	30764.5	0	0
										chloroplot	3	100	18217	26256	23298	25421	4019.5	0	21819	25838.5	15789.8	31867.8	0	0
										ge_seq	2	66.67	18217	25067	21642	21642	3425	0	19929.5	23354.5	14792	28492	0	0
										org_annotate	3	100	18232	26244	23286.3	25383	4006	0	21807.5	25813.5	15798.5	31822.5	0	0
										pga	3	100	18250	26274	23315	25421	4012	0	21835.5	25847.5	15817.5	31865.5	0	0
										plann	3	100	18234	26224	23280.3	25383	3995	0	21808.5	25803.5	15816	31796	0	0
										ncbi	2	66.67	25210	25314	25262	25262	52	0	25236	25288	25158	25366	0	0
			Pastinaca	1	149758	149758	0	149758	0	chloe	1	100	19931	19931	19931	19931	0	0	19931	19931	19931	19931	0	0
										chloroplot	1	100	19931	19931	19931	19931	0	0	19931	19931	19931	19931	0	0
										ge_seq	1	100	19931	19931	19931	19931	0	0	19931	19931	19931	19931	0	0
										org_annotate	1	100	19931	19931	19931	19931	0	0	19931	19931	19931	19931	0	0
										pga	1	100	19931	19931	19931	19931	0	0	19931	19931	19931	19931	0	0
										plann	1	100	19931	19931	19931	19931	0	0	19931	19931	19931	19931	0	0
										ncbi	0	0
			Petroselinum	1	152890	152890	0	152890	0	chloe	1	100	24634	24634	24634	24634	0	0	24634	24634	24634	24634	0	0
										chloroplot	1	100	24634	24634	24634	24634	0	0	24634	24634	24634	24634	0	0
										ge_seq	1	100	24634	24634	24634	24634	0	0	24634	24634	24634	24634	0	0
										org_annotate	1	100	24634	24634	24634	24634	0	0	24634	24634	24634	24634	0	0
										pga	1	100	24634	24634	24634	24634	0	0	24634	24634	24634	24634	0	0
										plann	1	100	24634	24634	24634	24634	0	0	24634	24634	24634	24634	0	0
										ncbi	1	100	24633	24633	24633	24633	0	0	24633	24633	24633	24633	0	0
			Peucedanum	3	147925	164653	16728	156497	8371.7	chloe	3	100	16826	35759	23693.3	18495	9466.5	0	17660.5	27127	3460.75	41326.8	0	0
										chloroplot	3	100	18495	35759	27254	27508	8632	0	23001.5	31633.5	10053.5	44581.5	0	0
										ge_seq	3	100	18493	35759	27253.3	27508	8633	0	23000.5	31633.5	10051	44583	0	0
										org_annotate	3	100	18493	35759	27253.3	27508	8633	0	23000.5	31633.5	10051	44583	0	0
										pga	3	100	18495	35762	27257.7	27516	8633.5	0	23005.5	31639	10055.2	44589.2	0	0
										plann	3	100	18493	35759	27253.3	27508	8633	0	23000.5	31633.5	10051	44583	0	0
										ncbi	1	33.33	27506	27506	27506	27506	0	0	27506	27506	27506	27506	0	0
			Pleurospermum	1	155415	155415	0	155415	0	chloe	1	100	25989	25989	25989	25989	0	0	25989	25989	25989	25989	0	0
										chloroplot	1	100	25989	25989	25989	25989	0	0	25989	25989	25989	25989	0	0
										ge_seq	1	100	25981	25981	25981	25981	0	0	25981	25981	25981	25981	0	0
										org_annotate	1	100	25981	25981	25981	25981	0	0	25981	25981	25981	25981	0	0
										pga	1	100	25989	25989	25989	25989	0	0	25989	25989	25989	25989	0	0
										plann	1	100	25981	25981	25981	25981	0	0	25981	25981	25981	25981	0	0
										ncbi	1	100	25898	25898	25898	25898	0	0	25898	25898	25898	25898	0	0
			Prangos	1	153510	153510	0	153510	0	chloe	1	100	24791	24791	24791	24791	0	0	24791	24791	24791	24791	0	0
										chloroplot	1	100	24791	24791	24791	24791	0	0	24791	24791	24791	24791	0	0
										ge_seq	1	100	24791	24791	24791	24791	0	0	24791	24791	24791	24791	0	0
										org_annotate	1	100	24791	24791	24791	24791	0	0	24791	24791	24791	24791	0	0
										pga	1	100	24791	24791	24791	24791	0	0	24791	24791	24791	24791	0	0
										plann	1	100	24791	24791	24791	24791	0	0	24791	24791	24791	24791	0	0
										ncbi	1	100	24792	24792	24792	24792	0	0	24792	24792	24792	24792	0	0
			Pternopetalum	1	155533	155533	0	155533	0	chloe	1	100	26752	26752	26752	26752	0	0	26752	26752	26752	26752	0	0
										chloroplot	1	100	26846	26846	26846	26846	0	0	26846	26846	26846	26846	0	0
										ge_seq	1	100	26741	26741	26741	26741	0	0	26741	26741	26741	26741	0	0
										org_annotate	1	100	26749	26749	26749	26749	0	0	26749	26749	26749	26749	0	0
										pga	1	100	26846	26846	26846	26846	0	0	26846	26846	26846	26846	0	0
										plann	1	100	26741	26741	26741	26741	0	0	26741	26741	26741	26741	0	0
										ncbi	0	0
			Pterygopleurum	1	154369	154369	0	154369	0	chloe	1	100	24471	24471	24471	24471	0	0	24471	24471	24471	24471	0	0
										chloroplot	1	100	24331	24331	24331	24331	0	0	24331	24331	24331	24331	0	0
										ge_seq	1	100	24331	24331	24331	24331	0	0	24331	24331	24331	24331	0	0
										org_annotate	1	100	24379	24379	24379	24379	0	0	24379	24379	24379	24379	0	0
										pga	1	100	24471	24471	24471	24471	0	0	24471	24471	24471	24471	0	0
										plann	1	100	24379	24379	24379	24379	0	0	24379	24379	24379	24379	0	0
										ncbi	1	100	24374	24374	24374	24374	0	0	24374	24374	24374	24374	0	0
			Saposhnikovia	1	147834	147834	0	147834	0	chloe	1	100	18654	18654	18654	18654	0	0	18654	18654	18654	18654	0	0
										chloroplot	1	100	18654	18654	18654	18654	0	0	18654	18654	18654	18654	0	0
										ge_seq	1	100	18654	18654	18654	18654	0	0	18654	18654	18654	18654	0	0
										org_annotate	1	100	18657	18657	18657	18657	0	0	18657	18657	18657	18657	0	0
										pga	1	100	18657	18657	18657	18657	0	0	18657	18657	18657	18657	0	0
										plann	1	100	18657	18657	18657	18657	0	0	18657	18657	18657	18657	0	0
										ncbi	1	100	18654	18654	18654	18654	0	0	18654	18654	18654	18654	0	0
			Semenovia	3	142143	147246	5103	145509	2915.3	chloe	3	100	12279	18434	16371.7	18402	3077.5	0	15340.5	18418	10724.2	23034.2	0	0
										chloroplot	3	100	12279	18434	16371.7	18402	3077.5	0	15340.5	18418	10724.2	23034.2	0	0
										ge_seq	3	100	11635	18434	16157	18402	3399.5	0	15018.5	18418	9919.25	23517.2	0	0
										org_annotate	3	100	11635	18434	16157	18402	3399.5	0	15018.5	18418	9919.25	23517.2	0	0
										pga	3	100	12279	18434	16372.7	18405	3077.5	0	15342	18419.5	10725.8	23035.8	0	0
										plann	3	100	11635	18434	16157	18402	3399.5	0	15018.5	18418	9919.25	23517.2	0	0
										ncbi	2	66.67	17936	18434	18185	18185	249	0	18060.5	18309.5	17687	18683	0	0
			Seseli	1	147823	147823	0	147823	0	chloe	1	100	18861	18861	18861	18861	0	0	18861	18861	18861	18861	0	0
										chloroplot	1	100	18861	18861	18861	18861	0	0	18861	18861	18861	18861	0	0
										ge_seq	1	100	18861	18861	18861	18861	0	0	18861	18861	18861	18861	0	0
										org_annotate	1	100	18861	18861	18861	18861	0	0	18861	18861	18861	18861	0	0
										pga	1	100	18861	18861	18861	18861	0	0	18861	18861	18861	18861	0	0
										plann	1	100	18861	18861	18861	18861	0	0	18861	18861	18861	18861	0	0
										ncbi	0	0
			Tetrataenium	1	142714	142714	0	142714	0	chloe	1	100	12600	12600	12600	12600	0	0	12600	12600	12600	12600	0	0
										chloroplot	1	100	12600	12600	12600	12600	0	0	12600	12600	12600	12600	0	0
										ge_seq	1	100	11405	11405	11405	11405	0	0	11405	11405	11405	11405	0	0
										org_annotate	1	100	11405	11405	11405	11405	0	0	11405	11405	11405	11405	0	0
										pga	1	100	12600	12600	12600	12600	0	0	12600	12600	12600	12600	0	0
										plann	1	100	11405	11405	11405	11405	0	0	11405	11405	11405	11405	0	0
										ncbi	0	0
			Tongoloa	1	161122	161122	0	161122	0	chloe	1	100	30824	30824	30824	30824	0	0	30824	30824	30824	30824	0	0
										chloroplot	1	100	30824	30824	30824	30824	0	0	30824	30824	30824	30824	0	0
										ge_seq	1	100	30824	30824	30824	30824	0	0	30824	30824	30824	30824	0	0
										org_annotate	1	100	30824	30824	30824	30824	0	0	30824	30824	30824	30824	0	0
										pga	1	100	30824	30824	30824	30824	0	0	30824	30824	30824	30824	0	0
										plann	1	100	30824	30824	30824	30824	0	0	30824	30824	30824	30824	0	0
										ncbi	1	100	30824	30824	30824	30824	0	0	30824	30824	30824	30824	0	0
			Trachyspermum	1	154378	154378	0	154378	0	chloe	1	100	26547	26547	26547	26547	0	0	26547	26547	26547	26547	0	0
										chloroplot	1	100	26547	26547	26547	26547	0	0	26547	26547	26547	26547	0	0
										ge_seq	1	100	26547	26547	26547	26547	0	0	26547	26547	26547	26547	0	0
										org_annotate	1	100	26547	26547	26547	26547	0	0	26547	26547	26547	26547	0	0
										pga	1	100	26547	26547	26547	26547	0	0	26547	26547	26547	26547	0	0
										plann	1	100	26547	26547	26547	26547	0	0	26547	26547	26547	26547	0	0
										ncbi	1	100	26547	26547	26547	26547	0	0	26547	26547	26547	26547	0	0
		Araliaceae	Aralia	4	155999	156333	334	156161	147.8	chloe	4	100	19351	25967	22659.8	22660.5	6586.75	0	19366.8	25953.5	9486.62	35833.6	0	0
										chloroplot	4	100	25949	26109	25997.2	25965.5	42.25	1	25960.2	26002.5	25896.9	26065.9	0	1
										ge_seq	4	100	25949	26107	25996.8	25965.5	41.75	1	25960.2	26002	25897.6	26064.6	0	1
										org_annotate	4	100	25949	26107	25996.8	25965.5	41.75	1	25960.2	26002	25897.6	26064.6	0	1
										pga	4	100	25949	26109	25997.2	25965.5	42.25	1	25960.2	26002.5	25896.9	26065.9	0	1
										plann	4	100	25949	26107	25996.8	25965.5	41.75	1	25960.2	26002	25897.6	26064.6	0	1
										ncbi	2	50	19372	25949	22660.5	22660.5	3288.5	0	21016.2	24304.8	16083.5	29237.5	0	0
			Brassaiopsis	1	156459	156459	0	156459	0	chloe	1	100	25938	25938	25938	25938	0	0	25938	25938	25938	25938	0	0
										chloroplot	1	100	25938	25938	25938	25938	0	0	25938	25938	25938	25938	0	0
										ge_seq	1	100	25938	25938	25938	25938	0	0	25938	25938	25938	25938	0	0
										org_annotate	1	100	25936	25936	25936	25936	0	0	25936	25936	25936	25936	0	0
										pga	1	100	25938	25938	25938	25938	0	0	25938	25938	25938	25938	0	0
										plann	1	100	25936	25936	25936	25936	0	0	25936	25936	25936	25936	0	0
										ncbi	0	0
			Cheirodendron	1	156698	156698	0	156698	0	chloe	1	100	10851	10851	10851	10851	0	0	10851	10851	10851	10851	0	0
										chloroplot	1	100	25972	25972	25972	25972	0	0	25972	25972	25972	25972	0	0
										ge_seq	0	0
										org_annotate	1	100	25972	25972	25972	25972	0	0	25972	25972	25972	25972	0	0
										pga	1	100	25972	25972	25972	25972	0	0	25972	25972	25972	25972	0	0
										plann	1	100	25972	25972	25972	25972	0	0	25972	25972	25972	25972	0	0
										ncbi	0	0
			Dendropanax	3	156366	156687	321	156485	175.6	chloe	3	100	25883	25944	25918.7	25929	30.5	0	25906	25936.5	25860.2	25982.2	0	0
										chloroplot	3	100	25883	25944	25918.7	25929	30.5	0	25906	25936.5	25860.2	25982.2	0	0
										ge_seq	3	100	25883	25944	25918.7	25929	30.5	0	25906	25936.5	25860.2	25982.2	0	0
										org_annotate	3	100	25883	25944	25918.7	25929	30.5	0	25906	25936.5	25860.2	25982.2	0	0
										pga	3	100	25883	25944	25918.7	25929	30.5	0	25906	25936.5	25860.2	25982.2	0	0
										plann	3	100	25883	25944	25918.7	25929	30.5	0	25906	25936.5	25860.2	25982.2	0	0
										ncbi	3	100	25880	25944	25902.7	25884	32	0	25882	25914	25834	25962	0	0
			Eleutherococcus	3	156751	156981	230	156833	128.2	chloe	3	100	25844	25939	25904.3	25930	47.5	0	25887	25934.5	25815.8	26005.8	0	0
										chloroplot	3	100	25844	25939	25904.3	25930	47.5	0	25887	25934.5	25815.8	26005.8	0	0
										ge_seq	3	100	25844	25938	25904	25930	47	0	25887	25934	25816.5	26004.5	0	0
										org_annotate	3	100	25844	25938	25904	25930	47	0	25887	25934	25816.5	26004.5	0	0
										pga	3	100	25930	25947	25937.7	25936	8.5	0	25933	25941.5	25920.2	25954.2	0	0
										plann	3	100	25844	25938	25904	25930	47	0	25887	25934	25816.5	26004.5	0	0
										ncbi	2	66.67	25844	25938	25891	25891	47	0	25867.5	25914.5	25797	25985	0	0
			Fatsia	1	155613	155613	0	155613	0	chloe	1	100	25629	25629	25629	25629	0	0	25629	25629	25629	25629	0	0
										chloroplot	1	100	25629	25629	25629	25629	0	0	25629	25629	25629	25629	0	0
										ge_seq	1	100	25629	25629	25629	25629	0	0	25629	25629	25629	25629	0	0
										org_annotate	1	100	25629	25629	25629	25629	0	0	25629	25629	25629	25629	0	0
										pga	1	100	25629	25629	25629	25629	0	0	25629	25629	25629	25629	0	0
										plann	1	100	25629	25629	25629	25629	0	0	25629	25629	25629	25629	0	0
										ncbi	0	0
			Heptapleurum	3	156341	156685	344	156567	195.8	chloe	3	100	25964	26038	25990	25968	37	0	25966	26003	25910.5	26058.5	0	0
										chloroplot	3	100	25964	26038	25990	25968	37	0	25966	26003	25910.5	26058.5	0	0
										ge_seq	2	66.67	25553	25964	25758.5	25758.5	205.5	0	25655.8	25861.2	25347.5	26169.5	0	0
										org_annotate	3	100	25964	26036	25989.3	25968	36	0	25966	26002	25912	26056	0	0
										pga	3	100	25964	26038	25990	25968	37	0	25966	26003	25910.5	26058.5	0	0
										plann	3	100	25964	26036	25989.3	25968	36	0	25966	26002	25912	26056	0	0
										ncbi	0	0
			Hydrocotyle	2	152880	153207	327	153044	231.2	chloe	2	100	25059	25063	25061	25061	2	0	25060	25062	25057	25065	0	0
										chloroplot	2	100	25059	25063	25061	25061	2	0	25060	25062	25057	25065	0	0
										ge_seq	2	100	25059	25063	25061	25061	2	0	25060	25062	25057	25065	0	0
										org_annotate	2	100	25062	25063	25062.5	25062.5	0.5	0	25062.2	25062.8	25061.5	25063.5	0	0
										pga	2	100	25062	25063	25062.5	25062.5	0.5	0	25062.2	25062.8	25061.5	25063.5	0	0
										plann	2	100	25063	25063	25063	25063	0	0	25063	25063	25063	25063	0	0
										ncbi	1	50	25058	25058	25058	25058	0	0	25058	25058	25058	25058	0	0
			Kalopanax	1	156413	156413	0	156413	0	chloe	1	100	25914	25914	25914	25914	0	0	25914	25914	25914	25914	0	0
										chloroplot	1	100	25914	25914	25914	25914	0	0	25914	25914	25914	25914	0	0
										ge_seq	1	100	25914	25914	25914	25914	0	0	25914	25914	25914	25914	0	0
										org_annotate	1	100	25914	25914	25914	25914	0	0	25914	25914	25914	25914	0	0
										pga	1	100	25914	25914	25914	25914	0	0	25914	25914	25914	25914	0	0
										plann	1	100	25914	25914	25914	25914	0	0	25914	25914	25914	25914	0	0
										ncbi	0	0
			Metapanax	1	156343	156343	0	156343	0	chloe	1	100	25928	25928	25928	25928	0	0	25928	25928	25928	25928	0	0
										chloroplot	1	100	25928	25928	25928	25928	0	0	25928	25928	25928	25928	0	0
										ge_seq	1	100	25926	25926	25926	25926	0	0	25926	25926	25926	25926	0	0
										org_annotate	1	100	25926	25926	25926	25926	0	0	25926	25926	25926	25926	0	0
										pga	1	100	25928	25928	25928	25928	0	0	25928	25928	25928	25928	0	0
										plann	1	100	25926	25926	25926	25926	0	0	25926	25926	25926	25926	0	0
										ncbi	0	0
			Panax	11	155993	156402	409	156204	133.9	chloe	11	100	25887	26136	26012.2	26000	123	0	25964	26087	25779.5	26271.5	0	0
										chloroplot	11	100	25887	26136	26012.2	26000	123	0	25964	26087	25779.5	26271.5	0	0
										ge_seq	10	90.91	25861	26109	25978.8	25988.5	107.25	0	25905.5	26012.8	25744.6	26173.6	0	0
										org_annotate	11	100	25887	26136	26012.5	26000	121.5	0	25965.5	26087	25783.2	26269.2	0	0
										pga	11	100	25887	26136	26012.5	26000	121.5	0	25965.5	26087	25783.2	26269.2	0	0
										plann	11	100	25887	26136	26012.5	26000	121.5	0	25965.5	26087	25783.2	26269.2	0	0
										ncbi	3	27.27	25989	26109	26038.3	26017	60	0	26003	26063	25913	26153	0	0
			Raukaua	3	156664	156748	84	156708	42.2	chloe	3	100	19204	19338	19290.3	19329	67	0	19266.5	19333.5	19166	19434	0	0
										chloroplot	3	100	25793	25968	25907	25960	87.5	0	25876.5	25964	25745.2	26095.2	0	0
										ge_seq	0	0
										org_annotate	3	100	25970	25988	25977.7	25975	9	0	25972.5	25981.5	25959	25995	0	0
										pga	3	100	25945	25967	25956.7	25958	11	0	25951.5	25962.5	25935	25979	0	0
										plann	3	100	25945	25967	25956.7	25958	11	0	25951.5	25962.5	25935	25979	0	0
										ncbi	0	0
		Pennantiaceae	Pennantia	1	158129	158129	0	158129	0	chloe	1	100	18773	18773	18773	18773	0	0	18773	18773	18773	18773	0	0
										chloroplot	1	100	26093	26093	26093	26093	0	0	26093	26093	26093	26093	0	0
										ge_seq	0	0
										org_annotate	1	100	26204	26204	26204	26204	0	0	26204	26204	26204	26204	0	0
										pga	1	100	26149	26149	26149	26149	0	0	26149	26149	26149	26149	0	0
										plann	1	100	26093	26093	26093	26093	0	0	26093	26093	26093	26093	0	0
										ncbi	1	100	26177	26177	26177	26177	0	0	26177	26177	26177	26177	0	0
		Pittosporaceae	Pittosporum	3	153388	153754	366	153574	183.1	chloe	3	100	24950	25002	24975	24973	26	0	24961.5	24987.5	24922.5	25026.5	0	0
										chloroplot	3	100	24950	25002	24975	24973	26	0	24961.5	24987.5	24922.5	25026.5	0	0
										ge_seq	3	100	24950	25002	24975	24973	26	0	24961.5	24987.5	24922.5	25026.5	0	0
										org_annotate	3	100	24950	25002	24975	24973	26	0	24961.5	24987.5	24922.5	25026.5	0	0
										pga	3	100	24950	25002	24975	24973	26	0	24961.5	24987.5	24922.5	25026.5	0	0
										plann	3	100	24950	25002	24975	24973	26	0	24961.5	24987.5	24922.5	25026.5	0	0
										ncbi	1	33.33	24950	24950	24950	24950	0	0	24950	24950	24950	24950	0	0
		Torricelliaceae	Torricellia	2	151336	158548	7212	154942	5099.7	chloe	2	100	25861	26174	26017.5	26017.5	156.5	0	25939.2	26095.8	25704.5	26330.5	0	0
										chloroplot	2	100	25861	26174	26017.5	26017.5	156.5	0	25939.2	26095.8	25704.5	26330.5	0	0
										ge_seq	2	100	25861	26174	26017.5	26017.5	156.5	0	25939.2	26095.8	25704.5	26330.5	0	0
										org_annotate	2	100	25861	26174	26017.5	26017.5	156.5	0	25939.2	26095.8	25704.5	26330.5	0	0
										pga	2	100	25861	26174	26017.5	26017.5	156.5	0	25939.2	26095.8	25704.5	26330.5	0	0
										plann	2	100	25861	26174	26017.5	26017.5	156.5	0	25939.2	26095.8	25704.5	26330.5	0	0
										ncbi	2	100	25861	26174	26017.5	26017.5	156.5	0	25939.2	26095.8	25704.5	26330.5	0	0
	Aquifoliales	Aquifoliaceae	Ilex	28	157119	158020	901	157599	260.2	chloe	28	100	26063	26121	26086	26089	18.5	0	26074.8	26093.2	26047	26121	0	0
										chloroplot	28	100	26063	26121	26086	26089	18.5	0	26074.8	26093.2	26047	26121	0	0
										ge_seq	27	96.43	26005	26121	26079.9	26086	20	3	26073.5	26093.5	26043.5	26123.5	3	0
										org_annotate	28	100	26005	26121	26079.7	26082	19.5	3	26073.8	26093.2	26044.5	26122.5	3	0
										pga	28	100	26063	26121	26086	26089	18.5	0	26074.8	26093.2	26047	26121	0	0
										plann	28	100	26005	26121	26079.7	26082	19.5	3	26073.8	26093.2	26044.5	26122.5	3	0
										ncbi	5	17.86	26077	26093	26084.2	26082	15	0	26077	26092	26054.5	26114.5	0	0
		Cardiopteridaceae	Gonocaryum	1	158905	158905	0	158905	0	chloe	1	100	26235	26235	26235	26235	0	0	26235	26235	26235	26235	0	0
										chloroplot	1	100	26235	26235	26235	26235	0	0	26235	26235	26235	26235	0	0
										ge_seq	1	100	26235	26235	26235	26235	0	0	26235	26235	26235	26235	0	0
										org_annotate	1	100	26235	26235	26235	26235	0	0	26235	26235	26235	26235	0	0
										pga	1	100	26235	26235	26235	26235	0	0	26235	26235	26235	26235	0	0
										plann	1	100	26235	26235	26235	26235	0	0	26235	26235	26235	26235	0	0
										ncbi	0	0
		Helwingiaceae	Helwingia	2	158362	158483	121	158422	85.6	chloe	2	100	25887	26067	25977	25977	90	0	25932	26022	25797	26157	0	0
										chloroplot	2	100	25996	26067	26031.5	26031.5	35.5	0	26013.8	26049.2	25960.5	26102.5	0	0
										ge_seq	2	100	25844	26067	25955.5	25955.5	111.5	0	25899.8	26011.2	25732.5	26178.5	0	0
										org_annotate	2	100	25953	26067	26010	26010	57	0	25981.5	26038.5	25896	26124	0	0
										pga	2	100	26022	26067	26044.5	26044.5	22.5	0	26033.2	26055.8	25999.5	26089.5	0	0
										plann	2	100	25953	26067	26010	26010	57	0	25981.5	26038.5	25896	26124	0	0
										ncbi	1	50	25996	25996	25996	25996	0	0	25996	25996	25996	25996	0	0
	Asterales	Asteraceae	Achyrachaena	1	150468	150468	0	150468	0	chloe	1	100	22834	22834	22834	22834	0	0	22834	22834	22834	22834	0	0
										chloroplot	1	100	24547	24547	24547	24547	0	0	24547	24547	24547	24547	0	0
										ge_seq	1	100	22834	22834	22834	22834	0	0	22834	22834	22834	22834	0	0
										org_annotate	1	100	24547	24547	24547	24547	0	0	24547	24547	24547	24547	0	0
										pga	1	100	24547	24547	24547	24547	0	0	24547	24547	24547	24547	0	0
										plann	1	100	24547	24547	24547	24547	0	0	24547	24547	24547	24547	0	0
										ncbi	0	0
			Ageratina	1	150698	150698	0	150698	0	chloe	1	100	15451	15451	15451	15451	0	0	15451	15451	15451	15451	0	0
										chloroplot	1	100	22961	22961	22961	22961	0	0	22961	22961	22961	22961	0	0
										ge_seq	1	100	22961	22961	22961	22961	0	0	22961	22961	22961	22961	0	0
										org_annotate	1	100	23755	23755	23755	23755	0	0	23755	23755	23755	23755	0	0
										pga	1	100	23755	23755	23755	23755	0	0	23755	23755	23755	23755	0	0
										plann	1	100	23755	23755	23755	23755	0	0	23755	23755	23755	23755	0	0
										ncbi	0	0
			Ainsliaea	1	152812	152812	0	152812	0	chloe	1	100	25171	25171	25171	25171	0	0	25171	25171	25171	25171	0	0
										chloroplot	1	100	25171	25171	25171	25171	0	0	25171	25171	25171	25171	0	0
										ge_seq	1	100	25171	25171	25171	25171	0	0	25171	25171	25171	25171	0	0
										org_annotate	1	100	25171	25171	25171	25171	0	0	25171	25171	25171	25171	0	0
										pga	1	100	25171	25171	25171	25171	0	0	25171	25171	25171	25171	0	0
										plann	1	100	25171	25171	25171	25171	0	0	25171	25171	25171	25171	0	0
										ncbi	0	0
			Ajania	1	151059	151059	0	151059	0	chloe	1	100	24954	24954	24954	24954	0	0	24954	24954	24954	24954	0	0
										chloroplot	1	100	24954	24954	24954	24954	0	0	24954	24954	24954	24954	0	0
										ge_seq	1	100	24954	24954	24954	24954	0	0	24954	24954	24954	24954	0	0
										org_annotate	1	100	24954	24954	24954	24954	0	0	24954	24954	24954	24954	0	0
										pga	1	100	24954	24954	24954	24954	0	0	24954	24954	24954	24954	0	0
										plann	1	100	24954	24954	24954	24954	0	0	24954	24954	24954	24954	0	0
										ncbi	1	100	24954	24954	24954	24954	0	0	24954	24954	24954	24954	0	0
			Aldama	32	151221	151399	178	151337	33.5	chloe	32	100	14469	24652	23409.2	24642	458.75	8	24184.2	24643	23496.1	25331.1	8	0
										chloroplot	32	100	24617	24677	24644.7	24644	2	10	24643	24645	24640	24648	4	6
										ge_seq	0	0
										org_annotate	32	100	24616	24705	24645.3	24642	2	9	24641	24643	24638	24646	3	6
										pga	32	100	24617	24675	24643.8	24643	2.25	9	24641.8	24644	24638.4	24647.4	4	5
										plann	32	100	14469	24667	24324	24642	2	9	24641	24643	24638	24646	5	4
										ncbi	0	0
			Ambrosia	2	152040	152215	175	152128	123.7	chloe	2	100	24929	25091	25010	25010	81	0	24969.5	25050.5	24848	25172	0	0
										chloroplot	2	100	25087	25091	25089	25089	2	0	25088	25090	25085	25093	0	0
										ge_seq	2	100	24929	25090	25009.5	25009.5	80.5	0	24969.2	25049.8	24848.5	25170.5	0	0
										org_annotate	2	100	24929	25090	25009.5	25009.5	80.5	0	24969.2	25049.8	24848.5	25170.5	0	0
										pga	2	100	25087	25091	25089	25089	2	0	25088	25090	25085	25093	0	0
										plann	2	100	24929	25090	25009.5	25009.5	80.5	0	24969.2	25049.8	24848.5	25170.5	0	0
										ncbi	1	50	25090	25090	25090	25090	0	0	25090	25090	25090	25090	0	0
			Anaphalis	1	152718	152718	0	152718	0	chloe	1	100	24842	24842	24842	24842	0	0	24842	24842	24842	24842	0	0
										chloroplot	1	100	24842	24842	24842	24842	0	0	24842	24842	24842	24842	0	0
										ge_seq	1	100	24842	24842	24842	24842	0	0	24842	24842	24842	24842	0	0
										org_annotate	1	100	24842	24842	24842	24842	0	0	24842	24842	24842	24842	0	0
										pga	1	100	24842	24842	24842	24842	0	0	24842	24842	24842	24842	0	0
										plann	1	100	24842	24842	24842	24842	0	0	24842	24842	24842	24842	0	0
										ncbi	0	0
			Archibaccharis	1	151984	151984	0	151984	0	chloe	1	100	25007	25007	25007	25007	0	0	25007	25007	25007	25007	0	0
										chloroplot	1	100	25007	25007	25007	25007	0	0	25007	25007	25007	25007	0	0
										ge_seq	1	100	25007	25007	25007	25007	0	0	25007	25007	25007	25007	0	0
										org_annotate	1	100	25007	25007	25007	25007	0	0	25007	25007	25007	25007	0	0
										pga	1	100	25007	25007	25007	25007	0	0	25007	25007	25007	25007	0	0
										plann	1	100	25007	25007	25007	25007	0	0	25007	25007	25007	25007	0	0
										ncbi	0	0
			Arctium	1	152708	152708	0	152708	0	chloe	1	100	25181	25181	25181	25181	0	0	25181	25181	25181	25181	0	0
										chloroplot	1	100	25181	25181	25181	25181	0	0	25181	25181	25181	25181	0	0
										ge_seq	1	100	25181	25181	25181	25181	0	0	25181	25181	25181	25181	0	0
										org_annotate	1	100	25181	25181	25181	25181	0	0	25181	25181	25181	25181	0	0
										pga	1	100	25181	25181	25181	25181	0	0	25181	25181	25181	25181	0	0
										plann	1	100	25181	25181	25181	25181	0	0	25181	25181	25181	25181	0	0
										ncbi	0	0
			Artemisia	14	150952	151318	366	151123	106.7	chloe	14	100	24953	24985	24963.1	24961	5.25	3	24958.5	24963.8	24950.6	24971.6	0	3
										chloroplot	14	100	24953	24985	24963.1	24961	5.25	3	24958.5	24963.8	24950.6	24971.6	0	3
										ge_seq	14	100	24953	24985	24962.9	24960.5	5.5	1	24958.2	24963.8	24950	24972	0	1
										org_annotate	14	100	24953	24985	24962.9	24960.5	5.5	1	24958.2	24963.8	24950	24972	0	1
										pga	14	100	24953	24985	24963.1	24961	5.25	3	24958.5	24963.8	24950.6	24971.6	0	3
										plann	14	100	24953	24985	24962.9	24960.5	5.5	1	24958.2	24963.8	24950	24972	0	1
										ncbi	3	21.43	24963	24972	24966.3	24964	4.5	0	24963.5	24968	24956.8	24974.8	0	0
			Aster	11	149510	153071	3561	152358	981.9	chloe	11	100	9426	25046	23590.6	25005	23	2	24994.5	25017.5	24960	25052	2	0
										chloroplot	11	100	24807	25046	24988.9	25005	23	2	24994.5	25017.5	24960	25052	2	0
										ge_seq	11	100	24788	25046	24987.2	25005	23	2	24994.5	25017.5	24960	25052	2	0
										org_annotate	11	100	24788	25046	24987.2	25005	23	2	24994.5	25017.5	24960	25052	2	0
										pga	11	100	24807	25046	24993.3	25007	27	1	24996	25023	24955.5	25063.5	1	0
										plann	11	100	24788	25046	24987.2	25005	23	2	24994.5	25017.5	24960	25052	2	0
										ncbi	8	72.73	24989	25046	25014.4	25010	21	0	25003.8	25024.8	24972.2	25056.2	0	0
			Atractylodes	6	152294	153258	964	153075	383.3	chloe	6	100	25132	25148	25144.5	25147	0.75	1	25146.2	25147	25145.1	25148.1	1	0
										chloroplot	6	100	25132	25148	25144.5	25147	0.75	1	25146.2	25147	25145.1	25148.1	1	0
										ge_seq	4	66.67	25132	25147	25143	25146.5	4.5	1	25142.5	25147	25135.8	25153.8	1	0
										org_annotate	6	100	25132	25148	25144.5	25147	0.75	1	25146.2	25147	25145.1	25148.1	1	0
										pga	6	100	25132	25159	25146.7	25147	0.75	2	25147	25147.8	25145.9	25148.9	1	1
										plann	6	100	25132	25148	25144.5	25147	0.75	1	25146.2	25147	25145.1	25148.1	1	0
										ncbi	2	33.33	25140	25146	25143	25143	3	0	25141.5	25144.5	25137	25149	0	0
			Aztecaster	1	151925	151925	0	151925	0	chloe	1	100	25012	25012	25012	25012	0	0	25012	25012	25012	25012	0	0
										chloroplot	1	100	25012	25012	25012	25012	0	0	25012	25012	25012	25012	0	0
										ge_seq	1	100	25012	25012	25012	25012	0	0	25012	25012	25012	25012	0	0
										org_annotate	1	100	25012	25012	25012	25012	0	0	25012	25012	25012	25012	0	0
										pga	1	100	25012	25012	25012	25012	0	0	25012	25012	25012	25012	0	0
										plann	1	100	25012	25012	25012	25012	0	0	25012	25012	25012	25012	0	0
										ncbi	0	0
			Baccharis	3	152252	153239	987	152617	541.4	chloe	3	100	25022	25193	25080	25025	85.5	0	25023.5	25109	24895.2	25237.2	0	0
										chloroplot	3	100	25022	25193	25080	25025	85.5	0	25023.5	25109	24895.2	25237.2	0	0
										ge_seq	3	100	25022	25193	25080	25025	85.5	0	25023.5	25109	24895.2	25237.2	0	0
										org_annotate	3	100	25006	25025	25017.3	25021	9.5	0	25013.5	25023	24999.2	25037.2	0	0
										pga	3	100	25022	25193	25080	25025	85.5	0	25023.5	25109	24895.2	25237.2	0	0
										plann	3	100	25006	25025	25017.3	25021	9.5	0	25013.5	25023	24999.2	25037.2	0	0
										ncbi	0	0
			Bidens	31	150489	151856	1367	151564	415.5	chloe	31	100	24600	24688	24648.7	24655	37	0	24626	24663	24570.5	24718.5	0	0
										chloroplot	31	100	24600	24688	24648.7	24655	37	0	24626	24663	24570.5	24718.5	0	0
										ge_seq	30	96.77	24600	24688	24647.2	24651	37	0	24625	24662	24569.5	24717.5	0	0
										org_annotate	31	100	24600	24791	24651.7	24654	37	1	24625	24662	24569.5	24717.5	0	1
										pga	31	100	24600	24790	24652.5	24655	37	1	24626	24663	24570.5	24718.5	0	1
										plann	31	100	24600	24789	24651.6	24654	37	1	24625	24662	24569.5	24717.5	0	1
										ncbi	30	96.77	24631	24724	24680.2	24678.5	36	0	24663	24699	24609	24753	0	0
			Blakiella	1	151965	151965	0	151965	0	chloe	1	100	24931	24931	24931	24931	0	0	24931	24931	24931	24931	0	0
										chloroplot	1	100	24931	24931	24931	24931	0	0	24931	24931	24931	24931	0	0
										ge_seq	1	100	24931	24931	24931	24931	0	0	24931	24931	24931	24931	0	0
										org_annotate	1	100	24931	24931	24931	24931	0	0	24931	24931	24931	24931	0	0
										pga	1	100	24931	24931	24931	24931	0	0	24931	24931	24931	24931	0	0
										plann	1	100	24931	24931	24931	24931	0	0	24931	24931	24931	24931	0	0
										ncbi	0	0
			Carduus	3	152342	152617	275	152462	140.9	chloe	3	100	25191	25196	25194.3	25196	2.5	0	25193.5	25196	25189.8	25199.8	0	0
										chloroplot	3	100	25191	25196	25194.3	25196	2.5	0	25193.5	25196	25189.8	25199.8	0	0
										ge_seq	3	100	25191	25196	25194.3	25196	2.5	0	25193.5	25196	25189.8	25199.8	0	0
										org_annotate	3	100	25191	25198	25195	25196	3.5	0	25193.5	25197	25188.2	25202.2	0	0
										pga	3	100	25191	25196	25194.3	25196	2.5	0	25193.5	25196	25189.8	25199.8	0	0
										plann	3	100	25191	25196	25194.3	25196	2.5	0	25193.5	25196	25189.8	25199.8	0	0
										ncbi	3	100	25191	25196	25194.3	25196	2.5	0	25193.5	25196	25189.8	25199.8	0	0
			Carthamus	1	153114	153114	0	153114	0	chloe	1	100	25195	25195	25195	25195	0	0	25195	25195	25195	25195	0	0
										chloroplot	1	100	25195	25195	25195	25195	0	0	25195	25195	25195	25195	0	0
										ge_seq	1	100	25175	25175	25175	25175	0	0	25175	25175	25175	25175	0	0
										org_annotate	1	100	25178	25178	25178	25178	0	0	25178	25178	25178	25178	0	0
										pga	1	100	25198	25198	25198	25198	0	0	25198	25198	25198	25198	0	0
										plann	1	100	25178	25178	25178	25178	0	0	25178	25178	25178	25178	0	0
										ncbi	0	0
			Centaurea	1	152559	152559	0	152559	0	chloe	1	100	25238	25238	25238	25238	0	0	25238	25238	25238	25238	0	0
										chloroplot	1	100	25238	25238	25238	25238	0	0	25238	25238	25238	25238	0	0
										ge_seq	1	100	25238	25238	25238	25238	0	0	25238	25238	25238	25238	0	0
										org_annotate	1	100	25277	25277	25277	25277	0	0	25277	25277	25277	25277	0	0
										pga	1	100	25238	25238	25238	25238	0	0	25238	25238	25238	25238	0	0
										plann	1	100	25238	25238	25238	25238	0	0	25238	25238	25238	25238	0	0
										ncbi	0	0
			Chromolaena	1	151270	151270	0	151270	0	chloe	1	100	25080	25080	25080	25080	0	0	25080	25080	25080	25080	0	0
										chloroplot	1	100	25080	25080	25080	25080	0	0	25080	25080	25080	25080	0	0
										ge_seq	1	100	25080	25080	25080	25080	0	0	25080	25080	25080	25080	0	0
										org_annotate	1	100	25086	25086	25086	25086	0	0	25086	25086	25086	25086	0	0
										pga	1	100	25080	25080	25080	25080	0	0	25080	25080	25080	25080	0	0
										plann	1	100	25080	25080	25080	25080	0	0	25080	25080	25080	25080	0	0
										ncbi	1	100	25080	25080	25080	25080	0	0	25080	25080	25080	25080	0	0
			Chrysanthemum	7	150972	151085	113	151019	37.1	chloe	7	100	24886	24959	24946.4	24957	4.5	1	24953.5	24958	24946.8	24964.8	1	0
										chloroplot	7	100	24886	24967	24948.3	24958	3.5	2	24955	24958.5	24949.8	24963.8	1	1
										ge_seq	6	85.71	24863	24959	24916.5	24921.5	77.75	0	24879.2	24957	24762.6	25073.6	0	0
										org_annotate	7	100	24863	24966	24923.6	24957	76.5	0	24881.5	24958	24766.8	25072.8	0	0
										pga	7	100	24953	24974	24959	24958	3	1	24955.5	24958.5	24951	24963	0	1
										plann	7	100	24863	24959	24921.7	24953	75.5	0	24881.5	24957	24768.2	25070.2	0	0
										ncbi	0	0
			Chuquiraga	3	151444	153469	2025	152289	1053.4	chloe	3	100	24687	24699	24693	24693	6	0	24690	24696	24681	24705	0	0
										chloroplot	3	100	24687	24699	24693	24693	6	0	24690	24696	24681	24705	0	0
										ge_seq	1	33.33	24699	24699	24699	24699	0	0	24699	24699	24699	24699	0	0
										org_annotate	3	100	24693	24699	24695	24693	3	0	24693	24696	24688.5	24700.5	0	0
										pga	3	100	24690	24702	24696	24696	6	0	24693	24699	24684	24708	0	0
										plann	3	100	24687	24699	24693	24693	6	0	24690	24696	24681	24705	0	0
										ncbi	3	100	24683	24689	24686.3	24687	3	0	24685	24688	24680.5	24692.5	0	0
			Cichorium	1	152975	152975	0	152975	0	chloe	1	100	25091	25091	25091	25091	0	0	25091	25091	25091	25091	0	0
										chloroplot	1	100	25091	25091	25091	25091	0	0	25091	25091	25091	25091	0	0
										ge_seq	1	100	25091	25091	25091	25091	0	0	25091	25091	25091	25091	0	0
										org_annotate	1	100	25019	25019	25019	25019	0	0	25019	25019	25019	25019	0	0
										pga	1	100	25091	25091	25091	25091	0	0	25091	25091	25091	25091	0	0
										plann	1	100	25019	25019	25019	25019	0	0	25019	25019	25019	25019	0	0
										ncbi	0	0
			Cirsium	7	152342	152855	513	152557	163.9	chloe	7	100	25176	25200	25189.7	25191	8.5	0	25186	25194.5	25173.2	25207.2	0	0
										chloroplot	6	85.71	25176	25200	25189.7	25192	11	0	25184.2	25195.2	25167.8	25211.8	0	0
										ge_seq	5	71.43	25086	25196	25171.2	25191	3	1	25190	25193	25185.5	25197.5	1	0
										org_annotate	7	100	25076	25196	25158	25182	58	0	25134	25192	25047	25279	0	0
										pga	7	100	25182	25200	25190.6	25191	8.5	0	25186	25194.5	25173.2	25207.2	0	0
										plann	7	100	25076	25196	25158	25182	58	0	25134	25192	25047	25279	0	0
										ncbi	2	28.57	25086	25193	25139.5	25139.5	53.5	0	25112.8	25166.2	25032.5	25246.5	0	0
			Conyza	1	153014	153014	0	153014	0	chloe	1	100	25012	25012	25012	25012	0	0	25012	25012	25012	25012	0	0
										chloroplot	1	100	25012	25012	25012	25012	0	0	25012	25012	25012	25012	0	0
										ge_seq	1	100	24326	24326	24326	24326	0	0	24326	24326	24326	24326	0	0
										org_annotate	1	100	25012	25012	25012	25012	0	0	25012	25012	25012	25012	0	0
										pga	1	100	25018	25018	25018	25018	0	0	25018	25018	25018	25018	0	0
										plann	1	100	25012	25012	25012	25012	0	0	25012	25012	25012	25012	0	0
										ncbi	0	0
			Cosmos	1	150356	150356	0	150356	0	chloe	1	100	24477	24477	24477	24477	0	0	24477	24477	24477	24477	0	0
										chloroplot	1	100	24477	24477	24477	24477	0	0	24477	24477	24477	24477	0	0
										ge_seq	1	100	24477	24477	24477	24477	0	0	24477	24477	24477	24477	0	0
										org_annotate	1	100	24477	24477	24477	24477	0	0	24477	24477	24477	24477	0	0
										pga	1	100	24477	24477	24477	24477	0	0	24477	24477	24477	24477	0	0
										plann	1	100	24477	24477	24477	24477	0	0	24477	24477	24477	24477	0	0
										ncbi	0	0
			Crassocephalum	1	150596	150596	0	150596	0	chloe	1	100	24865	24865	24865	24865	0	0	24865	24865	24865	24865	0	0
										chloroplot	1	100	24865	24865	24865	24865	0	0	24865	24865	24865	24865	0	0
										ge_seq	1	100	24864	24864	24864	24864	0	0	24864	24864	24864	24864	0	0
										org_annotate	1	100	24864	24864	24864	24864	0	0	24864	24864	24864	24864	0	0
										pga	1	100	24865	24865	24865	24865	0	0	24865	24865	24865	24865	0	0
										plann	1	100	24864	24864	24864	24864	0	0	24864	24864	24864	24864	0	0
										ncbi	1	100	24864	24864	24864	24864	0	0	24864	24864	24864	24864	0	0
			Crepidiastrum	3	152603	152748	145	152680	72.9	chloe	3	100	24835	25079	24996	25074	122	0	24954.5	25076.5	24771.5	25259.5	0	0
										chloroplot	3	100	24835	25079	24996	25074	122	0	24954.5	25076.5	24771.5	25259.5	0	0
										ge_seq	3	100	24835	25079	24996	25074	122	0	24954.5	25076.5	24771.5	25259.5	0	0
										org_annotate	3	100	24835	25079	24996	25074	122	0	24954.5	25076.5	24771.5	25259.5	0	0
										pga	3	100	24835	25079	24996	25074	122	0	24954.5	25076.5	24771.5	25259.5	0	0
										plann	3	100	24835	25079	24996	25074	122	0	24954.5	25076.5	24771.5	25259.5	0	0
										ncbi	2	66.67	24835	25079	24957	24957	122	0	24896	25018	24713	25201	0	0
			Crossostephium	1	151097	151097	0	151097	0	chloe	1	100	24975	24975	24975	24975	0	0	24975	24975	24975	24975	0	0
										chloroplot	1	100	24975	24975	24975	24975	0	0	24975	24975	24975	24975	0	0
										ge_seq	1	100	24975	24975	24975	24975	0	0	24975	24975	24975	24975	0	0
										org_annotate	1	100	24975	24975	24975	24975	0	0	24975	24975	24975	24975	0	0
										pga	1	100	24975	24975	24975	24975	0	0	24975	24975	24975	24975	0	0
										plann	1	100	24975	24975	24975	24975	0	0	24975	24975	24975	24975	0	0
										ncbi	0	0
			Cynara	3	152548	152585	37	152561	20.8	chloe	3	100	25155	25156	25155.3	25155	0.5	0	25155	25155.5	25154.2	25156.2	0	0
										chloroplot	3	100	25155	25156	25155.3	25155	0.5	0	25155	25155.5	25154.2	25156.2	0	0
										ge_seq	3	100	25155	25156	25155.3	25155	0.5	0	25155	25155.5	25154.2	25156.2	0	0
										org_annotate	3	100	25155	25156	25155.3	25155	0.5	0	25155	25155.5	25154.2	25156.2	0	0
										pga	3	100	25155	25156	25155.3	25155	0.5	0	25155	25155.5	25154.2	25156.2	0	0
										plann	3	100	25155	25156	25155.3	25155	0.5	0	25155	25155.5	25154.2	25156.2	0	0
										ncbi	0	0
			Dendrosenecio	9	150548	150607	59	150573	25.1	chloe	9	100	24708	24713	24711.6	24713	2	0	24711	24713	24708	24716	0	0
										chloroplot	9	100	24708	24713	24711.6	24713	2	0	24711	24713	24708	24716	0	0
										ge_seq	9	100	24687	24692	24690.6	24692	2	0	24690	24692	24687	24695	0	0
										org_annotate	9	100	24687	24692	24690.6	24692	2	0	24690	24692	24687	24695	0	0
										pga	9	100	24708	24713	24711.6	24713	2	0	24711	24713	24708	24716	0	0
										plann	9	100	24687	24692	24690.6	24692	2	0	24690	24692	24687	24695	0	0
										ncbi	9	100	24686	24708	24692	24691	1	2	24690	24691	24688.5	24692.5	1	1
			Diplostephium	27	151400	152554	1154	152088	273.2	chloe	27	100	24989	25028	25014.1	25019	6	5	25014	25020	25005	25029	5	0
										chloroplot	27	100	24989	25028	25014.1	25019	6	5	25014	25020	25005	25029	5	0
										ge_seq	25	92.59	24989	25028	25015.1	25019	6	4	25014	25020	25005	25029	4	0
										org_annotate	27	100	24989	25028	25014.1	25019	6	5	25014	25020	25005	25029	5	0
										pga	27	100	24989	25028	25014.1	25019	6	5	25014	25020	25005	25029	5	0
										plann	27	100	24989	25028	25014.1	25019	6	5	25014	25020	25005	25029	5	0
										ncbi	0	0
			Doniophyton	1	150547	150547	0	150547	0	chloe	1	100	24690	24690	24690	24690	0	0	24690	24690	24690	24690	0	0
										chloroplot	1	100	24690	24690	24690	24690	0	0	24690	24690	24690	24690	0	0
										ge_seq	0	0
										org_annotate	1	100	24690	24690	24690	24690	0	0	24690	24690	24690	24690	0	0
										pga	1	100	24690	24690	24690	24690	0	0	24690	24690	24690	24690	0	0
										plann	1	100	24690	24690	24690	24690	0	0	24690	24690	24690	24690	0	0
										ncbi	1	100	24690	24690	24690	24690	0	0	24690	24690	24690	24690	0	0
			Echinacea	9	151837	151935	98	151892	32.1	chloe	9	100	23355	25081	24692	25070	8	2	25065	25073	25053	25085	2	0
										chloroplot	9	100	25065	25107	25075.8	25072	4	2	25070	25074	25064	25080	0	2
										ge_seq	9	100	23355	25081	24692	25070	8	2	25065	25073	25053	25085	2	0
										org_annotate	9	100	25065	25107	25075.8	25072	4	2	25070	25074	25064	25080	0	2
										pga	9	100	25065	25107	25075.8	25072	4	2	25070	25074	25064	25080	0	2
										plann	9	100	23382	25081	24884.1	25071	4	2	25069	25073	25063	25079	1	1
										ncbi	0	0
			Eclipta	2	151733	151757	24	151745	17	chloe	2	100	25063	25075	25069	25069	6	0	25066	25072	25057	25081	0	0
										chloroplot	2	100	25063	25075	25069	25069	6	0	25066	25072	25057	25081	0	0
										ge_seq	2	100	25063	25075	25069	25069	6	0	25066	25072	25057	25081	0	0
										org_annotate	2	100	25063	25075	25069	25069	6	0	25066	25072	25057	25081	0	0
										pga	2	100	25063	25075	25069	25069	6	0	25066	25072	25057	25081	0	0
										plann	2	100	25063	25075	25069	25069	6	0	25066	25072	25057	25081	0	0
										ncbi	0	0
			Emilia	1	151474	151474	0	151474	0	chloe	1	100	24745	24745	24745	24745	0	0	24745	24745	24745	24745	0	0
										chloroplot	1	100	24745	24745	24745	24745	0	0	24745	24745	24745	24745	0	0
										ge_seq	1	100	24745	24745	24745	24745	0	0	24745	24745	24745	24745	0	0
										org_annotate	1	100	24768	24768	24768	24768	0	0	24768	24768	24768	24768	0	0
										pga	1	100	24745	24745	24745	24745	0	0	24745	24745	24745	24745	0	0
										plann	1	100	24745	24745	24745	24745	0	0	24745	24745	24745	24745	0	0
										ncbi	1	100	24745	24745	24745	24745	0	0	24745	24745	24745	24745	0	0
			Erigeron	3	152281	152721	440	152453	235.2	chloe	3	100	24691	25004	24795.7	24692	156.5	0	24691.5	24848	24456.8	25082.8	0	0
										chloroplot	3	100	24691	25004	24795.7	24692	156.5	0	24691.5	24848	24456.8	25082.8	0	0
										ge_seq	3	100	24691	25004	24795.7	24692	156.5	0	24691.5	24848	24456.8	25082.8	0	0
										org_annotate	3	100	24691	25010	24797.7	24692	159.5	0	24691.5	24851	24452.2	25090.2	0	0
										pga	3	100	24691	25004	24797.7	24698	156.5	0	24694.5	24851	24459.8	25085.8	0	0
										plann	3	100	24691	25004	24795.7	24692	156.5	0	24691.5	24848	24456.8	25082.8	0	0
										ncbi	3	100	24691	25004	24795.7	24692	156.5	0	24691.5	24848	24456.8	25082.8	0	0
			Eschenbachia	1	152503	152503	0	152503	0	chloe	1	100	25018	25018	25018	25018	0	0	25018	25018	25018	25018	0	0
										chloroplot	1	100	25018	25018	25018	25018	0	0	25018	25018	25018	25018	0	0
										ge_seq	1	100	25018	25018	25018	25018	0	0	25018	25018	25018	25018	0	0
										org_annotate	1	100	25018	25018	25018	25018	0	0	25018	25018	25018	25018	0	0
										pga	1	100	25018	25018	25018	25018	0	0	25018	25018	25018	25018	0	0
										plann	1	100	25018	25018	25018	25018	0	0	25018	25018	25018	25018	0	0
										ncbi	0	0
			Exostigma	1	151699	151699	0	151699	0	chloe	1	100	24925	24925	24925	24925	0	0	24925	24925	24925	24925	0	0
										chloroplot	1	100	24925	24925	24925	24925	0	0	24925	24925	24925	24925	0	0
										ge_seq	1	100	24925	24925	24925	24925	0	0	24925	24925	24925	24925	0	0
										org_annotate	1	100	24925	24925	24925	24925	0	0	24925	24925	24925	24925	0	0
										pga	1	100	24925	24925	24925	24925	0	0	24925	24925	24925	24925	0	0
										plann	1	100	24925	24925	24925	24925	0	0	24925	24925	24925	24925	0	0
										ncbi	0	0
			Farfugium	1	151222	151222	0	151222	0	chloe	1	100	24840	24840	24840	24840	0	0	24840	24840	24840	24840	0	0
										chloroplot	1	100	24840	24840	24840	24840	0	0	24840	24840	24840	24840	0	0
										ge_seq	1	100	24840	24840	24840	24840	0	0	24840	24840	24840	24840	0	0
										org_annotate	1	100	24840	24840	24840	24840	0	0	24840	24840	24840	24840	0	0
										pga	1	100	24840	24840	24840	24840	0	0	24840	24840	24840	24840	0	0
										plann	1	100	24840	24840	24840	24840	0	0	24840	24840	24840	24840	0	0
										ncbi	0	0
			Floscaldasia	1	152200	152200	0	152200	0	chloe	1	100	25026	25026	25026	25026	0	0	25026	25026	25026	25026	0	0
										chloroplot	1	100	25026	25026	25026	25026	0	0	25026	25026	25026	25026	0	0
										ge_seq	1	100	25026	25026	25026	25026	0	0	25026	25026	25026	25026	0	0
										org_annotate	1	100	25026	25026	25026	25026	0	0	25026	25026	25026	25026	0	0
										pga	1	100	25026	25026	25026	25026	0	0	25026	25026	25026	25026	0	0
										plann	1	100	25026	25026	25026	25026	0	0	25026	25026	25026	25026	0	0
										ncbi	0	0
			Fulcaldea	1	155571	155571	0	155571	0	chloe	1	100	29686	29686	29686	29686	0	0	29686	29686	29686	29686	0	0
										chloroplot	1	100	29433	29433	29433	29433	0	0	29433	29433	29433	29433	0	0
										ge_seq	0	0
										org_annotate	1	100	29686	29686	29686	29686	0	0	29686	29686	29686	29686	0	0
										pga	1	100	29686	29686	29686	29686	0	0	29686	29686	29686	29686	0	0
										plann	1	100	29686	29686	29686	29686	0	0	29686	29686	29686	29686	0	0
										ncbi	1	100	29332	29332	29332	29332	0	0	29332	29332	29332	29332	0	0
			Galinsoga	2	151811	151917	106	151864	75	chloe	2	100	25038	25041	25039.5	25039.5	1.5	0	25038.8	25040.2	25036.5	25042.5	0	0
										chloroplot	2	100	25038	25041	25039.5	25039.5	1.5	0	25038.8	25040.2	25036.5	25042.5	0	0
										ge_seq	2	100	25038	25041	25039.5	25039.5	1.5	0	25038.8	25040.2	25036.5	25042.5	0	0
										org_annotate	2	100	25038	25041	25039.5	25039.5	1.5	0	25038.8	25040.2	25036.5	25042.5	0	0
										pga	2	100	25038	25041	25039.5	25039.5	1.5	0	25038.8	25040.2	25036.5	25042.5	0	0
										plann	2	100	25038	25041	25039.5	25039.5	1.5	0	25038.8	25040.2	25036.5	25042.5	0	0
										ncbi	2	100	25038	25041	25039.5	25039.5	1.5	0	25038.8	25040.2	25036.5	25042.5	0	0
			Gerbera	1	151898	151898	0	151898	0	chloe	1	100	25068	25068	25068	25068	0	0	25068	25068	25068	25068	0	0
										chloroplot	1	100	25068	25068	25068	25068	0	0	25068	25068	25068	25068	0	0
										ge_seq	1	100	25068	25068	25068	25068	0	0	25068	25068	25068	25068	0	0
										org_annotate	1	100	25105	25105	25105	25105	0	0	25105	25105	25105	25105	0	0
										pga	1	100	25068	25068	25068	25068	0	0	25068	25068	25068	25068	0	0
										plann	1	100	25068	25068	25068	25068	0	0	25068	25068	25068	25068	0	0
										ncbi	1	100	25068	25068	25068	25068	0	0	25068	25068	25068	25068	0	0
			Glebionis	1	149750	149750	0	149750	0	chloe	1	100	24523	24523	24523	24523	0	0	24523	24523	24523	24523	0	0
										chloroplot	1	100	24523	24523	24523	24523	0	0	24523	24523	24523	24523	0	0
										ge_seq	1	100	24523	24523	24523	24523	0	0	24523	24523	24523	24523	0	0
										org_annotate	1	100	24523	24523	24523	24523	0	0	24523	24523	24523	24523	0	0
										pga	1	100	24523	24523	24523	24523	0	0	24523	24523	24523	24523	0	0
										plann	1	100	24523	24523	24523	24523	0	0	24523	24523	24523	24523	0	0
										ncbi	0	0
			Guizotia	1	151762	151762	0	151762	0	chloe	1	100	18388	18388	18388	18388	0	0	18388	18388	18388	18388	0	0
										chloroplot	1	100	25001	25001	25001	25001	0	0	25001	25001	25001	25001	0	0
										ge_seq	1	100	21400	21400	21400	21400	0	0	21400	21400	21400	21400	0	0
										org_annotate	1	100	25001	25001	25001	25001	0	0	25001	25001	25001	25001	0	0
										pga	1	100	25001	25001	25001	25001	0	0	25001	25001	25001	25001	0	0
										plann	1	100	25001	25001	25001	25001	0	0	25001	25001	25001	25001	0	0
										ncbi	0	0
			Gymnanthemum	1	153133	153133	0	153133	0	chloe	1	100	27868	27868	27868	27868	0	0	27868	27868	27868	27868	0	0
										chloroplot	1	100	27868	27868	27868	27868	0	0	27868	27868	27868	27868	0	0
										ge_seq	1	100	27868	27868	27868	27868	0	0	27868	27868	27868	27868	0	0
										org_annotate	1	100	27872	27872	27872	27872	0	0	27872	27872	27872	27872	0	0
										pga	1	100	27868	27868	27868	27868	0	0	27868	27868	27868	27868	0	0
										plann	1	100	27868	27868	27868	27868	0	0	27868	27868	27868	27868	0	0
										ncbi	1	100	27868	27868	27868	27868	0	0	27868	27868	27868	27868	0	0
			Gynura	1	156684	156684	0	156684	0	chloe	1	100	25718	25718	25718	25718	0	0	25718	25718	25718	25718	0	0
										chloroplot	1	100	25718	25718	25718	25718	0	0	25718	25718	25718	25718	0	0
										ge_seq	0	0
										org_annotate	1	100	25718	25718	25718	25718	0	0	25718	25718	25718	25718	0	0
										pga	1	100	25718	25718	25718	25718	0	0	25718	25718	25718	25718	0	0
										plann	1	100	25718	25718	25718	25718	0	0	25718	25718	25718	25718	0	0
										ncbi	0	0
			Helianthus	16	151007	151289	282	151106	86.9	chloe	16	100	22628	24643	24377.4	24596	23.75	2	24595.8	24619.5	24560.1	24655.1	2	0
										chloroplot	16	100	24595	24643	24612.5	24606	33.5	0	24596	24629.5	24545.8	24679.8	0	0
										ge_seq	16	100	22625	24643	24258.7	24595	21.75	3	24594	24615.8	24561.4	24648.4	3	0
										org_annotate	16	100	22766	24643	24494.4	24595.5	27.25	1	24595	24622.2	24554.1	24663.1	1	0
										pga	16	100	24595	24643	24612.5	24606	33.5	0	24596	24629.5	24545.8	24679.8	0	0
										plann	16	100	22766	24643	24494.4	24595.5	27.25	1	24595	24622.2	24554.1	24663.1	1	0
										ncbi	3	18.75	22890	24643	24050.3	24618	876.5	0	23754	24630.5	22439.2	25945.2	0	0
			Helichrysum	1	152431	152431	0	152431	0	chloe	1	100	17932	17932	17932	17932	0	0	17932	17932	17932	17932	0	0
										chloroplot	1	100	24875	24875	24875	24875	0	0	24875	24875	24875	24875	0	0
										ge_seq	1	100	23998	23998	23998	23998	0	0	23998	23998	23998	23998	0	0
										org_annotate	1	100	24875	24875	24875	24875	0	0	24875	24875	24875	24875	0	0
										pga	1	100	24875	24875	24875	24875	0	0	24875	24875	24875	24875	0	0
										plann	1	100	24875	24875	24875	24875	0	0	24875	24875	24875	24875	0	0
										ncbi	0	0
			Heteroplexis	1	152605	152605	0	152605	0	chloe	1	100	24983	24983	24983	24983	0	0	24983	24983	24983	24983	0	0
										chloroplot	1	100	24983	24983	24983	24983	0	0	24983	24983	24983	24983	0	0
										ge_seq	1	100	24954	24954	24954	24954	0	0	24954	24954	24954	24954	0	0
										org_annotate	1	100	24954	24954	24954	24954	0	0	24954	24954	24954	24954	0	0
										pga	1	100	25007	25007	25007	25007	0	0	25007	25007	25007	25007	0	0
										plann	1	100	24954	24954	24954	24954	0	0	24954	24954	24954	24954	0	0
										ncbi	1	100	24954	24954	24954	24954	0	0	24954	24954	24954	24954	0	0
			Hinterhubera	1	150711	150711	0	150711	0	chloe	1	100	25027	25027	25027	25027	0	0	25027	25027	25027	25027	0	0
										chloroplot	1	100	25027	25027	25027	25027	0	0	25027	25027	25027	25027	0	0
										ge_seq	0	0
										org_annotate	1	100	25027	25027	25027	25027	0	0	25027	25027	25027	25027	0	0
										pga	1	100	25027	25027	25027	25027	0	0	25027	25027	25027	25027	0	0
										plann	1	100	25027	25027	25027	25027	0	0	25027	25027	25027	25027	0	0
										ncbi	0	0
			Hypochaeris	1	151330	151330	0	151330	0	chloe	1	100	25128	25128	25128	25128	0	0	25128	25128	25128	25128	0	0
										chloroplot	1	100	25128	25128	25128	25128	0	0	25128	25128	25128	25128	0	0
										ge_seq	1	100	25128	25128	25128	25128	0	0	25128	25128	25128	25128	0	0
										org_annotate	1	100	25128	25128	25128	25128	0	0	25128	25128	25128	25128	0	0
										pga	1	100	25128	25128	25128	25128	0	0	25128	25128	25128	25128	0	0
										plann	1	100	25128	25128	25128	25128	0	0	25128	25128	25128	25128	0	0
										ncbi	0	0
			Iostephane	1	151495	151495	0	151495	0	chloe	1	100	24633	24633	24633	24633	0	0	24633	24633	24633	24633	0	0
										chloroplot	1	100	24640	24640	24640	24640	0	0	24640	24640	24640	24640	0	0
										ge_seq	0	0
										org_annotate	1	100	24640	24640	24640	24640	0	0	24640	24640	24640	24640	0	0
										pga	1	100	24633	24633	24633	24633	0	0	24633	24633	24633	24633	0	0
										plann	1	100	24633	24633	24633	24633	0	0	24633	24633	24633	24633	0	0
										ncbi	0	0
			Ismelia	1	149752	149752	0	149752	0	chloe	1	100	24523	24523	24523	24523	0	0	24523	24523	24523	24523	0	0
										chloroplot	1	100	24523	24523	24523	24523	0	0	24523	24523	24523	24523	0	0
										ge_seq	1	100	24523	24523	24523	24523	0	0	24523	24523	24523	24523	0	0
										org_annotate	1	100	24527	24527	24527	24527	0	0	24527	24527	24527	24527	0	0
										pga	1	100	24523	24523	24523	24523	0	0	24523	24523	24523	24523	0	0
										plann	1	100	24523	24523	24523	24523	0	0	24523	24523	24523	24523	0	0
										ncbi	0	0
			Ixeris	2	152776	153017	241	152896	170.4	chloe	2	100	25140	25174	25157	25157	17	0	25148.5	25165.5	25123	25191	0	0
										chloroplot	2	100	25140	25174	25157	25157	17	0	25148.5	25165.5	25123	25191	0	0
										ge_seq	2	100	25140	25174	25157	25157	17	0	25148.5	25165.5	25123	25191	0	0
										org_annotate	2	100	25140	25174	25157	25157	17	0	25148.5	25165.5	25123	25191	0	0
										pga	2	100	25140	25174	25157	25157	17	0	25148.5	25165.5	25123	25191	0	0
										plann	2	100	25140	25174	25157	25157	17	0	25148.5	25165.5	25123	25191	0	0
										ncbi	2	100	25140	25174	25157	25157	17	0	25148.5	25165.5	25123	25191	0	0
			Jacobaea	1	150689	150689	0	150689	0	chloe	1	100	24799	24799	24799	24799	0	0	24799	24799	24799	24799	0	0
										chloroplot	1	100	24799	24799	24799	24799	0	0	24799	24799	24799	24799	0	0
										ge_seq	1	100	24799	24799	24799	24799	0	0	24799	24799	24799	24799	0	0
										org_annotate	1	100	24779	24779	24779	24779	0	0	24779	24779	24779	24779	0	0
										pga	1	100	24799	24799	24799	24799	0	0	24799	24799	24799	24799	0	0
										plann	1	100	24779	24779	24779	24779	0	0	24779	24779	24779	24779	0	0
										ncbi	0	0
			Lactuca	3	152339	152765	426	152502	230.2	chloe	3	100	24921	25033	24988	25010	56	0	24965.5	25021.5	24881.5	25105.5	0	0
										chloroplot	3	100	24921	25033	24988	25010	56	0	24965.5	25021.5	24881.5	25105.5	0	0
										ge_seq	3	100	24921	25033	24988	25010	56	0	24965.5	25021.5	24881.5	25105.5	0	0
										org_annotate	3	100	24921	25033	24988	25010	56	0	24965.5	25021.5	24881.5	25105.5	0	0
										pga	3	100	24921	25033	24988	25010	56	0	24965.5	25021.5	24881.5	25105.5	0	0
										plann	3	100	24921	25033	24988	25010	56	0	24965.5	25021.5	24881.5	25105.5	0	0
										ncbi	0	0
			Laennecia	1	151899	151899	0	151899	0	chloe	1	100	25036	25036	25036	25036	0	0	25036	25036	25036	25036	0	0
										chloroplot	1	100	25036	25036	25036	25036	0	0	25036	25036	25036	25036	0	0
										ge_seq	1	100	25036	25036	25036	25036	0	0	25036	25036	25036	25036	0	0
										org_annotate	1	100	25036	25036	25036	25036	0	0	25036	25036	25036	25036	0	0
										pga	1	100	25036	25036	25036	25036	0	0	25036	25036	25036	25036	0	0
										plann	1	100	25036	25036	25036	25036	0	0	25036	25036	25036	25036	0	0
										ncbi	0	0
			Laestadia	1	152366	152366	0	152366	0	chloe	1	100	25155	25155	25155	25155	0	0	25155	25155	25155	25155	0	0
										chloroplot	1	100	25155	25155	25155	25155	0	0	25155	25155	25155	25155	0	0
										ge_seq	1	100	25155	25155	25155	25155	0	0	25155	25155	25155	25155	0	0
										org_annotate	1	100	25155	25155	25155	25155	0	0	25155	25155	25155	25155	0	0
										pga	1	100	25155	25155	25155	25155	0	0	25155	25155	25155	25155	0	0
										plann	1	100	25155	25155	25155	25155	0	0	25155	25155	25155	25155	0	0
										ncbi	0	0
			Lagenophora	1	152462	152462	0	152462	0	chloe	1	100	25020	25020	25020	25020	0	0	25020	25020	25020	25020	0	0
										chloroplot	1	100	25020	25020	25020	25020	0	0	25020	25020	25020	25020	0	0
										ge_seq	1	100	25020	25020	25020	25020	0	0	25020	25020	25020	25020	0	0
										org_annotate	1	100	25020	25020	25020	25020	0	0	25020	25020	25020	25020	0	0
										pga	1	100	25020	25020	25020	25020	0	0	25020	25020	25020	25020	0	0
										plann	1	100	25020	25020	25020	25020	0	0	25020	25020	25020	25020	0	0
										ncbi	0	0
			Lapsanastrum	1	152582	152582	0	152582	0	chloe	1	100	25027	25027	25027	25027	0	0	25027	25027	25027	25027	0	0
										chloroplot	1	100	25027	25027	25027	25027	0	0	25027	25027	25027	25027	0	0
										ge_seq	1	100	25027	25027	25027	25027	0	0	25027	25027	25027	25027	0	0
										org_annotate	1	100	25027	25027	25027	25027	0	0	25027	25027	25027	25027	0	0
										pga	1	100	25027	25027	25027	25027	0	0	25027	25027	25027	25027	0	0
										plann	1	100	25027	25027	25027	25027	0	0	25027	25027	25027	25027	0	0
										ncbi	1	100	25027	25027	25027	25027	0	0	25027	25027	25027	25027	0	0
			Leontopodium	1	151072	151072	0	151072	0	chloe	1	100	24856	24856	24856	24856	0	0	24856	24856	24856	24856	0	0
										chloroplot	1	100	24856	24856	24856	24856	0	0	24856	24856	24856	24856	0	0
										ge_seq	1	100	24856	24856	24856	24856	0	0	24856	24856	24856	24856	0	0
										org_annotate	1	100	24856	24856	24856	24856	0	0	24856	24856	24856	24856	0	0
										pga	1	100	24856	24856	24856	24856	0	0	24856	24856	24856	24856	0	0
										plann	1	100	24856	24856	24856	24856	0	0	24856	24856	24856	24856	0	0
										ncbi	0	0
			Leucanthemella	1	151401	151401	0	151401	0	chloe	1	100	24942	24942	24942	24942	0	0	24942	24942	24942	24942	0	0
										chloroplot	1	100	24942	24942	24942	24942	0	0	24942	24942	24942	24942	0	0
										ge_seq	1	100	24941	24941	24941	24941	0	0	24941	24941	24941	24941	0	0
										org_annotate	1	100	24941	24941	24941	24941	0	0	24941	24941	24941	24941	0	0
										pga	1	100	24942	24942	24942	24942	0	0	24942	24942	24942	24942	0	0
										plann	1	100	24941	24941	24941	24941	0	0	24941	24941	24941	24941	0	0
										ncbi	0	0
			Leucanthemum	3	150120	151865	1745	150725	987.6	chloe	3	100	24522	24558	24534	24522	18	0	24522	24540	24495	24567	0	0
										chloroplot	3	100	24522	24558	24534	24522	18	0	24522	24540	24495	24567	0	0
										ge_seq	3	100	24522	24558	24534	24522	18	0	24522	24540	24495	24567	0	0
										org_annotate	3	100	24522	24558	24534	24522	18	0	24522	24540	24495	24567	0	0
										pga	3	100	24522	24558	24534	24522	18	0	24522	24540	24495	24567	0	0
										plann	3	100	24522	24558	24534	24522	18	0	24522	24540	24495	24567	0	0
										ncbi	2	66.67	24522	24558	24540	24540	18	0	24531	24549	24504	24576	0	0
			Leucomeris	1	151491	151491	0	151491	0	chloe	1	100	25060	25060	25060	25060	0	0	25060	25060	25060	25060	0	0
										chloroplot	1	100	25060	25060	25060	25060	0	0	25060	25060	25060	25060	0	0
										ge_seq	1	100	25060	25060	25060	25060	0	0	25060	25060	25060	25060	0	0
										org_annotate	1	100	25060	25060	25060	25060	0	0	25060	25060	25060	25060	0	0
										pga	1	100	25088	25088	25088	25088	0	0	25088	25088	25088	25088	0	0
										plann	1	100	25060	25060	25060	25060	0	0	25060	25060	25060	25060	0	0
										ncbi	1	100	25060	25060	25060	25060	0	0	25060	25060	25060	25060	0	0
			Ligularia	8	151118	151253	135	151168	42.1	chloe	8	100	24830	24838	24831.5	24830	1.5	1	24830	24831.5	24827.8	24833.8	0	1
										chloroplot	8	100	24830	24838	24831.5	24830	1.5	1	24830	24831.5	24827.8	24833.8	0	1
										ge_seq	7	87.5	24830	24838	24831.7	24830	2	1	24830	24832	24827	24835	0	1
										org_annotate	8	100	24830	24844	24836.8	24836	1.5	2	24836	24837.5	24833.8	24839.8	1	1
										pga	8	100	24830	24838	24831.5	24830	1.5	1	24830	24831.5	24827.8	24833.8	0	1
										plann	8	100	24830	24838	24831.5	24830	1.5	1	24830	24831.5	24827.8	24833.8	0	1
										ncbi	0	0
			Linochilus	36	150924	152365	1441	152050	339	chloe	36	100	24987	25027	25001.5	24997	7.5	6	24996	25003.5	24984.8	25014.8	0	6
										chloroplot	35	97.22	24908	25027	24999.2	24997	8	6	24996	25004	24984	25016	1	5
										ge_seq	30	83.33	24908	25027	24997.8	24997	7	6	24996	25003	24985.5	25013.5	1	5
										org_annotate	36	100	24988	25027	25001.9	24997	6.5	7	24997	25003.5	24987.2	25013.2	0	7
										pga	36	100	24987	25027	25001.9	24997	6.5	8	24997	25003.5	24987.2	25013.2	1	7
										plann	36	100	24987	25027	25001.9	24997	6.5	8	24997	25003.5	24987.2	25013.2	1	7
										ncbi	0	0
			Llerasia	1	152015	152015	0	152015	0	chloe	1	100	25048	25048	25048	25048	0	0	25048	25048	25048	25048	0	0
										chloroplot	1	100	25048	25048	25048	25048	0	0	25048	25048	25048	25048	0	0
										ge_seq	1	100	25048	25048	25048	25048	0	0	25048	25048	25048	25048	0	0
										org_annotate	1	100	25047	25047	25047	25047	0	0	25047	25047	25047	25047	0	0
										pga	1	100	25048	25048	25048	25048	0	0	25048	25048	25048	25048	0	0
										plann	1	100	25047	25047	25047	25047	0	0	25047	25047	25047	25047	0	0
										ncbi	0	0
			Marshallia	8	152340	153551	1211	152728	355.1	chloe	8	100	25398	26148	25513.6	25428	16.25	1	25419.8	25436	25395.4	25460.4	0	1
										chloroplot	8	100	25398	26148	25513.6	25428	16.25	1	25419.8	25436	25395.4	25460.4	0	1
										ge_seq	8	100	25398	26148	25513.6	25428	16.25	1	25419.8	25436	25395.4	25460.4	0	1
										org_annotate	8	100	25407	26148	25515.5	25428	19.25	1	25419.8	25439	25390.9	25467.9	0	1
										pga	8	100	25407	26148	25515.5	25428	19.25	1	25419.8	25439	25390.9	25467.9	0	1
										plann	8	100	25407	26148	25515.5	25428	19.25	1	25419.8	25439	25390.9	25467.9	0	1
[truncated: 8,373 more rows]

## Sheet: Comparisons
	chloe	chloroplot	ge_seq	org_annotate	pga	plann
[truncated: 24 more rows]

## Sheet: Overall stats
Stat	chloe	chloroplot	ge_seq	org_annotate	pga	plann	ncbi
[truncated: 64 more rows]

[truncated: 1 more sheets: Figure data]
